# Supplementary material for: Genome-Wide Insights into Streptomyces Novel Species Qhu-G9 and Its Potential for Enhancing Salt Tolerance and Growth in Avena sativa L. and Onobrychis viciifolia Scop
Source: Plants (Basel). 2025 Jul 10;14(14):2135. doi: 10.3390/plants14142135 (PMC12298133; doi:10.3390/plants14142135)
Supplement: Supplementary file 1 [file plants-14-02135-s001.zip]

Archive with 8 entries (8 files):
- Supplementary Figures_Plants.pdf
- Table S1 Unique gene clusters identified in the genome of Qhu-G9.xlsx
- Table S2 Annotation of virulence genes in the genome of Qhu-G9.xlsx
- Table S3 Predicted genomic island information in the Qhu-G9 genome.xlsx
- Table S4 Annotation of coding genes in the Qhu-G9 genome in public databases.xlsx
- Table S5 GO enrichment analysis of the Qhu-G9 genome.xlsx
- Table S6 KEGG pathway enrichment analysis based on the whole-genome sequence of Qhu-G9.xlsx
- Table S7 Plant growth-promoting genes identified in the Qhu-G9 genome.xlsx
