# Supplementary material for: Genome-Wide Insights into Streptomyces Novel Species Qhu-G9 and Its Potential for Enhancing Salt Tolerance and Growth in Avena sativa L. and Onobrychis viciifolia Scop
Source: Plants (Basel). 2025 Jul 10;14(14):2135. doi: 10.3390/plants14142135 (PMC12298133; doi:10.3390/plants14142135)
Supplement: Supplementary file 1 [file plants-14-02135-s001.zip › Table S2 Annotation of virulence genes in the genome of Qhu-G9.xlsx]

## Sheet: Sheet1
Table S2 Annotation of virulence genes in the genome of Qhu-G9.
gene_ID	VFDB_gene_name	VFDB_gene_function	Virulence_factor_name	Virulence_factor_id	VFDB_target_id	E-value	Percent-identity	Query-cover	score
GE000003	gnd	6-phosphogluconate dehydrogenase	Capsule	VF0560	VFG048830(gb|YP_002920353.1)	1.37449e-47	35.05	91.75	165
GE000013	ppkA	serine/threonine protein kinase PpkA	HSI-I	VF0334	VFG002060(gb|NP_248764)	6.27564e-23	32.17	40.79	100
GE000016	lirB	Dot/Icm type IV secretion system effector LirB	Dot/Icm	SS047	VFG041304(gb|YP_095978)	1.41614e-55	52.69	94.86	174
GE000020	srtC	sortase	Ebp pili	VF0538	VFG042979(gb|NP_814824)	2.16357e-09	24.76	79.1	53
GE000022	phzE1	phenazine biosynthesis protein PhzE	Phenazines biosynthesis	CVF536	VFG015515(gb|NP_252903)	6.58453e-14	28.04	86.32	67
GE000023	srtC	fimbrial associated sortase	SpaD-type pili	AI130	VFG013676(gb|NP_938627)	4.11691e-07	26.25	37.65	48
GE000024	gbs0631	class C sortase	PI-1	VF0527	VFG005286(gb|NP_735086)	2.56773e-07	29.25	57.89	47
GE000026	ppkA	serine/threonine protein kinase PpkA	HSI-I	VF0334	VFG002060(gb|NP_248764)	5.07559e-47	39	37.72	176
GE000029	pppA	Pseudomonas protein phosphatase PppA	HSI-I	VF0334	VFG002061(gb|NP_248765)	4.70023e-41	38.03	43.18	147
GE000031	cdsD	Type III secretion system inner membrane ring complex protein CdsD	TTSS	VF0344	VFG002139(gb|NP_220183)	4.57439e-06	30.77	26.33	44
GE000036	clbF	colibactin biosynthesis dehydrogenase ClbF	Colibactin	VF0573	VFG049152(gb|YP_006635478.1)	4.84168e-12	24.7	83.33	63
GE000041	clbD	colibactin biosynthesis dehydrogenase ClbD	Colibactin	VF0573	VFG049150(gb|YP_006635476.1)	8.17457e-40	29.39	54.56	144
GE000042	icaR	ica operon transcriptional regulator IcaR	Intercellular adhesion proteins	VF0014	VFG001284(gb|NP_647402)	2.87132e-10	26.32	38.27	53
GE000050	clbB	colibactin hybrid non-ribosomal peptide synthetase/type I polyketide synthase ClbB	Colibactin	VF0573	VFG049148(gb|YP_006635474.1)	1.74688e-33	29.7	95.82	129
GE000054	ppkA	serine/threonine protein kinase PpkA	HSI-I	VF0334	VFG002060(gb|NP_248764)	1.33296e-47	37.36	49.73	176
GE000055	ppkA	serine/threonine protein kinase PpkA	HSI-I	VF0334	VFG002060(gb|NP_248764)	2.12732e-45	37.89	49.51	169
GE000058	bprB	two-component response regulator	Bsa T3SS	VF0428	VFG002440(gb|YP_111528)	2.34565e-19	33.33	90.67	80
GE000064	phtA	major facilitator family transporter, phagosomal transporter	Pht	VF0337	VFG002097(gb|YP_094583)	6.87592e-15	28.65	42.2	73
GE000081	lgtF	beta-1,4-glucosyltransferase	LOS	CVF494	VFG013315(gb|NP_438813)	6.29154e-12	37.5	23.51	62
GE000091	allS	DNA-binding transcriptional activator AllS	Allantion utilization	VF0572	VFG049114(gb|YP_002918199.1)	8.45583e-06	34.78	22.15	43
GE000097	wzm	O-antigen export system permease protein	LPS	VF0367	VFG002227(gb|NP_540332)	3.11571e-06	25.21	75.87	44
GE000098	cylA) ABC (ATP-binding cassette	transporter CylA	Beta-hemolysin/cytolysin	CVF171	VFG005776(gb|NP_687685)	9.75752e-25	32.75	62.61	99
GE000103	phoP	Possible two component system response transcriptional positive regulator PhoP	PhoP	VF0286	VFG001386(gb|NP_215271)	1.02468e-62	46.88	94.83	196
GE000112	algU	alginate biosynthesis protein AlgZ/FimS	Alginate	VF0091	VFG000121(gb|NP_249453)	2.67148e-13	28.98	87.57	62
GE000120	ppkA	serine/threonine protein kinase PpkA	HSI-I	VF0334	VFG002060(gb|NP_248764)	2.33345e-40	37.4	49.11	154
GE000133	hlyA	Hemolysin A	Hemolysin, HlyA	CVF792	VFG038900(gb|YP_857314)	2.40801e-25	23.06	97.1	104
GE000134	hlyA	Hemolysin A	Hemolysin, HlyA	CVF792	VFG038900(gb|YP_857314)	2.08528e-13	23.87	92.71	67
GE000135	ppkA	serine/threonine protein kinase PpkA	HSI-I	VF0334	VFG002060(gb|NP_248764)	1.064e-39	39.02	44.38	152
GE000156	bprB	two-component response regulator	Bsa T3SS	VF0428	VFG002440(gb|YP_111528)	4.18664e-33	36.61	98.23	119
GE000165	algU	alginate biosynthesis protein AlgZ/FimS	Alginate	VF0091	VFG000121(gb|NP_249453)	1.32405e-11	28.21	66.91	59
GE000167	cylA	cytolysin activator	Cytolysin	VF0356	VFG002177(gb|AAM75253)	5.02972e-16	28.99	21.97	78
GE000169	mbtB	Phenyloxazoline synthase MbtB (phenyloxazoline synthetase)	Mycobactin	VF0299	VFG001403(gb|NP_216899)	1.78141e-18	30.73	43.6	87
GE000170	fbpA) iron(III	ABC transporter, periplasmic binding protein	FbpABC	VF0272	VFG001205(gb|NP_273677)	2.38712e-65	35.6	87.93	210
GE000171	fbpB) iron(III	ABC transporter, permease protein	FbpABC	VF0272	VFG000249(gb|NP_273676)	9.38672e-89	35.88	92.1	282
GE000172	hitC) iron(III	ABC transporter, ATP-binding protein	HitABC	VF0268	VFG000344(gb|NP_438273)	1.00178e-86	39.27	92.86	266
GE000179	aur	zinc metalloproteinase aureolysin	Aureolysin	VF0024	VFG001314(gb|NP_647375)	3.69643e-33	36.02	40.71	129
GE000186	eccCa1	ESX-1 type VII secretion system FtsK/SpoIIIE family protein EccCa1	ESX-1	VF0315	VFG002382(gb|NP_218387)	9.98673e-06	24.78	44.2	44
GE000198	caf1R	F1 operon positive regulatory protein	F1 antigen	VF0138	VFG000421(gb|NP_395427.1)	7.10953e-08	22.26	97.92	49
GE000216	vgrG-2	type VI secretion system substrate VgrG-2	VAS	SS181	VFG007142(gb|NP_232419)	4.90787e-12	25	70.3	65
GE000229	bprB	two-component response regulator	Bsa T3SS	VF0428	VFG002440(gb|YP_111528)	6.53444e-06	38.96	32.43	42
GE000248	fbpC) iron(III	ABC transporter, ATP-binding protein	FbpABC	VF0272	VFG001206(gb|NP_273675)	3.21464e-26	33.33	85.09	102
GE000250	csgD	DNA-binding transcriptional regulator CsgD	curli fibers/thin aggregative fimbriae (AGF)	AI094	VFG004125(gb|NP_460113)	2.45214e-08	46.55	33.33	48
GE000251	pmlR/bspR1	N-acylhomoserine lactone dependent regulatory protein	Quorum-sensing	VF0433	VFG002538(gb|YP_110896)	1.98969e-07	31.48	30.23	48
GE000257	clpC	endopeptidase Clp ATP-binding chain C	ClpC	VF0072	VFG000079(gb|NP_463763)	0	46.47	96.14	704
GE000268	farB	fatty acid efflux system protein FarB	FarAB	VF0450	VFG036956(gb|NP_273368)	7.1679e-37	27.38	82.63	139
GE000277	bprB	two-component response regulator	Bsa T3SS	VF0428	VFG002440(gb|YP_111528)	2.91385e-28	35.51	93.75	105
GE000279	bprB	two-component response regulator	Bsa T3SS	VF0428	VFG002440(gb|YP_111528)	1.11296e-25	34.26	94.57	98
GE000286	pvdH	diaminobutyrate-2-oxoglutarate aminotransferase PvdH	pyoverdine	IA001	VFG016046(gb|NP_251103)	3.01336e-38	29.22	80.49	142
GE000289	ppkA	serine/threonine protein kinase PpkA	HSI-I	VF0334	VFG002060(gb|NP_248764)	4.53142e-29	36.07	34.2	120
GE000297	phoR	Possible two component system response sensor kinase membrane associated PhoR	PhoP/R	CVF331	VFG009810(gb|NP_215272)	3.53472e-28	31.56	67.32	113
GE000298	bfmR	biofilm-controlling response regulator	BfmRS	VF0463	VFG038219(gb|YP_001845364)	2.0428e-37	35.29	92.64	130
GE000328	CBU_1594	Coxiella Dot/Icm type IVB secretion system translocated effector	T4SS effectors	CVF803	VFG039549(gb|NP_820577)	5.78382e-24	38.41	97.4	90
GE000331	AHA_1389	CobQ/CobB/MinD/ParA family protein	Polar flagella	CVF786	VFG038722(gb|YP_855928)	3.57454e-06	28.06	28.91	45
GE000341	mucD	serine protease MucD precursor	Alginate regulation	CVF523	VFG014950(gb|NP_249457)	1.7962e-07	26.37	48.87	49
GE000346	mbtA) Bifunctional enzyme MbtA: salicyl-AMP ligase (SAL-AMP ligase	#NAME?	Mycobactin	VF0299	VFG001817(gb|NP_216900)	2.40531e-27	27.14	82.18	114
GE000350	Cj1435c	phosphatase	Capsule	VF0323	VFG001963(gb|NP_282576)	1.74248e-07	25.86	41.61	47
GE000352	flpF	traffic ATPase	Flp type IV pili	CVF784	VFG038532(gb|YP_855994)	2.28272e-79	42.47	76.87	253
GE000366	lgt3/legC5	Dot/Icm type IV secretion system effector Lgt3/LegC5, blocking host protein synthesis	Dot/Icm	SS047	VFG041280(gb|YP_095517)	3.3482e-06	33.05	10.2	48
GE000369	allS	DNA-binding transcriptional activator AllS	Allantion utilization	VF0572	VFG049114(gb|YP_002918199.1)	3.47111e-11	35.96	38.44	60
GE000373	orfE	lipopolysaccharide biosynthesis protein	LOS	CVF494	VFG013357(gb|NP_439029)	9.36321e-08	26.82	55.48	48
GE000376	clpC	endopeptidase Clp ATP-binding chain C	ClpC	VF0072	VFG000079(gb|NP_463763)	1.9119e-23	39.72	56.79	97
GE000393	cylA) ABC (ATP-binding cassette	transporter CylA	Beta-hemolysin/cytolysin	CVF171	VFG005776(gb|NP_687685)	2.18092e-27	31.91	72.87	107
GE000395	legS2	Dot/Icm type IV secretion system effector LegS2, targeting mitochondria	Dot/Icm	SS047	VFG041318(gb|YP_096188)	5.38818e-12	22.99	57.69	64
GE000420	bprB	two-component response regulator	Bsa T3SS	VF0428	VFG002440(gb|YP_111528)	1.27231e-23	33.18	96.41	93
GE000435	clpC	endopeptidase Clp ATP-binding chain C	ClpC	VF0072	VFG000079(gb|NP_463763)	0	61.15	94.66	991
GE000440	icaR	ica operon transcriptional regulator IcaR	Intercellular adhesion proteins	VF0014	VFG001284(gb|NP_647402)	1.91686e-09	45.65	23.2	51
GE000441	farB	fatty acid efflux system protein FarB	FarAB	VF0450	VFG036956(gb|NP_273368)	6.74431e-40	26.55	89.01	149
GE000442	bfmS	signal transduction histidine kinase	BfmRS	VF0463	VFG038234(gb|YP_001845365)	7.55773e-17	26.39	54.91	80
GE000443	phoP	Possible two component system response transcriptional positive regulator PhoP	PhoP	VF0286	VFG001386(gb|NP_215271)	5.47223e-47	40.59	97.91	156
GE000454	icaR	ica operon transcriptional regulator IcaR	Intercellular adhesion proteins	VF0014	VFG001284(gb|NP_647402)	6.04724e-08	31.03	27.94	47
GE000456	ppkA	serine/threonine protein kinase PpkA	HSI-I	VF0334	VFG002060(gb|NP_248764)	4.26389e-30	34.96	32.43	124
GE000460	hitC) iron(III	ABC transporter, ATP-binding protein	HitABC	VF0268	VFG000344(gb|NP_438273)	9.42284e-28	32.29	74.48	108
GE000470	galE	UDP-glucose 4-epimerase	O-antigen	VF0392	VFG002361(gb|YP_001007253)	6.39046e-06	26.62	35.99	44
GE000473	algU	alginate biosynthesis protein AlgZ/FimS	Alginate	VF0091	VFG000121(gb|NP_249453)	7.37242e-11	27.65	62.4	56
GE000498	cylG	3-ketoacyl-ACP-reductase CylG	Beta-hemolysin/cytolysin	CVF171	VFG005767(gb|NP_687682)	3.09833e-18	31.22	69.35	78
GE000502	chpD	probable transcriptional regulator	Type IV pili	VF0082	VFG001234(gb|NP_249107)	5.89219e-06	32.5	28.62	43
GE000505	lsgC	glycosyltransferase	LOS	CVF494	VFG013496(gb|NP_439840)	8.89668e-34	24.8	82.7	127
GE000506	phoP	Possible two component system response transcriptional positive regulator PhoP	PhoP	VF0286	VFG001386(gb|NP_215271)	6.75501e-61	46.52	97.45	192
GE000507	bfmS	signal transduction histidine kinase	BfmRS	VF0463	VFG038234(gb|YP_001845365)	1.22183e-19	30.97	54.18	88
GE000508	fbpC) iron(III	ABC transporter, ATP-binding protein	FbpABC	VF0272	VFG001206(gb|NP_273675)	3.51615e-34	35	82.13	125
GE000512	farB	fatty acid efflux system protein FarB	FarAB	VF0450	VFG036956(gb|NP_273368)	6.48232e-15	24.83	57.46	73
GE000514	pvdH	diaminobutyrate-2-oxoglutarate aminotransferase PvdH	pyoverdine	IA001	VFG016046(gb|NP_251103)	2.74519e-20	27.81	69.02	90
GE000527	bprB	two-component response regulator	Bsa T3SS	VF0428	VFG002440(gb|YP_111528)	1.1495e-20	32.65	80.08	85
GE000532	cba	c protein beta antigen	<beta>-C protein	VF0277	VFG001795(gb|BAC98831)	2.13829e-07	33.67	55.29	46
GE000546	cylG	3-ketoacyl-ACP-reductase CylG	Beta-hemolysin/cytolysin	CVF171	VFG005767(gb|NP_687682)	5.60981e-32	30.8	53.35	120
GE000548	mbtM	Probable fatty acyl-AMP ligase MbtM	FadD33	VF0308	VFG001393(gb|NP_215861)	1.56706e-11	31.66	25.55	63
GE000551	ppkA	serine/threonine protein kinase PpkA	HSI-I	VF0334	VFG002060(gb|NP_248764)	2.19142e-33	37.7	37.16	134
GE000552	essC	type VII secretion system protein EssC, FtsK/SpoIIIE family ATPase	Type VII secretion system	VF0403	VFG002409(gb|NP_645079)	2.21629e-97	26.47	68.13	342
GE000576	flpF	traffic ATPase	Flp type IV pili	CVF784	VFG038532(gb|YP_855994)	2.30218e-53	36.59	74.54	184
GE000591	tapD	prepilin peptidase, pilD-like	Tap type IV pili	CVF783	VFG038439(gb|YP_858310)	6.77565e-13	32.05	87.85	63
GE000596	icaA) N-acetylglucosaminyltransferase, involved in polysaccharide intercellular adhesin(PIA	synthesis	Intercellular adhesion proteins	VF0014	VFG001285(gb|NP_647403)	3.46634e-40	30.96	35.45	150
GE000602	iap/cwhA	P60 extracellular protein, invasion associated protein Iap	p60	VF0068	VFG000070(gb|NP_464110)	5.69347e-14	31.37	41.56	67
GE000619	fbpC) iron(III	ABC transporter, ATP-binding protein	FbpABC	VF0272	VFG001206(gb|NP_273675)	7.9516e-40	41.92	71.7	140
GE000630	cylA) ABC (ATP-binding cassette	transporter CylA	Beta-hemolysin/cytolysin	CVF171	VFG005776(gb|NP_687685)	8.78467e-22	28.12	84.23	90
GE000637	farB	fatty acid efflux system protein FarB	FarAB	VF0450	VFG036956(gb|NP_273368)	1.51576e-12	26.84	63.92	66
GE000644	bprB	two-component response regulator	Bsa T3SS	VF0428	VFG002440(gb|YP_111528)	9.06208e-11	28.57	77.56	56
GE000665	shuY	shu locus protein ShuY	Shu	VF0256	VFG013068(gb|YP_405015)	1.5571e-11	30.54	89.91	58
GE000672	farB	fatty acid efflux system protein FarB	FarAB	VF0450	VFG036956(gb|NP_273368)	1.05397e-40	26.71	89.14	150
GE000674	cpsG	MurB family protein	Capsule	VF0361	VFG002184(gb|NP_816135)	5.48923e-14	28.74	45.83	70
GE000677	Cj1437c	aminotransferase	Capsule	VF0323	VFG001965(gb|NP_282578)	2.9174e-10	22.3	70.59	58
GE000735	icaA) N-acetylglucosaminyltransferase, involved in polysaccharide intercellular adhesin(PIA	synthesis	Intercellular adhesion proteins	VF0014	VFG001285(gb|NP_647403)	2.27109e-09	22.4	44.63	56
GE000739	cpsJ	glycosyl transferase CpsJ(V)	Capsule	VF0274	VFG001341(gb|NP_688173)	4.48851e-08	29.69	50.4	50
GE000743	manB	phosphomannomutase	O-antigen	VF0392	VFG002362(gb|YP_001007254)	1.92867e-31	29.86	86.73	122
GE000756	coxH2	Coxiella Dot/Icm type IVB secretion system translocated effector	Dot/Icm	SS051	VFG039386(gb|NP_819821)	2.12273e-09	32.35	60	50
GE000763	bopD	sugar-binding transcriptional regulator, LacI family	BopD	VF0362	VFG002197(gb|NP_814691)	2.1458e-17	22.4	89.15	78
GE000764	cpsA	CpsA responsible for transfer of CPS from the membrane lipid to the cell wall peptidoglycan	Capsule	VF0274	VFG001352(gb|NP_688184)	2.00728e-21	27.98	65.1	92
GE000765	pvdM	dipeptidase precursor	pyoverdine	IA001	VFG015983(gb|NP_251083)	3.14634e-07	22.63	44.91	48
GE000768	algD	GDP-mannose 6-dehydrogenase AlgD	Alginate	VF0091	VFG000122(gb|NP_252230)	2.84751e-50	30.38	86.13	176
GE000769	clbF	colibactin biosynthesis dehydrogenase ClbF	Colibactin	VF0573	VFG049152(gb|YP_006635478.1)	2.59892e-46	30.96	87.23	161
GE000770	cpsA	CpsA responsible for transfer of CPS from the membrane lipid to the cell wall peptidoglycan	Capsule	VF0274	VFG001352(gb|NP_688184)	9.0119e-20	34.76	42.99	88
GE000772	cpsA	CpsA responsible for transfer of CPS from the membrane lipid to the cell wall peptidoglycan	Capsule	VF0274	VFG001352(gb|NP_688184)	4.04882e-16	28.03	32.37	77
GE000773	wbcG	putative glycosyltransferase	O-antigen	VF0392	VFG002368(gb|YP_001007260)	1.83655e-12	26.34	59.48	63
GE000778	hlyB	Hemolysin B	Hemolysin	VF0225	VFG000907(gb|NP_755448)	3.08973e-24	33.77	93.56	98
GE000783	cpsA	CpsA responsible for transfer of CPS from the membrane lipid to the cell wall peptidoglycan	Capsule	VF0274	VFG001352(gb|NP_688184)	2.67694e-10	24.19	38.57	59
GE000784	cps4A	capsular polysaccharide biosynthesis protein Cps4A	Capsule	VF0144	VFG001365(gb|NP_344879)	4.85643e-10	22.43	42.26	58
GE000785	cpsA	CpsA responsible for transfer of CPS from the membrane lipid to the cell wall peptidoglycan	Capsule	VF0274	VFG001352(gb|NP_688184)	1.21044e-16	25.74	44.03	78
GE000788	hddC	D-glycero-D-manno-heptose 1-phosphate guanosyltransferase	Capsule	VF0323	VFG001951(gb|NP_282564)	2.78206e-31	30.3	63.06	117
GE000799	manB	phosphomannomutase	O-antigen	VF0392	VFG002362(gb|YP_001007254)	2.81035e-99	37.83	75.99	310
GE000804	sipA	signal peptidase I	PI-2	VF0530	VFG042972(gb|YP_002742499)	2.34642e-06	36.23	29.09	43
GE000816	bfmR	biofilm-controlling response regulator	BfmRS	VF0463	VFG038219(gb|YP_001845364)	9.51238e-53	41.18	96	170
GE000817	phoR	Possible two component system response sensor kinase membrane associated PhoR	PhoP/R	CVF331	VFG009810(gb|NP_215272)	1.03747e-30	32.01	45.77	123
GE000821	bprB	two-component response regulator	Bsa T3SS	VF0428	VFG002440(gb|YP_111528)	2.98614e-33	39.52	83.87	119
GE000829	cpsC	teichoic acid biosynthesis protein, putative	Capsule	VF0361	VFG002188(gb|NP_816139)	5.47444e-56	36.15	34.55	197
GE000830	lsgC	glycosyltransferase	LOS	CVF494	VFG013496(gb|NP_439840)	8.88597e-48	29.1	94.31	165
GE000831	cpsJ	ABC transporter, ATP-binding protein	Capsule	VF0361	VFG002181(gb|NP_816132)	1.595e-51	41.09	65.47	175
GE000832	wzm	lipopolysaccharide O-antigen ABC transport system transmembrane component	LPS	VF0561	VFG049095(gb|YP_002920348.1)	7.42651e-22	26.58	72.37	89
GE000835	galE	UDP-glucose 4-epimerase	O-antigen	VF0392	VFG002361(gb|YP_001007253)	5.17239e-59	37.1	98.19	193
GE000836	cpsJ	glycosyl transferase CpsJ(V)	Capsule	VF0274	VFG001341(gb|NP_688173)	1.4149e-15	23.42	38.62	74
GE000842	cpsC	teichoic acid biosynthesis protein, putative	Capsule	VF0361	VFG002188(gb|NP_816139)	4.15575e-43	32.58	45.95	158
GE000843	cpsC	teichoic acid biosynthesis protein, putative	Capsule	VF0361	VFG002188(gb|NP_816139)	5.48993e-52	32.07	49.58	183
GE000845	cpsC	teichoic acid biosynthesis protein, putative	Capsule	VF0361	VFG002188(gb|NP_816139)	9.30505e-43	31.61	43.63	157
GE000849	eccCa1	ESX-1 type VII secretion system FtsK/SpoIIIE family protein EccCa1	ESX-1	VF0315	VFG002382(gb|NP_218387)	3.54752e-11	27.87	19.2	64
GE000850	ppkA	serine/threonine protein kinase PpkA	HSI-I	VF0334	VFG002060(gb|NP_248764)	2.78869e-35	33.7	47.7	138
GE000851	ppkA	serine/threonine protein kinase PpkA	HSI-I	VF0334	VFG002060(gb|NP_248764)	6.38659e-35	36.55	58.88	135
GE000853	hgpC	hemoglobin-binding protein	Hgp	VF0270	VFG000347(gb|NP_438870)	1.87598e-09	39.34	28.16	53
GE000855	hitC) iron(III	ABC transporter, ATP-binding protein	HitABC	VF0268	VFG000344(gb|NP_438273)	4.06568e-36	33.48	97.82	129
GE000861	bopD	sugar-binding transcriptional regulator, LacI family	BopD	VF0362	VFG002197(gb|NP_814691)	1.88507e-16	24.13	98.8	75
GE000867	allS	DNA-binding transcriptional activator AllS	Allantion utilization	VF0572	VFG049114(gb|YP_002918199.1)	1.01209e-12	40.4	29.72	64
GE000869	pgaC	poly-beta-1,6 N-acetyl-D-glucosamine synthase	PNAG	VF0472	VFG037678(gb|YP_001847021)	5.43111e-43	36.48	31.18	158
GE000883	algU	alginate biosynthesis protein AlgZ/FimS	Alginate	VF0091	VFG000121(gb|NP_249453)	7.12079e-09	26.97	91.91	49
GE000904	allR	DNA-binding transcriptional repressor AllR	Allantion utilization	VF0572	VFG049118(gb|YP_002918201.1)	2.55933e-07	28.87	64.79	46
GE000908	fbpC) iron(III	ABC transporter, ATP-binding protein	FbpABC	VF0272	VFG001206(gb|NP_273675)	1.02939e-47	38.96	55.38	167
GE000918	inhA	immune inhibitor A metalloprotease	InhA	VF0536	VFG016338(gb|YP_026915)	8.17063e-76	31.52	85.55	261
GE000935	orfM	deoxyribonucleotide triphosphate pyrophosphatase	LOS	CVF494	VFG013265(gb|NP_438428)	1.39158e-42	44.5	94	142
GE000945	wzt	lipopolysaccharide O-antigen ABC transport system ATP-binding component	LPS	VF0561	VFG049084(gb|YP_002920347.1)	1.58523e-24	28.38	69.3	97
GE000950	mbtJ	Putative acetyl hydrolase MbtJ	mycobactin	IA031	VFG009553(gb|YP_177876)	3.95455e-07	26.47	73.73	47
GE000954	exsA	transcriptional regulator ExsA	T3SS1	VF0408	VFG007177(gb|NP_798078)	5.5541e-12	27.56	39.75	62
GE000958	pvdS	extracytoplasmic-function sigma-70 factor	Pyoverdine	VF0094	VFG000162(gb|NP_251116)	7.96573e-09	29.86	79.19	49
GE000970	srtC	fimbrial associated sortase	SpaD-type pili	AI130	VFG013676(gb|NP_938627)	2.56586e-08	24.71	95.86	50
GE000971	ppkA	serine/threonine protein kinase PpkA	HSI-I	VF0334	VFG002060(gb|NP_248764)	8.79573e-28	36.25	32.67	117
GE000972	ppkA	serine/threonine protein kinase PpkA	HSI-I	VF0334	VFG002060(gb|NP_248764)	8.91112e-29	35.11	35.35	120
GE000979	bplA	probable oxidoreductase	LPS	VF0033	VFG000038(gb|NP_878995)	1.95801e-16	25.27	96.25	76
GE000987	pgaC	poly-beta-1,6 N-acetyl-D-glucosamine synthase	PNAG	VF0472	VFG037678(gb|YP_001847021)	7.57025e-07	25.52	26.82	48
GE000994	entE	enterobactin synthase subunit E	Ent	VF0562	VFG048429(gb|YP_002918378.1)	2.56904e-18	25.1	81.17	85
GE000996	hitC) iron(III	ABC transporter, ATP-binding protein	HitABC	VF0268	VFG000344(gb|NP_438273)	1.76672e-40	33.33	89.49	143
GE000999	pebA	bifunctional adhesin/ABC transporter aspartate/glutamate-binding protein	PEB1	VF0327	VFG001983(gb|NP_282073)	7.14188e-06	27.67	63.34	43
GE001001	clbL	colibactin biosynthesis amidase ClbL	Colibactin	VF0573	VFG049158(gb|YP_006635484.1)	1.60815e-24	26.88	99.14	103
GE001006	cdpA	cyclic di-GMP phosphodiesterase	CdpA	VF0432	VFG045467(gb|YP_107884)	3.22464e-66	34.41	67.87	228
GE001019	phoP	Possible two component system response transcriptional positive regulator PhoP	PhoP	VF0286	VFG001386(gb|NP_215271)	1.3039e-30	34.35	93	113
GE001020	bfmS	signal transduction histidine kinase	BfmRS	VF0463	VFG038234(gb|YP_001845365)	3.46761e-17	27.65	56.88	80
GE001026	bopD	sugar-binding transcriptional regulator, LacI family	BopD	VF0362	VFG002197(gb|NP_814691)	1.49478e-29	26.39	95.44	114
GE001029	exsA	type III secretion system regulatory protein ExsA	TTSS	VF0083	VFG000208(gb|NP_250404)	1.79088e-07	29.21	21.41	49
GE001037	nagJ	hyaluronidase	mu-toxin	VF0389	VFG002279(gb|NP_562150)	2.98653e-06	23.17	41.05	46
GE001038	iucC	aerobactin siderophore biosynthesis protein IucC	Aerobactin	VF0565	VFG048606(gb|YP_001688092.1)	4.94222e-83	30.82	93.39	271
GE001039	iucB	N-acetyltransferase IucB	Aerobactin	VF0565	VFG048603(gb|YP_001688093.1)	5.27887e-13	27.06	87.43	63
GE001040	basC	acinetobactin biosynthesis protein BasC	Acinetobactin	VF0467	VFG037344(gb|YP_001847239)	2.72857e-89	35.71	99.76	278
GE001041	basG	acinetobactin biosynthesis protein BasF	Acinetobactin	VF0467	VFG037288(gb|YP_001847235)	1.43186e-09	27.33	34.58	56
GE001042	bauF	siderophore-interacting protein	Acinetobactin	VF0467	VFG037456(gb|YP_001847248)	1.35211e-13	25.71	71.93	66
GE001045	clbF	colibactin biosynthesis dehydrogenase ClbF	Colibactin	VF0573	VFG049152(gb|YP_006635478.1)	4.22409e-40	31.69	87.37	144
GE001050	clbF	colibactin biosynthesis dehydrogenase ClbF	Colibactin	VF0573	VFG049152(gb|YP_006635478.1)	4.75181e-32	29.02	88.57	122
GE001062	iroC	ATP binding cassette transporter	Salmochelin	IA013	VFG012509(gb|NP_753167)	0	39.37	98.79	762
GE001068	bopD	sugar-binding transcriptional regulator, LacI family	BopD	VF0362	VFG002197(gb|NP_814691)	4.39978e-23	24.32	92	95
GE001069	bplA	probable oxidoreductase	LPS	VF0033	VFG000038(gb|NP_878995)	9.0407e-09	28.3	41.25	53
GE001075	clbP	precolibactin peptidase ClbP	Colibactin	VF0573	VFG049162(gb|YP_006635488.1)	9.48448e-15	27.47	64.3	72
GE001079	chuV	ATP-binding hydrophilic protein ChuV	Chu	VF0227	VFG044172(gb|NP_756180)	2.55417e-20	27.98	45.21	88
GE001080	bopD	sugar-binding transcriptional regulator, LacI family	BopD	VF0362	VFG002197(gb|NP_814691)	2.31465e-34	24.85	95.86	127
GE001083	mgtB	Mg2+ transport protein	MgtBC	VF0106	VFG000574(gb|NP_462662)	9.40287e-24	24.26	73.66	103
GE001086	wcbR	capsular polysaccharide biosynthesis fatty acid synthase	Capsule I	VF0436	VFG002548(gb|YP_109384)	7.83512e-09	31.73	59.08	54
GE001095	wzt	lipopolysaccharide O-antigen ABC transport system ATP-binding component	LPS	VF0561	VFG049084(gb|YP_002920347.1)	2.55649e-25	31.22	21.34	104
GE001099	mbtM	Probable fatty acyl-AMP ligase MbtM	FadD33	VF0308	VFG001393(gb|NP_215861)	3.5169e-11	29.1	22.85	62
GE001110	cps4H	capsular polysaccharide biosynthesis protein Cps4H	Capsule	VF0144	VFG001372(gb|NP_344886)	2.7126e-28	27.94	79.95	111
GE001111	icaB) N-deacetylase, involved in polysaccharide intercellular adhesin(PIA	synthesis	Intercellular adhesion proteins	VF0014	VFG001287(gb|NP_647405)	6.85069e-15	21.13	76.63	69
GE001114	wcaJ	undecaprenyl-phosphate glucose phosphotransferase	Capsule	VF0560	VFG048841(gb|YP_002920354.1)	9.06668e-30	31.21	63.67	118
GE001115	cps4H	capsular polysaccharide biosynthesis protein Cps4H	Capsule	VF0144	VFG001372(gb|NP_344886)	1.18755e-19	25.57	73.55	86
GE001118	cba	c protein beta antigen	<beta>-C protein	VF0277	VFG001795(gb|BAC98831)	8.83941e-10	48.28	22.05	55
GE001127	ppkA	serine/threonine protein kinase PpkA	HSI-I	VF0334	VFG002060(gb|NP_248764)	2.58497e-50	43.87	48.82	183
GE001132	bauE	ferric siderophore ABC transporter, ATP-binding protein BauE	Acinetobactin	VF0467	VFG037386(gb|YP_001847242)	2.04602e-17	28.51	40.61	79
GE001135	hitC) iron(III	ABC transporter, ATP-binding protein	HitABC	VF0268	VFG000344(gb|NP_438273)	1.17785e-29	33.49	63.69	114
GE001143	pkn5	serine/threonine protein kinase	TTSS	VF0344	VFG002148(gb|NP_220192)	1.92826e-14	29.64	27.66	73
GE001145	pebA	bifunctional adhesin/ABC transporter aspartate/glutamate-binding protein	PEB1	VF0327	VFG001983(gb|NP_282073)	6.79308e-11	31.71	34.42	58
GE001158	fbpC) iron(III	ABC transporter, ATP-binding protein	FbpABC	VF0272	VFG001206(gb|NP_273675)	4.74005e-31	35.21	87.19	116
GE001164	phzS	flavin dependent hydroxylase PhzS	Pyocyanin	VF0100	VFG000173(gb|NP_252907)	1.55887e-08	25.6	64.76	53
GE001165	papX	PapX protein regulates flagellum synthesis to repress motility	P fimbriae	CVF425	VFG001713(gb|NP_755457)	1.10222e-08	29.79	54.07	48
GE001174	cylA	cytolysin activator	Cytolysin	VF0356	VFG002177(gb|AAM75253)	3.25646e-09	27.62	20.62	56
GE001177	bprB	two-component response regulator	Bsa T3SS	VF0428	VFG002440(gb|YP_111528)	5.87087e-13	31.82	31.83	65
GE001179	clbP	precolibactin peptidase ClbP	Colibactin	VF0573	VFG049162(gb|YP_006635488.1)	1.66433e-13	25.81	55.47	68
GE001184	sodB	superoxide dismutase	SodB	VF0169	VFG001867(gb|YP_096960)	1.61528e-40	40.41	88.73	137
GE001188	fbpC) iron(III	ABC transporter, ATP-binding protein	FbpABC	VF0272	VFG001206(gb|NP_273675)	1.25585e-33	37.78	84.43	123
GE001193	ppkA	serine/threonine protein kinase PpkA	HSI-I	VF0334	VFG002060(gb|NP_248764)	6.44603e-32	37.45	31.72	130
GE001200	fbpC) iron(III	ABC transporter, ATP-binding protein	FbpABC	VF0272	VFG001206(gb|NP_273675)	9.25511e-31	37	70.5	116
GE001202	relA) Probable GTP pyrophosphokinase RelA (ATP:GTP 3'-pyrophosphotransferase) (PPGPP synthetase I) ((P)PPGPP synthetase	(GTP diphosphokinase)	RelA	VF0287	VFG001826(gb|NP_217099)	3.59243e-06	32.8	69.18	42
GE001221	fimE	tyrosine recombinase	Type I fimbriae	VF0566	VFG048237(gb|YP_002921135.1)	3.79774e-09	29.9	50.64	53
GE001223	clpP	ATP-dependent Clp protease proteolytic subunit	ClpP	VF0074	VFG000077(gb|NP_465991)	6.34632e-76	57.87	95.12	228
GE001224	clpP	ATP-dependent Clp protease proteolytic subunit	ClpP	VF0074	VFG000077(gb|NP_465991)	4.5112e-65	50	84.51	201
GE001225	clpE	ATP-dependent protease	ClpE	VF0073	VFG000080(gb|NP_464522)	2.10591e-11	26.26	72.32	62
GE001245	bsc2	polysaccharide biosynthesis protein Bsc2	Capsule	VF0043	VFG000701(gb|AAP42193)	3.40179e-11	24.81	34.58	62
GE001248	lap	Listeria adhesion protein Lap	Lap	VF0444	VFG006717(gb|NP_465159)	1.86908e-10	26.09	36.68	59
GE001273	mbtA) Bifunctional enzyme MbtA: salicyl-AMP ligase (SAL-AMP ligase	#NAME?	Mycobactin	VF0299	VFG001817(gb|NP_216900)	3.0499e-14	26.65	72.77	72
GE001274	fleR/flrC	transcriptional activator	ND	AI144	VFG038755(gb|YP_857328)	7.49752e-16	36.15	66.49	72
GE001275	phoR	Possible two component system response sensor kinase membrane associated PhoR	PhoP/R	CVF331	VFG009810(gb|NP_215272)	4.26003e-21	29.35	24.28	95
GE001277	chuW	Putative oxygen independent coproporphyrinogen III oxidase	Chu	VF0227	VFG000919(gb|NP_756176)	1.26743e-37	31.25	72.93	140
GE001283	lpg2936	Dot/Icm type IV secretion system effector	Dot/Icm	VF0156	VFG045607(gb|YP_096929)	1.00423e-19	28.57	87.04	82
GE001293	hlyA	Hemolysin A	Hemolysin, HlyA	CVF792	VFG038900(gb|YP_857314)	9.79492e-12	20.2	83.87	63
GE001305	aur	zinc metalloproteinase aureolysin	Aureolysin	VF0024	VFG001314(gb|NP_647375)	3.22338e-46	40.73	67.22	164
GE001310	bprB	two-component response regulator	Bsa T3SS	VF0428	VFG002440(gb|YP_111528)	2.21237e-25	34.82	97.75	97
GE001312	fbpC) iron(III	ABC transporter, ATP-binding protein	FbpABC	VF0272	VFG001206(gb|NP_273675)	5.85011e-33	35.59	64.71	124
GE001313	hitC) iron(III	ABC transporter, ATP-binding protein	HitABC	VF0268	VFG000344(gb|NP_438273)	3.98636e-25	28.85	37.86	104
GE001322	cpsA	undecaprenyl diphosphate synthase	Capsule	VF0361	VFG002190(gb|NP_816141)	5.09221e-62	42.92	80.57	197
GE001324	mntB	Manganese transport system membrane protein MntB	MntABC	VF0455	VFG037064(gb|NP_273631)	3.24298e-17	27.27	80.59	77
GE001325	fepC	iron-enterobactin transporter ATP-binding protein	Ent	VF0562	VFG048488(gb|YP_002918371.1)	9.96809e-29	34.07	81.44	108
GE001326	lmb	laminin-binding surface protein	Lmb	VF0275	VFG001330(gb|NP_688239)	3.9992e-32	28.94	91.52	120
GE001330	farB	fatty acid efflux system protein FarB	FarAB	VF0450	VFG036956(gb|NP_273368)	1.47991e-22	27.78	69.89	97
GE001332	farB	fatty acid efflux system protein FarB	FarAB	VF0450	VFG036956(gb|NP_273368)	3.97641e-36	26.53	79.88	137
GE001340	cylG	3-ketoacyl-ACP-reductase CylG	Beta-hemolysin/cytolysin	CVF171	VFG005767(gb|NP_687682)	3.55826e-08	23.33	64.19	50
GE001343	bfmR	biofilm-controlling response regulator	BfmRS	VF0463	VFG038219(gb|YP_001845364)	3.98675e-22	45.3	23.89	92
GE001344	phoR	Possible two component system response sensor kinase membrane associated PhoR	PhoP/R	CVF331	VFG009810(gb|NP_215272)	3.82995e-17	29.43	71.25	80
GE001350	bprB	two-component response regulator	Bsa T3SS	VF0428	VFG002440(gb|YP_111528)	7.27541e-15	30.65	88.89	67
GE001357	mpl	Zinc metalloproteinase precursor	Mpl	VF0065	VFG000071(gb|NP_463734)	3.34622e-39	31.04	59.41	147
GE001367	fliA	flagellar biosynthesis sigma factor FliA	Deoxyhexose linking sugar, 209 Da capping structure	AI138	VFG014629(gb|NP_250146)	9.70466e-13	29.29	54.5	64
GE001368	rtxB	RTX toxin transporter RtxB	RTX toxin	CVF263	VFG007023(gb|NP_231091)	9.40328e-81	33.72	78.5	270
GE001369	iroC	ABC transporter	Sal	VF0563	VFG044336(gb|YP_002920268)	7.02773e-58	29.37	84.75	208
GE001372	bopD	sugar-binding transcriptional regulator, LacI family	BopD	VF0362	VFG002197(gb|NP_814691)	9.24454e-17	24.3	87.29	77
GE001381	mbtA) Bifunctional enzyme MbtA: salicyl-AMP ligase (SAL-AMP ligase	#NAME?	Mycobactin	VF0299	VFG001817(gb|NP_216900)	3.60243e-35	32.55	96.99	135
GE001385	pppA	Pseudomonas protein phosphatase PppA	HSI-I	VF0334	VFG002061(gb|NP_248765)	6.9849e-23	34.3	62.5	93
GE001395	lsgC	glycosyltransferase	LOS	CVF494	VFG013496(gb|NP_439840)	3.81525e-09	30.15	33.42	54
GE001399	allR	DNA-binding transcriptional repressor AllR	Allantion utilization	VF0572	VFG049118(gb|YP_002918201.1)	2.85261e-32	32.26	96.11	118
GE001400	CBU_1789	Coxiella Dot/Icm type IVB secretion system translocated effector	T4SS effectors	CVF803	VFG039623(gb|NP_820769)	3.98807e-56	36.64	95.96	183
GE001407	ptxR	transcriptional regulator PtxR	pyoverdine	IA001	VFG044083(gb|NP_250948)	6.01665e-07	29.68	51.16	46
GE001412	Cj1436c	aminotransferase	Capsule	VF0323	VFG001964(gb|NP_282577)	9.21812e-47	28.41	59.68	167
GE001415	fbpC) iron(III	ABC transporter, ATP-binding protein	FbpABC	VF0272	VFG001206(gb|NP_273675)	9.79669e-21	28.7	42.5	90
GE001422	wcbR	capsular polysaccharide biosynthesis fatty acid synthase	Capsule I	VF0436	VFG002548(gb|YP_109384)	1.01155e-07	28.24	74.41	50
GE001424	clbP	precolibactin peptidase ClbP	Colibactin	VF0573	VFG049162(gb|YP_006635488.1)	7.79558e-10	30.88	34.55	56
GE001432	cylI	putative 3-ketoacyl-ACP synthase CylI	Beta-hemolysin/cytolysin	CVF171	VFG005788(gb|NP_687689)	1.35043e-28	25.75	96.52	115
GE001433	acpXL	acyl carrier protein	LPS	CVF383	VFG011430(gb|NP_540392)	4.56653e-12	48.53	77.01	55
GE001435	clbB	colibactin hybrid non-ribosomal peptide synthetase/type I polyketide synthase ClbB	Colibactin	VF0573	VFG049148(gb|YP_006635474.1)	5.85652e-14	28.77	89.71	69
GE001445	farB	fatty acid efflux system protein FarB	FarAB	VF0450	VFG036956(gb|NP_273368)	1.2089e-34	27.05	75.88	133
GE001473	farB	fatty acid efflux system protein FarB	FarAB	VF0450	VFG036956(gb|NP_273368)	1.40815e-35	32.31	41.31	138
GE001486	fbpC) iron(III	ABC transporter, ATP-binding protein	FbpABC	VF0272	VFG001206(gb|NP_273675)	5.42891e-25	33.94	37.89	103
GE001498	wbkA	mannosyltransferase	LPS	VF0367	VFG002224(gb|NP_540321)	7.27444e-20	32.35	28.84	88
GE001511	bprC	AraC family transcriptional regulator, regulates basal T6SS1 expression	Bsa T3SS	VF0428	VFG002438(gb|YP_111526)	6.7636e-11	27.66	96.1	59
GE001513	farB	fatty acid efflux system protein FarB	FarAB	VF0450	VFG036956(gb|NP_273368)	1.6399e-15	25.69	64.04	76
GE001514	clbF	colibactin biosynthesis dehydrogenase ClbF	Colibactin	VF0573	VFG049152(gb|YP_006635478.1)	3.46223e-19	32.34	25.66	86
GE001516	farB	fatty acid efflux system protein FarB	FarAB	VF0450	VFG036956(gb|NP_273368)	7.31389e-24	25.12	86.32	101
GE001519	bprB	two-component response regulator	Bsa T3SS	VF0428	VFG002440(gb|YP_111528)	1.74929e-18	34.55	82.01	77
GE001522	fbpC) iron(III	ABC transporter, ATP-binding protein	FbpABC	VF0272	VFG001206(gb|NP_273675)	3.55825e-31	34.92	67.46	119
GE001525	cylG	3-ketoacyl-ACP-reductase CylG	Beta-hemolysin/cytolysin	CVF171	VFG005767(gb|NP_687682)	5.48157e-36	31.56	81.07	129
GE001527	bauB	ferric siderophore ABC transporter, periplasmic siderophore-binding protein	Acinetobactin	VF0467	VFG037372(gb|YP_001847241)	4.03257e-14	42.99	30.56	69
GE001531	mycP3	Type VII secretion system membrane-anchored mycosin MycP3	ESX-3	VF0521	VFG022146(gb|NP_214805)	6.80611e-16	28.49	25.85	78
GE001539	chpD	probable transcriptional regulator	Type IV pili	VF0082	VFG001234(gb|NP_249107)	2.05497e-31	32.3	89.75	116
GE001569	flmH	short chain dehydrogenase/reductase family oxidoreductase	Polar flagella	CVF786	VFG038839(gb|YP_858598)	1.43909e-22	32.27	96.47	91
GE001577	fbpC) iron(III	ABC transporter, ATP-binding protein	FbpABC	VF0272	VFG001206(gb|NP_273675)	2.86e-30	34.36	92.12	114
GE001579	bprB	two-component response regulator	Bsa T3SS	VF0428	VFG002440(gb|YP_111528)	1.01871e-24	34.5	98.26	96
GE001584	cylG	3-ketoacyl-ACP-reductase CylG	Beta-hemolysin/cytolysin	CVF171	VFG005767(gb|NP_687682)	1.28991e-17	29.41	77.48	76
GE001586	bplA	probable oxidoreductase	LPS	VF0033	VFG000038(gb|NP_878995)	2.62793e-08	22.01	74.77	51
GE001587	lbtC	LbtC inner membrane protein required for import of Legiobactin	Legiobactin	VF0291	VFG045330(gb|YP_095353)	4.59971e-19	30.28	31.1	85
GE001588	clbP	precolibactin peptidase ClbP	Colibactin	VF0573	VFG049162(gb|YP_006635488.1)	2.74907e-09	30.28	33.67	55
GE001598	chuV	ATP-binding hydrophilic protein ChuV	Chu	VF0227	VFG044172(gb|NP_756180)	4.5396e-58	38.95	93.5	187
GE001599	shuU	permease of iron compound ABC transport system	Shu	VF0256	VFG013069(gb|YP_405014)	2.79404e-73	45.16	74.53	231
GE001600	shuT	periplasmic binding protein ShuT	Shu	VF0256	VFG013065(gb|YP_405017)	3.32424e-29	29.43	68.87	113
GE001607	entS	enterobactin exporter, iron-regulated	enterobactin	IA019	VFG044165(gb|NP_752609)	4.05247e-23	28.9	75.88	97
GE001609	nanI	exo-alpha-sialidase	sialidase	VF0391	VFG002283(gb|NP_561641)	3.72115e-19	24.88	91.36	85
GE001615	cylA) ABC (ATP-binding cassette	transporter CylA	Beta-hemolysin/cytolysin	CVF171	VFG005776(gb|NP_687685)	3.30408e-30	28.8	83.52	115
GE001617	farB	fatty acid efflux system protein FarB	FarAB	VF0450	VFG036956(gb|NP_273368)	8.80305e-34	26.72	78.63	130
GE001634	bopD	sugar-binding transcriptional regulator, LacI family	BopD	VF0362	VFG002197(gb|NP_814691)	5.06684e-23	24.84	81.87	95
GE001636	fbpB) iron(III	ABC transporter, permease protein	FbpABC	VF0272	VFG000249(gb|NP_273676)	1.22016e-07	22.34	55.69	49
GE001641	pilH	twitching motility protein PilH	Type IV pili	VF0082	VFG001226(gb|NP_249100)	1.97192e-12	27.42	22.78	62
GE001643	icaR	ica operon transcriptional regulator IcaR	Intercellular adhesion proteins	VF0014	VFG001284(gb|NP_647402)	7.19706e-06	31.03	23.95	42
GE001648	bprB	two-component response regulator	Bsa T3SS	VF0428	VFG002440(gb|YP_111528)	4.00643e-09	30.26	68.2	51
GE001651	bfmR	biofilm-controlling response regulator	BfmRS	VF0463	VFG038219(gb|YP_001845364)	4.21124e-09	31.18	43.48	51
GE001669	mucD	serine protease MucD precursor	Alginate regulation	CVF523	VFG014950(gb|NP_249457)	7.73042e-12	29.85	46.95	63
GE001693	bprB	two-component response regulator	Bsa T3SS	VF0428	VFG002440(gb|YP_111528)	2.19679e-25	34.56	95.13	98
GE001694	mtrD	multiple transferable resistance system protein MtrD	MtrCDE	VF0451	VFG036992(gb|NP_274718)	7.44529e-75	26.11	97.8	265
GE001714	phoP	Possible two component system response transcriptional positive regulator PhoP	PhoP	VF0286	VFG001386(gb|NP_215271)	1.06182e-45	40.54	97.73	152
GE001715	phoR	Possible two component system response sensor kinase membrane associated PhoR	PhoP/R	CVF331	VFG009810(gb|NP_215272)	8.23001e-28	28.57	91.98	113
GE001721	iap/cwhA	P60 extracellular protein, invasion associated protein Iap	p60	VF0068	VFG000070(gb|NP_464110)	8.80952e-21	43.68	23.78	90
GE001722	iap/cwhA	P60 extracellular protein, invasion associated protein Iap	p60	VF0068	VFG000070(gb|NP_464110)	3.03174e-25	51.52	28.57	102
GE001725	bplH	putative glycosyl transferase	LPS	VF0033	VFG000031(gb|NP_878988)	4.90331e-23	32.42	53.95	96
GE001726	entE	enterobactin synthase subunit E	Ent	VF0562	VFG048429(gb|YP_002918378.1)	1.49276e-11	31.25	24.41	63
GE001737	bprB	two-component response regulator	Bsa T3SS	VF0428	VFG002440(gb|YP_111528)	4.36279e-29	35.75	95.15	108
GE001740	phzE1	phenazine biosynthesis protein PhzE	Phenazines biosynthesis	CVF536	VFG015515(gb|NP_252903)	0	48.88	98.78	556
GE001741	phzC1	phenazine biosynthesis protein PhzC	Phenazines biosynthesis	CVF536	VFG015509(gb|NP_252901)	4.17246e-96	41.71	93.56	296
GE001746	ppkA	serine/threonine protein kinase PpkA	HSI-I	VF0334	VFG002060(gb|NP_248764)	3.36637e-48	39.15	42.15	179
GE001758	icaR	ica operon transcriptional regulator IcaR	Intercellular adhesion proteins	VF0014	VFG001284(gb|NP_647402)	1.20156e-08	28.75	36.24	50
GE001759	esaA	type VII secretion system protein EsaA	Type VII secretion system	VF0403	VFG002406(gb|NP_645074)	4.44378e-07	26.67	12.82	50
GE001786	lspA	signal peptidase II	Lsp	VF0351	VFG002161(gb|NP_465369)	1.88404e-12	33.57	53.23	60
GE001799	cylA) ABC (ATP-binding cassette	transporter CylA	Beta-hemolysin/cytolysin	CVF171	VFG005776(gb|NP_687685)	1.73518e-25	29.21	93.36	101
GE001807	Cj1437c	aminotransferase	Capsule	VF0323	VFG001965(gb|NP_282578)	2.82472e-31	26.21	91.91	120
GE001817	ybtS	yersiniabactin biosynthesis salicylate synthase YbtS	Ybt	VF0564	VFG044323(gb|YP_002920243)	3.63453e-40	35.82	52.51	148
GE001839	clbF	colibactin biosynthesis dehydrogenase ClbF	Colibactin	VF0573	VFG049152(gb|YP_006635478.1)	7.15182e-10	26.02	86.39	56
GE001840	clbF	colibactin biosynthesis dehydrogenase ClbF	Colibactin	VF0573	VFG049152(gb|YP_006635478.1)	1.13627e-14	26.07	69.4	71
GE001841	cylG	3-ketoacyl-ACP-reductase CylG	Beta-hemolysin/cytolysin	CVF171	VFG005767(gb|NP_687682)	1.74101e-30	28.45	90.8	113
GE001842	icaR	ica operon transcriptional regulator IcaR	Intercellular adhesion proteins	VF0014	VFG001284(gb|NP_647402)	2.44983e-09	37.93	26.15	51
GE001843	mbtC	Polyketide synthetase MbtC (polyketide synthase)	Mycobactin	VF0299	VFG001823(gb|NP_216898)	5.27999e-06	34.91	25.19	45
GE001848	cylG	3-ketoacyl-ACP-reductase CylG	Beta-hemolysin/cytolysin	CVF171	VFG005767(gb|NP_687682)	9.41865e-25	27.73	91.8	97
GE001849	cylG	3-ketoacyl-ACP-reductase CylG	Beta-hemolysin/cytolysin	CVF171	VFG005767(gb|NP_687682)	7.22573e-27	30.35	79.68	104
GE001854	pchB	salicylate biosynthesis protein PchB	Pyochelin	VF0095	VFG000170(gb|NP_252920)	5.99881e-08	34.88	72.32	44
GE001855	pilH	twitching motility protein PilH	Type IV pili	VF0082	VFG001226(gb|NP_249100)	3.80309e-13	33.33	63.95	60
GE001857	basG	acinetobactin biosynthesis protein BasF	Acinetobactin	VF0467	VFG037288(gb|YP_001847235)	2.60862e-10	24.14	55.36	58
GE001858	basC	acinetobactin biosynthesis protein BasC	Acinetobactin	VF0467	VFG037344(gb|YP_001847239)	3.17362e-97	38.62	91.54	300
GE001859	adsA	Adenosine synthase A	AdsA	VF0422	VFG002420(gb|NP_644838)	4.35899e-18	35.29	28.07	85
GE001863	cheY	chemotaxis protein CheY	Flagella	VF0430	VFG002525(gb|YP_109896)	3.0413e-15	37.96	47.71	67
GE001864	fbpC) iron(III	ABC transporter, ATP-binding protein	FbpABC	VF0272	VFG001206(gb|NP_273675)	4.5634e-23	28.95	93.7	93
GE001865	cylA) ABC (ATP-binding cassette	transporter CylA	Beta-hemolysin/cytolysin	CVF171	VFG005776(gb|NP_687685)	1.99234e-24	31.14	75.59	98
GE001898	bplA	probable oxidoreductase	LPS	VF0033	VFG000038(gb|NP_878995)	4.20236e-11	26.56	52.79	60
GE001899	bopD	sugar-binding transcriptional regulator, LacI family	BopD	VF0362	VFG002197(gb|NP_814691)	1.81557e-17	25.63	83.99	79
GE001900	ricA	Rab2 interacting conserved protein A	RicA	VF0414	VFG045340(gb|NP_539653)	1.67523e-12	29.37	59.57	60
GE001911	cyaB	cyclolysin secretion ATP-binding protein	Cya	VF0028	VFG001269(gb|NP_879579)	1.73684e-42	37.32	39.12	161
GE001945	cyaB	cyclolysin secretion ATP-binding protein	Cya	VF0028	VFG001269(gb|NP_879579)	1.8974e-06	37.93	8.33	48
GE001947	bopD	sugar-binding transcriptional regulator, LacI family	BopD	VF0362	VFG002197(gb|NP_814691)	5.01237e-24	24.34	96.5	97
GE001967	tagT	type six secretion associated protein TagT, ATP-binding component of ABC transporter	HSI-I	VF0334	VFG002059(gb|NP_248763)	2.05383e-28	38.89	83.98	107
GE001985	fbpC) iron(III	ABC transporter, ATP-binding protein	FbpABC	VF0272	VFG001206(gb|NP_273675)	4.19393e-26	30.33	70.68	103
GE001991	irtA	Iron-regulated transporter IrtA	mycobactin	IA031	VFG009570(gb|NP_215864)	1.50262e-14	31.36	83.46	70
GE001992	pvdN	pyoverdine biosynthesis protein PvdN	pyoverdine	IA001	VFG015994(gb|NP_251084)	3.41984e-09	20.87	78.95	55
GE001999	algU	alginate biosynthesis protein AlgZ/FimS	Alginate	VF0091	VFG000121(gb|NP_249453)	8.25584e-08	30	78.68	47
GE002019	bopD	sugar-binding transcriptional regulator, LacI family	BopD	VF0362	VFG002197(gb|NP_814691)	1.86347e-24	24.92	98.75	98
GE002025	clbB	colibactin hybrid non-ribosomal peptide synthetase/type I polyketide synthase ClbB	Colibactin	VF0573	VFG049148(gb|YP_006635474.1)	8.4787e-08	27.21	80.85	50
GE002030	pseB	UDP-GlcNAc-specific C4,6 dehydratase/C5 epimerase	Pse5Ac7Ac, Pse5Ac7Am, Pse8OAc, Pse5Am7AcGlnAc	AI151	VFG012002(gb|NP_282439)	9.15527e-08	29.23	41.24	49
GE002034	wcbR	capsular polysaccharide biosynthesis fatty acid synthase	Capsule I	VF0436	VFG002548(gb|YP_109384)	3.71941e-22	33.81	78.77	95
GE002043	bplA	probable oxidoreductase	LPS	VF0033	VFG000038(gb|NP_878995)	6.70681e-11	26.73	53.33	60
GE002061	bprB	two-component response regulator	Bsa T3SS	VF0428	VFG002440(gb|YP_111528)	1.24646e-25	36.87	97.22	98
GE002065	allR	DNA-binding transcriptional repressor AllR	Allantion utilization	VF0572	VFG049118(gb|YP_002918201.1)	5.02397e-24	30	84.05	95
GE002069	pvdH	diaminobutyrate-2-oxoglutarate aminotransferase PvdH	pyoverdine	IA001	VFG016046(gb|NP_251103)	2.76079e-82	37.59	94.09	261
GE002074	algU	alginate biosynthesis protein AlgZ/FimS	Alginate	VF0091	VFG000121(gb|NP_249453)	2.09052e-10	27.17	77.36	54
GE002078	pebA	bifunctional adhesin/ABC transporter aspartate/glutamate-binding protein	PEB1	VF0327	VFG001983(gb|NP_282073)	3.1034e-16	29.07	76.14	73
GE002080	hitC) iron(III	ABC transporter, ATP-binding protein	HitABC	VF0268	VFG000344(gb|NP_438273)	1.06358e-42	31.44	94.8	149
GE002083	Cj1436c	aminotransferase	Capsule	VF0323	VFG001964(gb|NP_282577)	4.31074e-11	21.05	74.21	60
GE002103	phnB	Coxiella Dot/Icm type IVB secretion system translocated effector	T4SS effectors	CVF803	VFG039371(gb|NP_819795)	9.62749e-10	29.92	90.51	50
GE002104	fbpC) iron(III	ABC transporter, ATP-binding protein	FbpABC	VF0272	VFG001206(gb|NP_273675)	5.44436e-18	31.96	34.77	82
GE002113	cylG	3-ketoacyl-ACP-reductase CylG	Beta-hemolysin/cytolysin	CVF171	VFG005767(gb|NP_687682)	1.81102e-26	27.69	94.82	102
GE002119	flmH	short chain dehydrogenase/reductase family oxidoreductase	Polar flagella	CVF786	VFG038839(gb|YP_858598)	1.92344e-19	34.05	62.24	82
GE002127	cylA	cytolysin activator	Cytolysin	VF0356	VFG002177(gb|AAM75253)	5.20356e-13	28.75	58.71	67
GE002128	cylA	cytolysin activator	Cytolysin	VF0356	VFG002177(gb|AAM75253)	1.74989e-11	26.53	54.44	62
GE002138	cylG	3-ketoacyl-ACP-reductase CylG	Beta-hemolysin/cytolysin	CVF171	VFG005767(gb|NP_687682)	3.79797e-53	40.25	95.82	172
GE002139	flmH	short chain dehydrogenase/reductase family oxidoreductase	Polar flagella	CVF786	VFG038839(gb|YP_858598)	4.58797e-12	27.69	97.65	61
GE002148	iroC	ABC transporter	Sal	VF0563	VFG044336(gb|YP_002920268)	9.60592e-22	30.09	26.05	98
GE002151	cylG	3-ketoacyl-ACP-reductase CylG	Beta-hemolysin/cytolysin	CVF171	VFG005767(gb|NP_687682)	1.15972e-14	26.63	80.17	67
GE002153	bprB	two-component response regulator	Bsa T3SS	VF0428	VFG002440(gb|YP_111528)	5.57599e-30	36.11	96.71	110
GE002157	fepC	ferrienterobactin ABC transporter ATPase	Enterobactin	VF0228	VFG000925(gb|NP_752606)	1.54259e-21	27.9	85.13	88
GE002168	fepD	iron-enterobactin transporter membrane protein	Ent	VF0562	VFG048468(gb|YP_002918373.1)	6.13813e-76	47.68	85.59	238
GE002169	fepG	iron-enterobactin transporter permease	Ent	VF0562	VFG048478(gb|YP_002918372.1)	1.8997e-76	46.01	86.29	240
GE002170	fepC	ferrienterobactin ABC transporter ATPase	Enterobactin	VF0228	VFG000925(gb|NP_752606)	4.02741e-115	60.31	81.56	335
GE002175	recN	DNA repair protein RecN	RecN	VF0457	VFG037118(gb|NP_273782)	6.19033e-68	31.3	98.45	230
GE002176	cps4H	capsular polysaccharide biosynthesis protein Cps4H	Capsule	VF0144	VFG001372(gb|NP_344886)	1.36609e-08	25.31	58.2	52
GE002183	AHA_1389	CobQ/CobB/MinD/ParA family protein	Polar flagella	CVF786	VFG038722(gb|YP_855928)	3.27979e-41	34.55	72.67	144
GE002202	ccmA	ABC transporter involved in cytochrome c biogenesis, ATPase component CcmA	Cytochrome c muturation (ccm) locus	CVF358	VFG010862(gb|YP_094891)	5.53818e-15	32.14	53.97	68
GE002203	fbpC) iron(III	ABC transporter, ATP-binding protein	FbpABC	VF0272	VFG001206(gb|NP_273675)	4.8212e-25	36.32	20.77	105
GE002207	lsgC	glycosyltransferase	LOS	CVF494	VFG013496(gb|NP_439840)	3.67362e-35	24.61	88.39	131
GE002214	farB	fatty acid efflux system protein FarB	FarAB	VF0450	VFG036956(gb|NP_273368)	4.78894e-19	25.38	60.11	87
GE002215	clbF	colibactin biosynthesis dehydrogenase ClbF	Colibactin	VF0573	VFG049152(gb|YP_006635478.1)	8.35224e-37	29.88	79.55	135
GE002221	hitC) iron(III	ABC transporter, ATP-binding protein	HitABC	VF0268	VFG000344(gb|NP_438273)	1.67021e-38	33.06	92.48	137
GE002247	pgaB	poly-beta-1,6-N-acetyl-D-glucosamine N-deacetylase PgaB	PNAG	VF0472	VFG037664(gb|YP_001847022)	1.62609e-15	25.75	73.98	73
GE002248	kfoC	glycosyltransferase family 2 protein	LPS	VF0561	VFG049029(gb|YP_002920342.1)	2.90677e-08	28.97	31.91	51
GE002249	lgtF	beta-1,4-glucosyltransferase	LOS	CVF494	VFG013315(gb|NP_438813)	3.27418e-06	30.59	30.51	44
GE002252	cylA	cytolysin activator	Cytolysin	VF0356	VFG002177(gb|AAM75253)	2.67542e-09	27.35	55.72	55
GE002254	ppkA	serine/threonine protein kinase PpkA	HSI-I	VF0334	VFG002060(gb|NP_248764)	2.11681e-37	36.84	43.65	145
GE002258	algU	alginate biosynthesis protein AlgZ/FimS	Alginate	VF0091	VFG000121(gb|NP_249453)	6.35222e-11	27.68	90.56	55
GE002263	cylA) ABC (ATP-binding cassette	transporter CylA	Beta-hemolysin/cytolysin	CVF171	VFG005776(gb|NP_687685)	1.03735e-27	33.6	71.82	108
GE002273	hitC) iron(III	ABC transporter, ATP-binding protein	HitABC	VF0268	VFG000344(gb|NP_438273)	7.78249e-50	31.53	72.1	172
GE002276	wcbR	capsular polysaccharide biosynthesis fatty acid synthase	Capsule I	VF0436	VFG002548(gb|YP_109384)	8.49743e-09	27.81	77.99	54
GE002280	clbF	colibactin biosynthesis dehydrogenase ClbF	Colibactin	VF0573	VFG049152(gb|YP_006635478.1)	2.1858e-55	32.54	86.68	185
GE002292	cylG	3-ketoacyl-ACP-reductase CylG	Beta-hemolysin/cytolysin	CVF171	VFG005767(gb|NP_687682)	3.59879e-12	26.37	69.51	61
GE002293	pchD	pyochelin biosynthesis protein PchD	Pyochelin	VF0095	VFG000168(gb|NP_252918)	1.18264e-46	29.64	93.69	170
GE002295	clbF	colibactin biosynthesis dehydrogenase ClbF	Colibactin	VF0573	VFG049152(gb|YP_006635478.1)	5.36591e-18	24.25	72.68	81
GE002307	flmH	short chain dehydrogenase/reductase family oxidoreductase	Polar flagella	CVF786	VFG038839(gb|YP_858598)	1.39501e-35	34.15	95.63	127
GE002313	pvdD	pyoverdine synthetase D	Pyoverdine	VF0094	VFG000161(gb|NP_251089)	1.06743e-60	34.6	42.6	226
GE002339	fbpC) iron(III	ABC transporter, ATP-binding protein	FbpABC	VF0272	VFG001206(gb|NP_273675)	7.79757e-22	30.65	46.53	93
GE002346	allR	DNA-binding transcriptional repressor AllR	Allantion utilization	VF0572	VFG049118(gb|YP_002918201.1)	4.18334e-19	26.85	97.24	81
GE002351	bprB	two-component response regulator	Bsa T3SS	VF0428	VFG002440(gb|YP_111528)	8.25086e-28	36.11	95.07	104
GE002363	bopD	sugar-binding transcriptional regulator, LacI family	BopD	VF0362	VFG002197(gb|NP_814691)	1.54088e-18	24.08	96.15	82
GE002366	mip	macrophage infectivity potentiator Mip	Mip	VF0153	VFG001864(gb|YP_094827)	1.35777e-10	36.11	31.34	57
GE002367	mip	macrophage infectivity potentiator Mip	Mip	VF0153	VFG001864(gb|YP_094827)	2.61494e-19	42.59	86.99	78
GE002376	clbL	colibactin biosynthesis amidase ClbL	Colibactin	VF0573	VFG049158(gb|YP_006635484.1)	1.18742e-11	36.31	27.73	63
GE002388	bauF	siderophore-interacting protein	Acinetobactin	VF0467	VFG037456(gb|YP_001847248)	1.26246e-15	27.23	63.35	72
GE002390	fbpC) iron(III	ABC transporter, ATP-binding protein	FbpABC	VF0272	VFG001206(gb|NP_273675)	8.08349e-50	41.33	61.88	170
GE002395	allS	DNA-binding transcriptional activator AllS	Allantion utilization	VF0572	VFG049114(gb|YP_002918199.1)	3.1806e-06	24.87	59.81	45
GE002397	Cj1417c	amidotransferase	Capsule biosynthesis and transport	CVF393	VFG011668(gb|NP_282558)	1.23681e-10	27.05	53.54	55
GE002402	flmH	short chain dehydrogenase/reductase family oxidoreductase	Polar flagella	CVF786	VFG038839(gb|YP_858598)	1.16339e-35	36.72	92.4	127
GE002407	mycP1	ESX-1 type VII secretion system subtilisin-like serine protease MycP1	ESX-1	VF0315	VFG002391(gb|NP_218400)	5.99575e-21	31.4	76.14	91
GE002415	phoR	Possible two component system response sensor kinase membrane associated PhoR	PhoP/R	CVF331	VFG009810(gb|NP_215272)	4.24365e-22	34	59.74	94
GE002422	clbD	colibactin biosynthesis dehydrogenase ClbD	Colibactin	VF0573	VFG049150(gb|YP_006635476.1)	5.96947e-50	34.27	97.55	167
GE002436	pvdH	diaminobutyrate-2-oxoglutarate aminotransferase PvdH	pyoverdine	IA001	VFG016046(gb|NP_251103)	8.11148e-53	32.86	89.75	182
GE002448	farB	fatty acid efflux system protein FarB	FarAB	VF0450	VFG036956(gb|NP_273368)	2.93045e-23	25.54	78.6	100
GE002456	hlyB	Hemolysin B	Hemolysin	VF0225	VFG000907(gb|NP_755448)	1.50375e-31	36.21	66	123
GE002458	IlpA	immunogenic lipoprotein A	IlpA	VF0513	VFG045346(gb|NP_933683)	6.84137e-44	38.03	77.09	150
GE002464	ppkA	serine/threonine protein kinase PpkA	HSI-I	VF0334	VFG002060(gb|NP_248764)	3.65373e-30	35.08	55.22	121
GE002469	basJ	acinetobactin biosynthesis protein BasJ	Acinetobactin	VF0467	VFG037218(gb|YP_001847229)	1.34505e-24	26.48	76.98	100
GE002493	htrB	lipid A biosynthesis lauroyl acyltransferase	LOS	VF0326	VFG002025(gb|NP_282282)	9.52122e-17	21.7	70.61	76
GE002494	bplH	putative glycosyl transferase	LPS	VF0033	VFG000031(gb|NP_878988)	1.06398e-15	28.29	73.33	75
GE002498	CBU_1566	Coxiella Dot/Icm type IVB secretion system translocated effector	T4SS effectors	CVF803	VFG039536(gb|NP_820549)	8.2525e-65	43.32	97.6	202
GE002506	relA) Probable GTP pyrophosphokinase RelA (ATP:GTP 3'-pyrophosphotransferase) (PPGPP synthetase I) ((P)PPGPP synthetase	(GTP diphosphokinase)	RelA	VF0287	VFG001826(gb|NP_217099)	0	66.71	89.99	1020
GE002508	lirB	Dot/Icm type IV secretion system effector LirB	Dot/Icm	SS047	VFG041304(gb|YP_095978)	3.71012e-11	31.85	50.18	58
GE002533	allB	allantoinase	Allantion utilization	VF0572	VFG049120(gb|YP_002918207.1)	9.37677e-41	28.47	96.73	149
GE002535	phzE1	phenazine biosynthesis protein PhzE	Phenazines biosynthesis	CVF536	VFG015515(gb|NP_252903)	9.48753e-07	25.19	32.82	47
GE002546	wbkC	GDP-mannose 4,6-dehydratase / GDP-4-amino-4,6-dideoxy-D-mannose formyltransferase	LPS	VF0367	VFG002230(gb|NP_540335)	2.76885e-10	34	31.53	56
GE002574	hlyA	Hemolysin A	Hemolysin, HlyA	CVF792	VFG038900(gb|YP_857314)	3.43996e-28	22.58	93.58	112
GE002575	hlyA	Hemolysin A	Hemolysin, HlyA	CVF792	VFG038900(gb|YP_857314)	1.24887e-13	21.8	88.83	68
GE002576	eccA1	ESX-1 type VII secretion system AAA+ ATPase EccA1	ESX-1	VF0315	VFG002380(gb|NP_218385)	1.17515e-65	39.52	51.46	225
GE002582	clbF	colibactin biosynthesis dehydrogenase ClbF	Colibactin	VF0573	VFG049152(gb|YP_006635478.1)	5.23862e-51	31.01	87.18	174
GE002589	pgaC	poly-beta-1,6 N-acetyl-D-glucosamine synthase	PNAG	VF0472	VFG037678(gb|YP_001847021)	6.46351e-08	28.43	39.22	49
GE002595	Cj1437c	aminotransferase	Capsule	VF0323	VFG001965(gb|NP_282578)	1.35347e-10	22.53	49.9	59
GE002598	ankM	Coxiella Dot/Icm type IVB secretion system translocated effector	T4SS effectors	CVF803	VFG039608(gb|YP_001423669)	5.45395e-07	28.74	65.38	44
GE002600	bplH	putative glycosyl transferase	LPS	VF0033	VFG000031(gb|NP_878988)	2.33464e-10	23.62	61.76	58
GE002601	bplH	putative glycosyl transferase	LPS	VF0033	VFG000031(gb|NP_878988)	1.05036e-11	27.91	77.08	62
GE002607	phtA	major facilitator family transporter, phagosomal transporter	Pht	VF0337	VFG002097(gb|YP_094583)	3.95391e-07	33.33	29.22	48
GE002620	allR	DNA-binding transcriptional repressor AllR	Allantion utilization	VF0572	VFG049118(gb|YP_002918201.1)	1.01638e-33	34.12	92.65	123
GE002637	mbtA) Bifunctional enzyme MbtA: salicyl-AMP ligase (SAL-AMP ligase	#NAME?	Mycobactin	VF0299	VFG001817(gb|NP_216900)	1.00842e-16	26.32	76.64	80
GE002642	hddC	D-glycero-D-manno-heptose 1-phosphate guanosyltransferase	Capsule	VF0323	VFG001951(gb|NP_282564)	2.59399e-28	29.96	26.96	112
GE002646	cdsD	Type III secretion system inner membrane ring complex protein CdsD	TTSS	VF0344	VFG002139(gb|NP_220183)	8.63323e-09	36.28	60.11	50
GE002659	phzF1	phenazine biosynthesis protein PhzF, isomerase	Phenazines biosynthesis	CVF536	VFG015518(gb|NP_252904)	1.68415e-12	31.17	81.25	63
GE002670	ptxR	transcriptional regulator PtxR	pyoverdine	IA001	VFG044083(gb|NP_250948)	9.89282e-13	33.84	65.33	64
GE002677	cylG	3-ketoacyl-ACP-reductase CylG	Beta-hemolysin/cytolysin	CVF171	VFG005767(gb|NP_687682)	2.94002e-46	35.6	97.23	154
GE002678	flmH	short chain dehydrogenase/reductase family oxidoreductase	Polar flagella	CVF786	VFG038839(gb|YP_858598)	1.28947e-39	36.44	94.84	137
GE002685	phzS	flavin dependent hydroxylase PhzS	Pyocyanin	VF0100	VFG000173(gb|NP_252907)	9.97756e-25	30.61	83.83	101
GE002696	bplA	probable oxidoreductase	LPS	VF0033	VFG000038(gb|NP_878995)	5.0663e-29	29.91	81.2	113
GE002708	cylG	3-ketoacyl-ACP-reductase CylG	Beta-hemolysin/cytolysin	CVF171	VFG005767(gb|NP_687682)	1.02044e-28	29.8	94.19	108
GE002709	bplA	probable oxidoreductase	LPS	VF0033	VFG000038(gb|NP_878995)	3.0527e-13	26.92	66.77	66
GE002710	bplA	probable oxidoreductase	LPS	VF0033	VFG000038(gb|NP_878995)	2.22012e-09	25.22	95.88	55
GE002711	bplA	probable oxidoreductase	LPS	VF0033	VFG000038(gb|NP_878995)	1.84994e-06	24.31	42.18	45
GE002713	fbpC) iron(III	ABC transporter, ATP-binding protein	FbpABC	VF0272	VFG001206(gb|NP_273675)	7.91561e-20	28.64	71.52	85
GE002725	ricA	Rab2 interacting conserved protein A	RicA	VF0414	VFG045340(gb|NP_539653)	3.20319e-40	42.24	89.77	134
GE002726	cap8J	capsular polysaccharide synthesis enzyme Cap8J	Capsule	VF0003	VFG001306(gb|NP_644948)	1.48098e-10	33.7	34.48	55
GE002735	chuT	periplasmic heme-binding protein ChuT	Chu	VF0227	VFG000918(gb|NP_756175)	3.45455e-06	28.07	30.5	45
GE002736	chuU	heme permease protein ChuU	Chu	VF0227	VFG000922(gb|NP_756179)	7.95256e-47	37.5	86.98	161
GE002737	fepC	iron-enterobactin transporter ATP-binding protein	Ent	VF0562	VFG048488(gb|YP_002918371.1)	1.30602e-57	40.93	89.44	186
GE002757	pvdS	extracytoplasmic-function sigma-70 factor	Pyoverdine	VF0094	VFG000162(gb|NP_251116)	7.00188e-09	37.66	25.17	51
GE002760	bprB	two-component response regulator	Bsa T3SS	VF0428	VFG002440(gb|YP_111528)	2.53337e-24	35.65	95.91	95
GE002762	fepC	iron-enterobactin transporter ATP-binding protein	Ent	VF0562	VFG048488(gb|YP_002918371.1)	1.70349e-23	31.49	68.55	95
GE002769	hlyA	Hemolysin A	Hemolysin, HlyA	CVF792	VFG038900(gb|YP_857314)	1.12005e-19	24.4	94.71	86
GE002770	hlyA	Hemolysin A	Hemolysin, HlyA	CVF792	VFG038900(gb|YP_857314)	2.86773e-21	23.02	94.24	92
GE002774	hitC) iron(III	ABC transporter, ATP-binding protein	HitABC	VF0268	VFG000344(gb|NP_438273)	6.72635e-28	33.5	70.57	108
GE002781	pvdH	diaminobutyrate-2-oxoglutarate aminotransferase PvdH	pyoverdine	IA001	VFG016046(gb|NP_251103)	1.99229e-19	29.23	70.51	87
GE002783	wcbT	acyl-CoA transferase	Capsule I	VF0436	VFG002546(gb|YP_109382)	1.80598e-36	32.47	90.74	135
GE002788	iap/cwhA	P60 extracellular protein, invasion associated protein Iap	p60	VF0068	VFG000070(gb|NP_464110)	2.99812e-23	50	63.69	92
GE002790	clpP	ATP-dependent Clp protease proteolytic subunit	ClpP	VF0074	VFG000077(gb|NP_465991)	3.11958e-57	44.44	93.36	180
GE002797	entF	enterobactin synthase multienzyme complex component, ATP-dependent	Enterobactin	VF0228	VFG000930(gb|NP_752604)	1.90793e-27	25.79	83.62	115
GE002798	lipF	Probable esterase/lipase LipF	LipF	VF0307	VFG001415(gb|NP_218004)	2.32036e-24	31.47	74.59	97
GE002802	clbB	colibactin hybrid non-ribosomal peptide synthetase/type I polyketide synthase ClbB	Colibactin	VF0573	VFG049148(gb|YP_006635474.1)	6.3292e-26	35.96	57.35	107
GE002806	cylG	3-ketoacyl-ACP-reductase CylG	Beta-hemolysin/cytolysin	CVF171	VFG005767(gb|NP_687682)	4.23537e-10	27.59	78.48	55
GE002816	wcbR	capsular polysaccharide biosynthesis fatty acid synthase	Capsule I	VF0436	VFG002548(gb|YP_109384)	8.43709e-24	30.06	93.88	100
GE002820	fbpC) iron(III	ABC transporter, ATP-binding protein	FbpABC	VF0272	VFG001206(gb|NP_273675)	4.25651e-22	27.82	45.37	94
GE002829	allB	allantoinase	Allantion utilization	VF0572	VFG049120(gb|YP_002918207.1)	7.28148e-08	45.31	16.28	50
GE002833	allR	DNA-binding transcriptional repressor AllR	Allantion utilization	VF0572	VFG049118(gb|YP_002918201.1)	5.75144e-11	21.95	87.92	58
GE002847	lap	Listeria adhesion protein Lap	Lap	VF0444	VFG006717(gb|NP_465159)	9.24142e-07	24.64	82.99	44
GE002849	clbB	colibactin hybrid non-ribosomal peptide synthetase/type I polyketide synthase ClbB	Colibactin	VF0573	VFG049148(gb|YP_006635474.1)	4.00913e-29	35.16	62.02	117
GE002853	pchD	pyochelin biosynthesis protein PchD	Pyochelin	VF0095	VFG000168(gb|NP_252918)	3.92348e-51	31.24	96.95	181
GE002857	flmH	short chain dehydrogenase/reductase family oxidoreductase	Polar flagella	CVF786	VFG038839(gb|YP_858598)	1.58064e-18	30.41	63.09	80
GE002864	clbL	colibactin biosynthesis amidase ClbL	Colibactin	VF0573	VFG049158(gb|YP_006635484.1)	9.5189e-57	32.72	95.73	196
GE002865	cylG	3-ketoacyl-ACP-reductase CylG	Beta-hemolysin/cytolysin	CVF171	VFG005767(gb|NP_687682)	3.98977e-07	24.35	68	46
GE002866	clbF	colibactin biosynthesis dehydrogenase ClbF	Colibactin	VF0573	VFG049152(gb|YP_006635478.1)	2.25069e-39	31.1	83.33	143
GE002876	ureA	urease alpha subunit UreA	Urease	VF0050	VFG000269(gb|NP_206873)	2.21859e-33	55	95.15	115
GE002877	ureA	urease alpha subunit UreA	Urease	VF0050	VFG000269(gb|NP_206873)	1.67604e-27	48.39	89.32	100
GE002878	ureB	urease beta subunit UreB, urea amidohydrolase	Urease	VF0050	VFG000270(gb|NP_206872)	0	55.23	99.83	650
GE002880	ureG	urease accessory protein (ureG)	Urease	VF0050	VFG000274(gb|NP_206868)	7.84378e-80	58.12	84.44	238
GE002881	ureH	urease accessory protein (ureH)	Urease	VF0050	VFG000275(gb|NP_206867)	1.85124e-07	22.49	78.74	48
GE002889	katA	catalase	KatA	VF0454	VFG037028(gb|NP_273273)	3.23472e-103	39.73	66.93	327
GE002890	pvdH	diaminobutyrate-2-oxoglutarate aminotransferase PvdH	pyoverdine	IA001	VFG016046(gb|NP_251103)	1.38581e-51	34.38	89.02	179
GE002893	algR	alginate biosynthesis regulatory protein AlgR	Alginate	VF0091	VFG000119(gb|NP_253948)	3.30878e-29	35.61	96.81	109
GE002896	algZ	sigma factor AlgU	Alginate	VF0091	VFG000120(gb|NP_253949)	2.12799e-20	29.69	54.46	88
GE002898	ppkA	serine/threonine protein kinase PpkA	HSI-I	VF0334	VFG002060(gb|NP_248764)	1.04777e-22	33.96	40.76	100
GE002906	clbF	colibactin biosynthesis dehydrogenase ClbF	Colibactin	VF0573	VFG049152(gb|YP_006635478.1)	5.82436e-29	29.27	79.71	113
GE002917	clbB	colibactin hybrid non-ribosomal peptide synthetase/type I polyketide synthase ClbB	Colibactin	VF0573	VFG049148(gb|YP_006635474.1)	2.20015e-24	33.18	63.69	102
GE002918	clbF	colibactin biosynthesis dehydrogenase ClbF	Colibactin	VF0573	VFG049152(gb|YP_006635478.1)	3.03725e-14	23.15	76.62	70
GE002919	clbF	colibactin biosynthesis dehydrogenase ClbF	Colibactin	VF0573	VFG049152(gb|YP_006635478.1)	2.50163e-13	24.78	84.45	67
GE002923	hitC) iron(III	ABC transporter, ATP-binding protein	HitABC	VF0268	VFG000344(gb|NP_438273)	1.19737e-21	28.68	75.47	90
GE002924	fbpC) iron(III	ABC transporter, ATP-binding protein	FbpABC	VF0272	VFG001206(gb|NP_273675)	1.05052e-21	34.17	89.35	88
GE002935	fbpC) iron(III	ABC transporter, ATP-binding protein	FbpABC	VF0272	VFG001206(gb|NP_273675)	5.99439e-34	34.44	87.68	127
GE002936	hitC) iron(III	ABC transporter, ATP-binding protein	HitABC	VF0268	VFG000344(gb|NP_438273)	7.57513e-25	30.83	33.29	103
GE002939	allR	DNA-binding transcriptional repressor AllR	Allantion utilization	VF0572	VFG049118(gb|YP_002918201.1)	1.58443e-09	35.87	35.32	54
GE002943	bopD	sugar-binding transcriptional regulator, LacI family	BopD	VF0362	VFG002197(gb|NP_814691)	1.56444e-22	23.51	94.44	93
GE002950	fepC	ferrienterobactin ABC transporter ATPase	Enterobactin	VF0228	VFG000925(gb|NP_752606)	5.04955e-63	41.2	93.96	199
GE002952	shuU	permease of iron compound ABC transport system	Shu	VF0256	VFG013069(gb|YP_405014)	8.24225e-37	34.75	39.83	138
GE002954	flmH	short chain dehydrogenase/reductase family oxidoreductase	Polar flagella	CVF786	VFG038839(gb|YP_858598)	1.60786e-33	36.48	94.9	121
GE003000	hlyB	hemolysin transport protein	Hemolysin	VF0207	VFG000841(gb|YP_325609)	1.46688e-52	27.88	77.85	189
GE003001	rtxB	RTX toxin transporter RtxB	RTX toxin	CVF263	VFG007023(gb|NP_231091)	8.58183e-28	25	70.95	115
GE003006	msbA	lipid transporter ATP-binding/permease	LOS	CVF494	VFG013248(gb|NP_438233)	5.02479e-96	32.57	94.49	306
GE003008	iucD	L-lysine 6-monooxygenase IucD	Aerobactin	VF0229	VFG000937(gb|NP_755499)	8.61304e-06	25.81	50.14	44
GE003010	hitC) iron(III	ABC transporter, ATP-binding protein	HitABC	VF0268	VFG000344(gb|NP_438273)	1.99084e-34	32.44	76.4	126
GE003018	mgtB	Mg2+ transport protein	MgtBC	VF0106	VFG000574(gb|NP_462662)	6.14831e-14	30.46	16.78	72
GE003045	lpxE	phosphatidylglycerophosphatase B	LPS	CVF383	VFG011439(gb|NP_540129)	9.40635e-07	33.33	51.1	45
GE003050	bopD	sugar-binding transcriptional regulator, LacI family	BopD	VF0362	VFG002197(gb|NP_814691)	5.56443e-25	25.22	93.43	100
GE003054	entB	isochorismatase	Enterobactin	VF0228	VFG000933(gb|NP_752613)	3.3523e-07	22.15	82.87	45
GE003064	entA	2,3-dihydroxybenzoate-2,3-dehydrogenase	Ent	VF0562	VFG048409(gb|YP_002918380.1)	6.48922e-07	28.9	66.4	46
GE003076	ppkA	serine/threonine protein kinase PpkA	HSI-I	VF0334	VFG002060(gb|NP_248764)	7.12385e-36	36.96	39.91	141
GE003077	bopD	sugar-binding transcriptional regulator, LacI family	BopD	VF0362	VFG002197(gb|NP_814691)	1.82553e-25	25.15	90.68	102
GE003104	cpsA	CpsA responsible for transfer of CPS from the membrane lipid to the cell wall peptidoglycan	Capsule	VF0274	VFG001352(gb|NP_688184)	2.56859e-10	31.82	27.88	58
GE003107	hlyA	Hemolysin A	Hemolysin, HlyA	CVF792	VFG038900(gb|YP_857314)	9.78132e-26	22.37	96.85	105
GE003108	hlyA	Hemolysin A	Hemolysin, HlyA	CVF792	VFG038900(gb|YP_857314)	6.55359e-14	21.69	93.53	69
GE003141	fbpC) iron(III	ABC transporter, ATP-binding protein	FbpABC	VF0272	VFG001206(gb|NP_273675)	9.66507e-22	29.39	73.31	90
GE003149	msrA/B(pilB)	trifunctional thioredoxin/methionine sulfoxide reductase A/B protein	MsrAB	VF0456	VFG037100(gb|NP_273110)	2.4754e-09	29.32	66.32	52
GE003150	vtrA	type III secretion system transcriptional regulator	T3SS2	VF0409	VFG041911(gb|NP_800842)	1.34095e-06	34	13.46	46
GE003160	bfmR	biofilm-controlling response regulator	BfmRS	VF0463	VFG038219(gb|YP_001845364)	1.36838e-48	40.17	94.63	160
GE003162	phoR	Possible two component system response sensor kinase membrane associated PhoR	PhoP/R	CVF331	VFG009810(gb|NP_215272)	2.85109e-22	35.84	97.32	92
GE003163	tviC	Vi polysaccharide biosynthesis protein, epimerase TviC	Vi antigen	VF0101	VFG000430(gb|NP_458739)	6.71923e-26	27.2	96.7	103
GE003171	rtxA	RTX toxin RtxA	MARTX	VF0265	VFG000983(gb|NP_231094)	5.085e-06	29.27	21.85	46
GE003177	bprB	two-component response regulator	Bsa T3SS	VF0428	VFG002440(gb|YP_111528)	1.02882e-26	36.32	94.57	101
GE003179	farB	fatty acid efflux system protein FarB	FarAB	VF0450	VFG036956(gb|NP_273368)	7.50657e-16	23.04	70.65	77
GE003189	fleS/flrB	two-component sensor kinase	ND	AI144	VFG038759(gb|YP_857329)	2.09868e-08	25.35	57.87	53
GE003190	algB	two-component response regulator AlgB	Alginate	VF0091	VFG000116(gb|NP_254170)	2.66239e-09	35.04	41.73	54
GE003196	bprC	AraC family transcriptional regulator, regulates basal T6SS1 expression	Bsa T3SS	VF0428	VFG002438(gb|YP_111526)	1.51131e-07	37.74	37.98	48
GE003204	barA	siderophore efflux system of the ABC superfamily	Acinetobactin	VF0467	VFG037274(gb|YP_001847233)	1.19944e-28	35.94	74.32	111
GE003212	eccA1	ESX-1 type VII secretion system AAA+ ATPase EccA1	ESX-1	VF0315	VFG002380(gb|NP_218385)	3.28289e-51	41.98	30.58	186
GE003217	pgaC	poly-beta-1,6 N-acetyl-D-glucosamine synthase	PNAG	VF0472	VFG037678(gb|YP_001847021)	7.052e-09	28.06	35.66	53
GE003229	phoR	Possible two component system response sensor kinase membrane associated PhoR	PhoP/R	CVF331	VFG009810(gb|NP_215272)	4.89544e-34	38.87	35.89	133
GE003230	bfmR	biofilm-controlling response regulator	BfmRS	VF0463	VFG038219(gb|YP_001845364)	2.24354e-42	37.87	93.9	144
GE003235	exsA	Type III secretion system transcriptional regulator	T3SS	VF0479	VFG038332(gb|YP_001144282)	3.08654e-11	28.89	40.85	60
GE003240	bopD	sugar-binding transcriptional regulator, LacI family	BopD	VF0362	VFG002197(gb|NP_814691)	3.50793e-25	25.3	95.63	101
GE003246	ybtE	yersiniabactin biosynthesis salycil-AMP ligase YbtE	Ybt	VF0564	VFG044332(gb|YP_002920252)	3.28937e-34	27.45	98.01	132
GE003259	ssaN	type III secretion system ATPase SsaN	TTSS(SPI-2 encode)	VF0321	VFG000515(gb|NP_460380)	2.05721e-17	31.63	69.21	80
GE003270	mgtB	Mg2+ transport protein	MgtBC	VF0106	VFG000574(gb|NP_462662)	4.75823e-19	25	72.68	88
GE003277	clbP	precolibactin peptidase ClbP	Colibactin	VF0573	VFG049162(gb|YP_006635488.1)	9.66318e-08	27.92	49.22	50
GE003283	clbB	colibactin hybrid non-ribosomal peptide synthetase/type I polyketide synthase ClbB	Colibactin	VF0573	VFG049148(gb|YP_006635474.1)	8.67376e-22	32.34	90.85	93
GE003290	allS	DNA-binding transcriptional activator AllS	Allantion utilization	VF0572	VFG049114(gb|YP_002918199.1)	2.92079e-15	28.06	84.62	72
GE003301	clbF	colibactin biosynthesis dehydrogenase ClbF	Colibactin	VF0573	VFG049152(gb|YP_006635478.1)	8.45471e-18	25.29	84.85	80
GE003303	ppkA	serine/threonine protein kinase PpkA	HSI-I	VF0334	VFG002060(gb|NP_248764)	3.93318e-42	40.87	33.51	162
GE003305	clbP	precolibactin peptidase ClbP	Colibactin	VF0573	VFG049162(gb|YP_006635488.1)	5.8616e-10	32.35	21.85	58
GE003307	pchD	pyochelin biosynthesis protein PchD	Pyochelin	VF0095	VFG000168(gb|NP_252918)	5.05087e-28	27.65	95.54	114
GE003308	pvdL	peptide synthase PvdL	pyoverdine	IA001	VFG016058(gb|NP_251114)	4.37596e-40	27.69	94.69	154
GE003311	pchD	pyochelin biosynthesis protein PchD	Pyochelin	VF0095	VFG000168(gb|NP_252918)	4.42376e-29	28.24	91.09	117
GE003321	iucA	aerobactin Synthetase IucA	Aerobactin	VF0565	VFG048600(gb|YP_001688094.1)	1.56878e-34	28.04	90.07	135
GE003323	lbtA	siderophore biosynthetic enzyme LbtA	Legiobactin	VF0291	VFG010854(gb|YP_095355)	1.64084e-14	23.67	55.27	73
GE003366	katA	catalase	KatA	VF0454	VFG037028(gb|NP_273273)	4.31486e-115	39.72	89.67	352
GE003380	allS	DNA-binding transcriptional activator AllS	Allantion utilization	VF0572	VFG049114(gb|YP_002918199.1)	1.74722e-12	29.31	56.44	63
GE003385	cyaB	cyclolysin secretion ATP-binding protein	Cya	VF0028	VFG001269(gb|NP_879579)	3.55083e-24	35.4	28.53	105
GE003387	ppkA	serine/threonine protein kinase PpkA	HSI-I	VF0334	VFG002060(gb|NP_248764)	2.90743e-47	39	87.99	169
GE003396	bplA	probable oxidoreductase	LPS	VF0033	VFG000038(gb|NP_878995)	8.94408e-09	24.57	43.25	53
GE003409	clpP	ATP-dependent Clp protease proteolytic subunit	ClpP	VF0074	VFG000077(gb|NP_465991)	1.56598e-59	50.88	75.56	186
GE003410	clpP	ATP-dependent Clp protease proteolytic subunit	ClpP	VF0074	VFG000077(gb|NP_465991)	1.1337e-60	45.55	94.53	188
GE003415	clbP	precolibactin peptidase ClbP	Colibactin	VF0573	VFG049162(gb|YP_006635488.1)	6.49026e-15	28.79	44.89	73
GE003419	phzS	flavin dependent hydroxylase PhzS	Pyocyanin	VF0100	VFG000173(gb|NP_252907)	8.41344e-06	27.68	47.41	44
GE003434	fliA	flagellar biosynthesis sigma factor FliA	Deoxyhexose linking sugar, 209 Da capping structure	AI138	VFG014629(gb|NP_250146)	1.64863e-20	31.14	76.74	85
GE003449	allS	DNA-binding transcriptional activator AllS	Allantion utilization	VF0572	VFG049114(gb|YP_002918199.1)	5.02979e-09	27.8	83.06	53
GE003453	entS	enterobactin exporter, iron-regulated	enterobactin	IA019	VFG044165(gb|NP_752609)	1.93942e-15	26.3	80.14	74
GE003454	bplA	probable oxidoreductase	LPS	VF0033	VFG000038(gb|NP_878995)	1.28071e-12	27.32	64	64
GE003464	pchD	pyochelin biosynthesis protein PchD	Pyochelin	VF0095	VFG000168(gb|NP_252918)	2.45661e-12	39.82	15.77	66
GE003471	cap8J	capsular polysaccharide synthesis enzyme Cap8J	Capsule	VF0003	VFG001306(gb|NP_644948)	3.44481e-12	38.89	15.07	62
GE003481	mbtJ	Putative acetyl hydrolase MbtJ	mycobactin	IA031	VFG009553(gb|YP_177876)	9.65928e-12	31.97	37.58	62
GE003492	phoR	Possible two component system response sensor kinase membrane associated PhoR	PhoP/R	CVF331	VFG009810(gb|NP_215272)	4.83489e-22	30.4	18.86	98
GE003493	fliA	flagellar biosynthesis sigma factor	Flagella	VF0394	VFG002319(gb|YP_001006726)	1.1233e-21	32.62	76.37	88
GE003494	fliA	flagellar biosynthesis sigma factor FliA	Deoxyhexose linking sugar, 209 Da capping structure	AI138	VFG014629(gb|NP_250146)	1.03578e-14	27.68	70.92	69
GE003497	napA	neutrophil activating protein NapA	HP-NAP	VF0052	VFG000307(gb|NP_207041)	9.12038e-08	26.67	65.79	46
GE003508	fbpB) iron(III	ABC transporter, permease protein	FbpABC	VF0272	VFG000249(gb|NP_273676)	4.26289e-07	38.16	23.7	47
GE003509	bopD	sugar-binding transcriptional regulator, LacI family	BopD	VF0362	VFG002197(gb|NP_814691)	1.19384e-20	24.4	96.96	87
GE003512	mbtI	Isochorismate synthase MbtI	mycobactin	IA031	VFG009561(gb|YP_177877)	2.92543e-22	30.84	31.61	97
GE003513	pvdI	peptide synthase	pyoverdine	IA001	VFG016041(gb|NP_251092)	2.0832e-36	30.66	89.58	142
GE003514	ybtE	yersiniabactin siderophore biosynthetic protein	Yersiniabactin	VF0136	VFG000359(gb|NP_405468)	3.16896e-13	23.94	88.3	68
GE003542	entE	non-ribosomal peptide synthetase adenylate-forming enzyme of acinetobactin synthesis	Acinetobactin	VF0467	VFG037316(gb|YP_001847237)	2.02513e-30	25.05	84.71	122
GE003543	phzS	flavin dependent hydroxylase PhzS	Pyocyanin	VF0100	VFG000173(gb|NP_252907)	2.10114e-07	28.64	24.09	50
GE003546	EF3023	polysaccharide lyase, family 8	Hyaluronidase	VF0359	VFG002196(gb|NP_816637)	5.06381e-11	31.11	19.72	63
GE003548	pvdN	pyoverdine biosynthesis protein PvdN	pyoverdine	IA001	VFG015994(gb|NP_251084)	4.16252e-22	27.36	87.67	95
GE003554	CBU_1677	Coxiella Dot/Icm type IVB secretion system translocated effector	T4SS effectors	CVF803	VFG039580(gb|NP_820659)	1.30395e-06	26.55	55.56	43
GE003560	chuW	Putative oxygen independent coproporphyrinogen III oxidase	Chu	VF0227	VFG000919(gb|NP_756176)	3.54735e-22	27.4	62.31	95
GE003586	clbJ	colibactin non-ribosomal peptide synthetase ClbJ	Colibactin	VF0573	VFG049156(gb|YP_006635482.1)	1.28664e-22	26.45	86.83	98
GE003587	acpC	acyl carrier protein AcpC	Beta-hemolysin/cytolysin	CVF171	VFG005770(gb|NP_687683)	4.54193e-06	35.82	71.43	38
GE003589	cylI	putative 3-ketoacyl-ACP synthase CylI	Beta-hemolysin/cytolysin	CVF171	VFG005788(gb|NP_687689)	7.09044e-30	31.1	60.85	120
GE003591	clbH	colibactin non-ribosomal peptide synthetase ClbH	Colibactin	VF0573	VFG049154(gb|YP_006635480.1)	9.09918e-12	23.26	74.28	65
GE003593	prt	paratose synthase	O-antigen	VF0392	VFG002374(gb|YP_001007266)	9.11523e-10	20.89	71.99	55
GE003595	farB	fatty acid efflux system protein FarB	FarAB	VF0450	VFG036956(gb|NP_273368)	6.14727e-22	27.68	74.63	96
GE003596	cylG	3-ketoacyl-ACP-reductase CylG	Beta-hemolysin/cytolysin	CVF171	VFG005767(gb|NP_687682)	3.80645e-39	31.51	93.7	135
GE003597	phzS	flavin dependent hydroxylase PhzS	Pyocyanin	VF0100	VFG000173(gb|NP_252907)	3.01861e-22	28.65	86.25	94
GE003598	cyaB	cyclolysin secretion ATP-binding protein	Cya	VF0028	VFG001269(gb|NP_879579)	2.27044e-63	33.27	83.87	221
GE003601	ppkA	serine/threonine protein kinase PpkA	HSI-I	VF0334	VFG002060(gb|NP_248764)	5.65673e-36	36.02	46.17	140
GE003604	fbpC) iron(III	ABC transporter, ATP-binding protein	FbpABC	VF0272	VFG001206(gb|NP_273675)	3.58508e-24	33.19	44.55	100
GE003606	bopD	sugar-binding transcriptional regulator, LacI family	BopD	VF0362	VFG002197(gb|NP_814691)	8.30514e-30	24.86	98.81	114
GE003609	wecA	undecaprenyl-phosphate alpha-N-acetylglucosaminyltransferase	LOS	CVF494	VFG013508(gb|NP_439858)	1.19033e-06	26.07	63.94	46
GE003611	chpD	probable transcriptional regulator	Type IV pili	VF0082	VFG001234(gb|NP_249107)	2.48275e-12	39.22	30.33	63
GE003614	clbL	colibactin biosynthesis amidase ClbL	Colibactin	VF0573	VFG049158(gb|YP_006635484.1)	1.51093e-13	30	52.24	69
GE003615	pvdQ	3-oxo-C12-homoserine lactone acylase PvdQ	pyoverdine	IA001	VFG015950(gb|NP_251075)	5.58885e-152	38.07	92.95	464
GE003618	cap8J	capsular polysaccharide synthesis enzyme Cap8J	Capsule	VF0003	VFG001306(gb|NP_644948)	9.79315e-16	37.5	47.15	69
GE003621	fepC	iron-enterobactin transporter ATP-binding protein	Ent	VF0562	VFG048488(gb|YP_002918371.1)	3.05881e-08	37.5	13.44	52
GE003644	Cj1419c	methyltransferase	Capsule biosynthesis and transport	CVF393	VFG011674(gb|NP_282560)	3.6131e-06	31.34	26.02	43
GE003653	rtxB	RTX toxin transporter, ATPase protein	The repeat in toxin (RTX)	CVF795	VFG038916(gb|YP_855895)	3.60331e-09	44	96.08	48
GE003666	bauE	ferric siderophore ABC transporter, ATP-binding protein BauE	Acinetobactin	VF0467	VFG037386(gb|YP_001847242)	8.29609e-18	30.26	37.82	80
GE003671	ankB	Coxiella Dot/Icm type IVB secretion system translocated effector, ankyrin repeat-containing protein	T4SS effectors	CVF803	VFG039262(gb|YP_001596115)	8.77762e-10	34.15	80.13	53
GE003701	lirB	Dot/Icm type IV secretion system effector LirB	Dot/Icm	SS047	VFG041304(gb|YP_095978)	4.40609e-30	44.37	78.18	108
GE003702	bprB	two-component response regulator	Bsa T3SS	VF0428	VFG002440(gb|YP_111528)	5.01165e-26	33.19	94.4	100
GE003722	pvdS	extracytoplasmic-function sigma-70 factor	Pyoverdine	VF0094	VFG000162(gb|NP_251116)	2.28764e-07	39.29	26.49	47
GE003725	phzS	flavin dependent hydroxylase PhzS	Pyocyanin	VF0100	VFG000173(gb|NP_252907)	1.06062e-14	28.87	89.6	72
GE003732	bprB	two-component response regulator	Bsa T3SS	VF0428	VFG002440(gb|YP_111528)	2.88378e-25	34.98	96.49	97
GE003735	bprB	two-component response regulator	Bsa T3SS	VF0428	VFG002440(gb|YP_111528)	2.73638e-29	34.55	95.63	108
GE003740	phzS	flavin dependent hydroxylase PhzS	Pyocyanin	VF0100	VFG000173(gb|NP_252907)	4.81801e-18	26.61	87.23	82
GE003754	bprB	two-component response regulator	Bsa T3SS	VF0428	VFG002440(gb|YP_111528)	1.5509e-25	32.55	95.91	98
GE003775	clbB	colibactin hybrid non-ribosomal peptide synthetase/type I polyketide synthase ClbB	Colibactin	VF0573	VFG049148(gb|YP_006635474.1)	1.71023e-12	31.07	63.96	65
GE003788	ptxR	transcriptional regulator PtxR	pyoverdine	IA001	VFG044083(gb|NP_250948)	4.80882e-09	33.1	47.68	53
GE003814	allS	DNA-binding transcriptional activator AllS	Allantion utilization	VF0572	VFG049114(gb|YP_002918199.1)	2.73399e-07	43.06	24.74	47
GE003828	clbD	colibactin biosynthesis dehydrogenase ClbD	Colibactin	VF0573	VFG049150(gb|YP_006635476.1)	1.21619e-51	34.52	97.2	171
GE003833	mbtA) Bifunctional enzyme MbtA: salicyl-AMP ligase (SAL-AMP ligase	#NAME?	Mycobactin	VF0299	VFG001817(gb|NP_216900)	4.10053e-24	29.87	96.68	102
GE003834	clbF	colibactin biosynthesis dehydrogenase ClbF	Colibactin	VF0573	VFG049152(gb|YP_006635478.1)	1.49866e-12	26.92	43.2	65
GE003835	cylG	3-ketoacyl-ACP-reductase CylG	Beta-hemolysin/cytolysin	CVF171	VFG005767(gb|NP_687682)	4.1101e-27	31.33	94.49	103
GE003839	fbpC) iron(III	ABC transporter, ATP-binding protein	FbpABC	VF0272	VFG001206(gb|NP_273675)	3.12627e-16	30.4	43.53	77
GE003844	wcbR	capsular polysaccharide biosynthesis fatty acid synthase	Capsule I	VF0436	VFG002548(gb|YP_109384)	1.7714e-07	35.1	41.11	50
GE003847	cylG	3-ketoacyl-ACP-reductase CylG	Beta-hemolysin/cytolysin	CVF171	VFG005767(gb|NP_687682)	6.12164e-26	30.31	94.68	100
GE003854	icaR	ica operon transcriptional regulator IcaR	Intercellular adhesion proteins	VF0014	VFG001284(gb|NP_647402)	2.71725e-10	27.27	39.01	54
GE003855	cylG	3-ketoacyl-ACP-reductase CylG	Beta-hemolysin/cytolysin	CVF171	VFG005767(gb|NP_687682)	7.7452e-21	29.53	77.59	85
GE003858	clbF	colibactin biosynthesis dehydrogenase ClbF	Colibactin	VF0573	VFG049152(gb|YP_006635478.1)	3.09919e-09	25.9	83.33	54
GE003862	clbF	colibactin biosynthesis dehydrogenase ClbF	Colibactin	VF0573	VFG049152(gb|YP_006635478.1)	1.88067e-22	28.78	82.18	94
GE003865	AHA_3493	hemolysin III	Hemolysin III	CVF793	VFG038904(gb|YP_857967)	9.11896e-15	29.82	79.44	67
GE003877	cylG	3-ketoacyl-ACP-reductase CylG	Beta-hemolysin/cytolysin	CVF171	VFG005767(gb|NP_687682)	4.29362e-14	24.02	78.71	66
GE003883	bfmS	signal transduction histidine kinase	BfmRS	VF0463	VFG038234(gb|YP_001845365)	1.21648e-17	26.2	59.38	82
GE003884	phoP	Possible two component system response transcriptional positive regulator PhoP	PhoP	VF0286	VFG001386(gb|NP_215271)	2.23073e-45	37.79	89.82	153
GE003891	p200	cyto adherence proteins	Cytadherence organelle	VF0330	VFG002032(gb|NP_110256)	4.55383e-07	27.05	17.68	50
GE003893	eccA1	ESX-1 type VII secretion system AAA+ ATPase EccA1	ESX-1	VF0315	VFG002380(gb|NP_218385)	5.71843e-49	42.8	20.88	182
GE003894	mycP3	Type VII secretion system membrane-anchored mycosin MycP3	ESX-3	VF0521	VFG022146(gb|NP_214805)	9.66582e-20	31.19	60.72	87
GE003895	eccC3	Type VII secretion system protein EccC3	ESX-3	VF0521	VFG022051(gb|NP_214798)	0	34.5	98.57	610
GE003897	eccB3	Type VII secretion system protein EccB3	ESX-3	VF0521	VFG022035(gb|NP_214797)	1.01921e-26	27.51	95.33	110
GE003901	iga	IgA-specific serine endopeptidase	IgA1 protease	VF0080	VFG000261(gb|NP_273742)	9.59302e-08	34.18	31.26	53
GE003916	flmH	short chain dehydrogenase/reductase family oxidoreductase	Polar flagella	CVF786	VFG038839(gb|YP_858598)	6.44981e-31	34.9	98.78	114
GE003928	cylA) ABC (ATP-binding cassette	transporter CylA	Beta-hemolysin/cytolysin	CVF171	VFG005776(gb|NP_687685)	1.42315e-28	29.69	97.18	110
GE003930	entA	2,3-dihydroxybenzoate-2,3-dehydrogenase	Ent	VF0562	VFG048409(gb|YP_002918380.1)	8.94476e-32	34.9	98.02	117
GE003931	farB	fatty acid efflux system protein FarB	FarAB	VF0450	VFG036956(gb|NP_273368)	7.6962e-07	23.97	58.71	48
GE003932	icaR	ica operon transcriptional regulator IcaR	Intercellular adhesion proteins	VF0014	VFG001284(gb|NP_647402)	2.31186e-06	20.21	46.97	43
GE003938	phoP	Possible two component system response transcriptional positive regulator PhoP	PhoP	VF0286	VFG001386(gb|NP_215271)	1.75573e-42	40.09	89.47	144
GE003939	phoR	Possible two component system response sensor kinase membrane associated PhoR	PhoP/R	CVF331	VFG009810(gb|NP_215272)	2.84227e-28	34.82	59.06	114
GE003953	entA	2,3-dihydroxybenzoate-2,3-dehydrogenase	Ent	VF0562	VFG048409(gb|YP_002918380.1)	8.23498e-11	30.94	66.04	58
GE003957	cylG	3-ketoacyl-ACP-reductase CylG	Beta-hemolysin/cytolysin	CVF171	VFG005767(gb|NP_687682)	1.87277e-40	32.79	94.33	139
GE003964	pchD	pyochelin biosynthesis protein PchD	Pyochelin	VF0095	VFG000168(gb|NP_252918)	1.44094e-40	29.41	93.59	151
GE003966	bprB	two-component response regulator	Bsa T3SS	VF0428	VFG002440(gb|YP_111528)	1.60788e-26	37.72	84.74	100
GE003967	cylG	3-ketoacyl-ACP-reductase CylG	Beta-hemolysin/cytolysin	CVF171	VFG005767(gb|NP_687682)	6.27755e-26	28.85	81.52	101
GE003968	allR	DNA-binding transcriptional repressor AllR	Allantion utilization	VF0572	VFG049118(gb|YP_002918201.1)	8.87917e-19	25.21	90.87	80
GE003976	cpsO	glycosyl transferase CpsO(V)	Capsule	VF0274	VFG001342(gb|NP_688174)	1.87895e-14	31.93	24.02	71
GE003977	wbcG	putative glycosyltransferase	O-antigen	VF0392	VFG002368(gb|YP_001007260)	1.00932e-22	29.95	75.37	92
GE003979	fbpC) iron(III	ABC transporter, ATP-binding protein	FbpABC	VF0272	VFG001206(gb|NP_273675)	6.63815e-20	30.41	78.57	83
GE003989	phzH	phenazine-modifying enzyme	Phenazines biosynthesis	CVF536	VFG015551(gb|NP_248741)	3.37072e-48	29.4	89.69	176
GE003990	tviC	Vi polysaccharide biosynthesis protein, epimerase TviC	Vi antigen	VF0101	VFG000430(gb|NP_458739)	1.33788e-35	30.75	88.53	131
GE003991	cyaB	cyclolysin secretion ATP-binding protein	Cya	VF0028	VFG001269(gb|NP_879579)	1.61004e-53	29.2	95.76	192
GE003992	hlyB	Hemolysin B	Hemolysin	VF0225	VFG000907(gb|NP_755448)	9.98582e-34	26.08	94.07	133
GE003993	wcbT	acyl-CoA transferase	Capsule I	VF0436	VFG002546(gb|YP_109382)	5.65631e-38	32.1	83.21	140
GE003994	pchD	pyochelin biosynthesis protein PchD	Pyochelin	VF0095	VFG000168(gb|NP_252918)	2.49874e-55	32.7	95.97	194
GE004000	farB	fatty acid efflux system protein FarB	FarAB	VF0450	VFG036956(gb|NP_273368)	3.27795e-17	22.57	76.79	81
GE004009	cylG	3-ketoacyl-ACP-reductase CylG	Beta-hemolysin/cytolysin	CVF171	VFG005767(gb|NP_687682)	8.35299e-35	34.3	97.51	124
GE004011	flmH	short chain dehydrogenase/reductase family oxidoreductase	Polar flagella	CVF786	VFG038839(gb|YP_858598)	6.11069e-26	33.73	98.39	100
GE004018	bprB	two-component response regulator	Bsa T3SS	VF0428	VFG002440(gb|YP_111528)	7.77825e-20	31.9	92	82
GE004045	flmH	short chain dehydrogenase/reductase family oxidoreductase	Polar flagella	CVF786	VFG038839(gb|YP_858598)	7.27993e-06	35.56	30.03	43
GE004083	bopD	sugar-binding transcriptional regulator, LacI family	BopD	VF0362	VFG002197(gb|NP_814691)	4.9004e-20	24.56	95.31	86
GE004085	bplA	probable oxidoreductase	LPS	VF0033	VFG000038(gb|NP_878995)	6.82987e-16	24.93	95.89	74
GE004095	phzM	phenazine-specific methyltransferase PhzM (adenosylmethionine dependent methyltransferase)	Pyocyanin	VF0100	VFG000172(gb|NP_252898)	2.12757e-09	25.78	83.13	55
GE004097	sfaX	regulatory protein SfaX	S fimbriae	VF0222	VFG042390(gb|YP_540132)	7.24389e-07	32.61	58	43
GE004100	pvdJ	pyoverdine biosynthesis protein PvdJ	pyoverdine	IA001	VFG016038(gb|NP_251090)	3.04742e-09	29.22	30.35	56
GE004102	clbB	colibactin hybrid non-ribosomal peptide synthetase/type I polyketide synthase ClbB	Colibactin	VF0573	VFG049148(gb|YP_006635474.1)	4.43363e-15	32.82	60.65	72
GE004104	phzM	phenazine-specific methyltransferase PhzM (adenosylmethionine dependent methyltransferase)	Pyocyanin	VF0100	VFG000172(gb|NP_252898)	8.13996e-06	24.38	43.79	43
GE004105	phzS	flavin dependent hydroxylase PhzS	Pyocyanin	VF0100	VFG000173(gb|NP_252907)	7.35962e-13	26.87	92	66
GE004107	phzC1	phenazine biosynthesis protein PhzC	Phenazines biosynthesis	CVF536	VFG015509(gb|NP_252901)	6.27329e-136	55.2	92.12	396
GE004111	fabZ	(3R)-hydroxymyristoyl ACP dehydratase	LPS	CVF383	VFG011399(gb|NP_539749)	3.68978e-08	33.33	60.74	46
GE004113	entF	enterobactin synthase subunit F	Ent	VF0562	VFG048498(gb|YP_002918370.1)	6.5194e-51	32.95	94.57	186
GE004118	chpD	probable transcriptional regulator	Type IV pili	VF0082	VFG001234(gb|NP_249107)	1.97678e-13	35.58	40.39	65
GE004122	phzS	flavin dependent hydroxylase PhzS	Pyocyanin	VF0100	VFG000173(gb|NP_252907)	2.27789e-06	40.32	12.35	46
GE004126	bprB	two-component response regulator	Bsa T3SS	VF0428	VFG002440(gb|YP_111528)	6.37089e-22	38.04	75.74	87
GE004130	rffG	dTDP-glucose 46-dehydratase	LOS	CVF494	VFG013368(gb|NP_439034)	2.55762e-94	46.25	91.37	285
GE004132	hasC	UDP-glucose pyrophosphorylase	Hyaluronic acid capsule	VF0244	VFG000964(gb|NP_270109)	6.53072e-18	26.07	66.11	78
GE004134	farB	fatty acid efflux system protein FarB	FarAB	VF0450	VFG036956(gb|NP_273368)	2.17652e-37	27.76	81.58	141
GE004135	iroB	glucosyltransferase IroB	Salmochelin	IA013	VFG012513(gb|NP_753168)	7.53557e-17	24.74	97.43	78
GE004140	Cj1427c	sugar-nucleotide epimerase/dehydratease	Capsule	VF0323	VFG001955(gb|NP_282568)	1.27058e-10	21.6	93.11	58
GE004142	wbcA	sugar epimerase	O-antigen	VF0392	VFG002375(gb|YP_001007267)	2.30318e-17	26.44	81.16	74
GE004145	oatA	peptidoglycan O-acetyltransferase	OatA	VF0441	VFG032992(gb|NP_464816)	7.90465e-09	25.19	87.97	54
GE004147	phzS	flavin dependent hydroxylase PhzS	Pyocyanin	VF0100	VFG000173(gb|NP_252907)	3.62419e-31	34.42	84.54	120
GE004150	cylI	putative 3-ketoacyl-ACP synthase CylI	Beta-hemolysin/cytolysin	CVF171	VFG005788(gb|NP_687689)	3.71423e-52	28.22	66.37	191
GE004151	clbI	colibactin polyketide synthase ClbI	Colibactin	VF0573	VFG049155(gb|YP_006635481.1)	1.26889e-19	27.08	87.99	88
GE004152	cylI	putative 3-ketoacyl-ACP synthase CylI	Beta-hemolysin/cytolysin	CVF171	VFG005788(gb|NP_687689)	1.77227e-32	27.78	97.16	127
GE004154	acpXL	acyl carrier protein	LPS	CVF383	VFG011429(gb|NP_540028)	8.30773e-07	34.33	47.45	41
GE004155	clbG	colibactin biosynthesis acyltransferase ClbG	Colibactin	VF0573	VFG049153(gb|YP_006635479.1)	3.74304e-38	36.01	83.23	139
GE004162	chuY	ChuY	Chu	VF0227	VFG000921(gb|NP_756178)	1.24916e-10	28.16	62.75	56
GE004165	clbB	colibactin hybrid non-ribosomal peptide synthetase/type I polyketide synthase ClbB	Colibactin	VF0573	VFG049148(gb|YP_006635474.1)	7.51046e-16	37.21	53.97	75
GE004174	icaR	ica operon transcriptional regulator IcaR	Intercellular adhesion proteins	VF0014	VFG001284(gb|NP_647402)	2.79767e-06	37.21	18.75	43
GE004175	phzS	flavin dependent hydroxylase PhzS	Pyocyanin	VF0100	VFG000173(gb|NP_252907)	1.37855e-07	26.01	66.8	50
GE004180	pchC	pyochelin biosynthetic protein PchC	Pyochelin	VF0095	VFG000169(gb|NP_252919)	9.45604e-36	36.64	88.85	127
GE004181	pvdL	peptide synthase PvdL	pyoverdine	IA001	VFG016058(gb|NP_251114)	1.19906e-42	29.58	42.88	168
GE004183	pvdL	peptide synthase PvdL	pyoverdine	IA001	VFG016058(gb|NP_251114)	0	33.73	91.64	735
GE004184	pvdI	peptide synthase	pyoverdine	IA001	VFG016041(gb|NP_251092)	0	37.77	95.51	2863
GE004186	pvdA	L-ornithine N5-oxygenase PvdA	Pyoverdine	VF0094	VFG000159(gb|NP_251076)	1.65685e-78	35.43	95.66	251
GE004187	mbtH	putative protein MbtH	Mycobactin	VF0299	VFG001818(gb|NP_216893)	2.74779e-33	64.79	93.33	109
GE004194	pvdH	diaminobutyrate-2-oxoglutarate aminotransferase PvdH	pyoverdine	IA001	VFG016046(gb|NP_251103)	2.44823e-41	30.68	89.37	150
GE004195	farB	fatty acid efflux system protein FarB	FarAB	VF0450	VFG036956(gb|NP_273368)	5.31346e-28	28.18	63.42	114
GE004198	clbP	precolibactin peptidase ClbP	Colibactin	VF0573	VFG049162(gb|YP_006635488.1)	1.24332e-18	24.28	63.56	85
GE004199	clbA	colibactin biosynthesis phosphopantetheinyl transferase ClbA	Colibactin	VF0573	VFG049147(gb|YP_006635473.1)	2.01757e-13	24.38	77.31	64
GE004215	ybtA	transcriptional regulator YbtA	Yersiniabactin	VF0136	VFG000364(gb|NP_405473)	5.33445e-07	30.49	26.05	47
GE004216	clbB	colibactin hybrid non-ribosomal peptide synthetase/type I polyketide synthase ClbB	Colibactin	VF0573	VFG049148(gb|YP_006635474.1)	1.69845e-20	35.62	50.81	89
GE004225	rhlB	rhamnosyltransferase chain B	Rhamnolipid	VF0089	VFG000155(gb|NP_252168)	4.77066e-08	23.11	94.22	51
GE004238	lidL	Dot/Icm type IV secretion system effector LidL	Dot/Icm	SS047	VFG010515(gb|YP_095205)	5.43577e-16	27.85	37.27	78
GE004239	pvdJ	pyoverdine biosynthesis protein PvdJ	pyoverdine	IA001	VFG016038(gb|NP_251090)	5.90698e-08	29.22	13.22	53
GE004242	sfaX	regulatory protein SfaX	S fimbriae	VF0222	VFG042390(gb|YP_540132)	7.24389e-07	32.61	58	43
GE004244	phzM	phenazine-specific methyltransferase PhzM (adenosylmethionine dependent methyltransferase)	Pyocyanin	VF0100	VFG000172(gb|NP_252898)	2.12757e-09	25.78	83.13	55
GE004261	flmH	short chain dehydrogenase/reductase family oxidoreductase	Polar flagella	CVF786	VFG038839(gb|YP_858598)	3.63362e-11	24.52	81.97	58
GE004263	entA	2,3-dihydroxybenzoate-2,3-dehydrogenase	Ent	VF0562	VFG048409(gb|YP_002918380.1)	6.94705e-23	36.72	63.24	92
GE004271	flmH	short chain dehydrogenase/reductase family oxidoreductase	Polar flagella	CVF786	VFG038839(gb|YP_858598)	5.7553e-24	31.41	62.71	95
GE004295	bauE	ferric siderophore ABC transporter, ATP-binding protein BauE	Acinetobactin	VF0467	VFG037386(gb|YP_001847242)	4.96214e-25	29.39	69.11	99
GE004297	cylA	cytolysin activator	Cytolysin	VF0356	VFG002177(gb|AAM75253)	9.7726e-15	28.52	20.9	74
GE004320	wcbR	capsular polysaccharide biosynthesis fatty acid synthase	Capsule I	VF0436	VFG002548(gb|YP_109384)	0	36.63	99.52	1148
GE004321	pchC	pyochelin biosynthetic protein PchC	Pyochelin	VF0095	VFG000169(gb|NP_252919)	4.89701e-23	36.1	86.64	92
GE004322	farB	fatty acid efflux system protein FarB	FarAB	VF0450	VFG036956(gb|NP_273368)	6.99695e-33	26.3	87.95	128
GE004349	iap/cwhA	P60 extracellular protein, invasion associated protein Iap	p60	VF0068	VFG000070(gb|NP_464110)	7.69293e-19	42.97	33.16	84
GE004362	entB	2,3-dihydro-2,3-dihydroxybenzoate synthetase, isochroismatase	Ent	VF0562	VFG048419(gb|YP_002918379.1)	6.7711e-10	25.95	89.3	53
GE004376	bopD	sugar-binding transcriptional regulator, LacI family	BopD	VF0362	VFG002197(gb|NP_814691)	7.15354e-29	26.06	97.61	112
GE004388	farB	fatty acid efflux system protein FarB	FarAB	VF0450	VFG036956(gb|NP_273368)	8.89996e-24	24.21	74.44	101
GE004392	phzS	flavin dependent hydroxylase PhzS	Pyocyanin	VF0100	VFG000173(gb|NP_252907)	1.1753e-18	26.12	62.06	85
GE004393	entF	enterobactin synthase subunit F	Ent	VF0562	VFG048498(gb|YP_002918370.1)	2.66433e-16	22.64	75.04	80
GE004415	cylG	3-ketoacyl-ACP-reductase CylG	Beta-hemolysin/cytolysin	CVF171	VFG005767(gb|NP_687682)	2.04651e-28	31.37	96.17	107
GE004417	allS	DNA-binding transcriptional activator AllS	Allantion utilization	VF0572	VFG049114(gb|YP_002918199.1)	3.23651e-10	32.97	29.9	56
GE004463	mip	macrophage infectivity potentiator Mip	Mip	VF0153	VFG001864(gb|YP_094827)	2.50564e-07	34.65	62.82	45
GE004469	clbB	colibactin hybrid non-ribosomal peptide synthetase/type I polyketide synthase ClbB	Colibactin	VF0573	VFG049148(gb|YP_006635474.1)	6.19598e-26	38.16	61.9	107
GE004489	cylG	3-ketoacyl-ACP-reductase CylG	Beta-hemolysin/cytolysin	CVF171	VFG005767(gb|NP_687682)	3.54505e-24	34.22	90.1	94
GE004524	cylG	3-ketoacyl-ACP-reductase CylG	Beta-hemolysin/cytolysin	CVF171	VFG005767(gb|NP_687682)	1.00137e-12	27.57	73.31	62
GE004530	algU	alginate biosynthesis protein AlgZ/FimS	Alginate	VF0091	VFG000121(gb|NP_249453)	1.28722e-06	25.95	78.92	43
GE004534	clbB	colibactin hybrid non-ribosomal peptide synthetase/type I polyketide synthase ClbB	Colibactin	VF0573	VFG049148(gb|YP_006635474.1)	1.77181e-15	33.33	54.86	74
GE004538	fbpC) iron(III	ABC transporter, ATP-binding protein	FbpABC	VF0272	VFG001206(gb|NP_273675)	1.76994e-22	31.72	88.49	91
GE004539	fbpC) iron(III	ABC transporter, ATP-binding protein	FbpABC	VF0272	VFG001206(gb|NP_273675)	1.5894e-26	30.31	38.28	108
GE004544	allR	DNA-binding transcriptional repressor AllR	Allantion utilization	VF0572	VFG049118(gb|YP_002918201.1)	7.9348e-13	26.83	90	63
GE004567	wcbR	capsular polysaccharide biosynthesis fatty acid synthase	Capsule I	VF0436	VFG002548(gb|YP_109384)	9.48422e-153	33.91	53.38	525
GE004568	pvdG	pyoverdine biosynthesis protein PvdG	pyoverdine	IA001	VFG016069(gb|NP_251115)	2.1497e-14	25.88	80.97	67
GE004569	cpsA	undecaprenyl diphosphate synthase	Capsule	VF0361	VFG002190(gb|NP_816141)	9.89847e-58	39.59	96.28	185
GE004570	fbpC) iron(III	ABC transporter, ATP-binding protein	FbpABC	VF0272	VFG001206(gb|NP_273675)	1.03072e-17	28.72	85.71	77
GE004573	Cj1419c	methyltransferase	Capsule biosynthesis and transport	CVF393	VFG011674(gb|NP_282560)	2.1438e-06	25	43.81	45
GE004598	bprB	two-component response regulator	Bsa T3SS	VF0428	VFG002440(gb|YP_111528)	2.8266e-27	36.53	96.46	103
GE004608	iroE	siderophore esterase IroE	Sal	VF0563	VFG044322(gb|YP_002919453)	1.85668e-07	27.57	63.73	48
GE004614	pchR	transcriptional regulator PchR	Pyochelin	VF0095	VFG000167(gb|NP_252917)	1.65878e-08	36.47	26.33	51
GE004621	phoP	Possible two component system response transcriptional positive regulator PhoP	PhoP	VF0286	VFG001386(gb|NP_215271)	1.2716e-58	43.42	97.83	186
GE004622	phoR	Possible two component system response sensor kinase membrane associated PhoR	PhoP/R	CVF331	VFG009810(gb|NP_215272)	3.87805e-32	32.39	91.93	125
GE004645	cylG	3-ketoacyl-ACP-reductase CylG	Beta-hemolysin/cytolysin	CVF171	VFG005767(gb|NP_687682)	1.15792e-35	36.61	95.33	127
GE004652	bprB	two-component response regulator	Bsa T3SS	VF0428	VFG002440(gb|YP_111528)	6.18832e-07	27.57	94.04	45
GE004675	clbB	colibactin hybrid non-ribosomal peptide synthetase/type I polyketide synthase ClbB	Colibactin	VF0573	VFG049148(gb|YP_006635474.1)	9.10219e-16	34.09	53.89	75
GE004685	pvdH	diaminobutyrate-2-oxoglutarate aminotransferase PvdH	pyoverdine	IA001	VFG016046(gb|NP_251103)	5.10238e-25	25.59	87.63	104
GE004688	hitC) iron(III	ABC transporter, ATP-binding protein	HitABC	VF0268	VFG000344(gb|NP_438273)	2.18216e-57	40.82	63.16	191
GE004692	allR	DNA-binding transcriptional repressor AllR	Allantion utilization	VF0572	VFG049118(gb|YP_002918201.1)	3.17273e-23	29.15	88.4	93
GE004693	allR	DNA-binding transcriptional repressor AllR	Allantion utilization	VF0572	VFG049118(gb|YP_002918201.1)	3.28726e-22	26.75	91.95	90
GE004696	pvdH	diaminobutyrate-2-oxoglutarate aminotransferase PvdH	pyoverdine	IA001	VFG016046(gb|NP_251103)	6.95593e-62	34.24	89.43	207
GE004718	bauE	ferric siderophore ABC transporter, ATP-binding protein BauE	Acinetobactin	VF0467	VFG037386(gb|YP_001847242)	1.75471e-23	28.84	91.94	92
GE004721	clbB	colibactin hybrid non-ribosomal peptide synthetase/type I polyketide synthase ClbB	Colibactin	VF0573	VFG049148(gb|YP_006635474.1)	4.19979e-09	29.65	49.12	55
GE004723	exsA	transcriptional regulator ExsA	T3SS1	VF0408	VFG007177(gb|NP_798078)	1.286e-12	25.61	76.45	63
GE004736	fepC	ferrienterobactin ABC transporter ATPase	Enterobactin	VF0228	VFG000925(gb|NP_752606)	1.79126e-21	27.82	86.69	88
GE004737	bopD	sugar-binding transcriptional regulator, LacI family	BopD	VF0362	VFG002197(gb|NP_814691)	2.26313e-16	23.98	94.46	75
GE004739	farB	fatty acid efflux system protein FarB	FarAB	VF0450	VFG036956(gb|NP_273368)	1.31143e-21	26.76	58.92	94
GE004745	farB	fatty acid efflux system protein FarB	FarAB	VF0450	VFG036956(gb|NP_273368)	1.98046e-24	27.35	73.12	102
GE004755	entB	isochorismatase	Enterobactin	VF0228	VFG000933(gb|NP_752613)	1.31491e-17	29.72	84.36	76
GE004772	rtxB	RTX toxin transporter RtxB	RTX toxin	CVF263	VFG007023(gb|NP_231091)	3.66193e-46	38.46	37.46	171
GE004783	fliA	flagellar biosynthesis sigma factor FliA	Deoxyhexose linking sugar, 209 Da capping structure	AI138	VFG014629(gb|NP_250146)	7.59707e-17	28.95	80.07	74
GE004797	bopD	sugar-binding transcriptional regulator, LacI family	BopD	VF0362	VFG002197(gb|NP_814691)	3.64607e-29	27.38	94.6	113
GE004813	entE	non-ribosomal peptide synthetase adenylate-forming enzyme of acinetobactin synthesis	Acinetobactin	VF0467	VFG037316(gb|YP_001847237)	4.46061e-09	38.33	90.77	48
GE004814	pchD	pyochelin biosynthesis protein PchD	Pyochelin	VF0095	VFG000168(gb|NP_252918)	1.48251e-72	45.51	78.68	236
GE004817	ybtQ	yersiniabactin ABC transporter ATP-binding/permease protein YbtQ	Ybt	VF0564	VFG044325(gb|YP_002920245)	7.55208e-07	37.1	13.84	49
GE004825	cylG	3-ketoacyl-ACP-reductase CylG	Beta-hemolysin/cytolysin	CVF171	VFG005767(gb|NP_687682)	2.10769e-20	26.4	67.61	85
GE004846	bopD	sugar-binding transcriptional regulator, LacI family	BopD	VF0362	VFG002197(gb|NP_814691)	5.1553e-23	27.68	96.88	94
GE004851	fbpC) iron(III	ABC transporter, ATP-binding protein	FbpABC	VF0272	VFG001206(gb|NP_273675)	3.93234e-34	36.92	78.93	125
GE004878	phoR	Possible two component system response sensor kinase membrane associated PhoR	PhoP/R	CVF331	VFG009810(gb|NP_215272)	1.82425e-26	32.91	56.59	109
GE004879	bfmR	biofilm-controlling response regulator	BfmRS	VF0463	VFG038219(gb|YP_001845364)	6.83751e-50	38.67	98.24	163
GE004899	bspR2	N-acyl-homoserine lactone dependent regulatory protein	Quorum-sensing	VF0433	VFG002540(gb|YP_111189)	2.38445e-10	44.12	72.04	52
GE004910	ppkA	serine/threonine protein kinase PpkA	HSI-I	VF0334	VFG002060(gb|NP_248764)	1.70741e-15	30.12	20.62	78
GE004917	fepC	ferrienterobactin ABC transporter ATPase	Enterobactin	VF0228	VFG000925(gb|NP_752606)	7.42252e-25	31.71	71.38	98
GE004919	algU	alginate biosynthesis protein AlgZ/FimS	Alginate	VF0091	VFG000121(gb|NP_249453)	1.05943e-11	29.51	93.99	57
GE004923	bprB	two-component response regulator	Bsa T3SS	VF0428	VFG002440(gb|YP_111528)	1.94706e-26	35.38	95.45	100
GE004947	wbaP/rfbP	undecaprenyl-phosphate galactosephosphotransferase	LOS	CVF494	VFG013365(gb|NP_439033)	5.83064e-52	32.94	67.89	182
GE004948	algD	GDP-mannose 6-dehydrogenase AlgD	Alginate	VF0091	VFG000122(gb|NP_252230)	5.45975e-152	49.55	99.77	440
GE004949	lsgC	glycosyltransferase	LOS	CVF494	VFG013496(gb|NP_439840)	9.30155e-09	26.19	38.5	53
GE004952	phzH	phenazine-modifying enzyme	Phenazines biosynthesis	CVF536	VFG015551(gb|NP_248741)	8.36069e-62	32.23	97.67	216
GE004957	wbpZ	mannosyltransferase C	LPS	CVF383	VFG011453(gb|NP_540310)	4.10233e-10	28.22	39.21	57
GE004959	ddhA	glucose-1-phosphate cytidylyltransferase	O-antigen	VF0392	VFG002377(gb|YP_001007269)	2.27542e-46	32.06	93.07	156
GE004961	Cj1427c	sugar-nucleotide epimerase/dehydratease	Capsule	VF0323	VFG001955(gb|NP_282568)	1.71207e-32	29.58	88.86	122
GE004964	cpsO	glycosyl transferase CpsO(V)	Capsule	VF0274	VFG001342(gb|NP_688174)	9.37021e-17	39.13	28.89	76
GE004966	wbcA	sugar epimerase	O-antigen	VF0392	VFG002375(gb|YP_001007267)	3.13427e-24	31.52	88.52	92
GE004967	pvdH	diaminobutyrate-2-oxoglutarate aminotransferase PvdH	pyoverdine	IA001	VFG016046(gb|NP_251103)	5.33102e-14	25.8	74.05	70
GE004972	algU	alginate biosynthesis protein AlgZ/FimS	Alginate	VF0091	VFG000121(gb|NP_249453)	1.55167e-17	32.35	77.67	75
GE004976	clbF	colibactin biosynthesis dehydrogenase ClbF	Colibactin	VF0573	VFG049152(gb|YP_006635478.1)	1.5492e-13	22.99	84.36	68
GE004978	ybtE	yersiniabactin siderophore biosynthetic protein	Yersiniabactin	VF0136	VFG000359(gb|NP_405468)	1.60994e-52	31.95	90.2	186
GE004981	hitC) iron(III	ABC transporter, ATP-binding protein	HitABC	VF0268	VFG000344(gb|NP_438273)	2.69743e-14	29.05	91.94	67
GE004991	fbpC) iron(III	ABC transporter, ATP-binding protein	FbpABC	VF0272	VFG001206(gb|NP_273675)	3.3908e-30	34.07	93.19	113
GE004993	bprB	two-component response regulator	Bsa T3SS	VF0428	VFG002440(gb|YP_111528)	3.04764e-23	30.86	89.08	93
GE005000	CBU_1789	Coxiella Dot/Icm type IVB secretion system translocated effector	T4SS effectors	CVF803	VFG039623(gb|NP_820769)	6.19072e-09	23.1	87.04	53
GE005001	wcbP	capsular polysaccharide biosynthesis dehydrogenase/reductase	Capsule I	VF0436	VFG002550(gb|YP_109386)	3.78849e-20	30.15	88.36	84
GE005002	wcbP	capsular polysaccharide biosynthesis dehydrogenase/reductase	Capsule I	VF0436	VFG002550(gb|YP_109386)	6.26434e-21	32.16	96.48	86
GE005005	flmH	short chain dehydrogenase/reductase family oxidoreductase	Polar flagella	CVF786	VFG038839(gb|YP_858598)	2.41473e-11	26.04	63.92	59
GE005011	flmH	short chain dehydrogenase/reductase family oxidoreductase	Polar flagella	CVF786	VFG038839(gb|YP_858598)	1.20103e-31	33.46	78.78	117
GE005013	mbtJ	Putative acetyl hydrolase MbtJ	mycobactin	IA031	VFG009553(gb|YP_177876)	7.53451e-11	27.59	53.07	59
GE005024	pgm	phosphoglucomutase	LPS	VF0367	VFG002220(gb|NP_540803)	1.0897e-15	26.65	56.8	77
GE005033	cylG	3-ketoacyl-ACP-reductase CylG	Beta-hemolysin/cytolysin	CVF171	VFG005767(gb|NP_687682)	2.59798e-31	31.58	91.92	115
GE005040	phoR	Possible two component system response sensor kinase membrane associated PhoR	PhoP/R	CVF331	VFG009810(gb|NP_215272)	2.61465e-20	29.04	75	89
GE005041	phoP	Possible two component system response transcriptional positive regulator PhoP	PhoP	VF0286	VFG001386(gb|NP_215271)	5.85795e-30	33.64	87.65	111
GE005045	allS	DNA-binding transcriptional activator AllS	Allantion utilization	VF0572	VFG049114(gb|YP_002918199.1)	1.63628e-06	47.27	17.65	45
GE005058	allS	DNA-binding transcriptional activator AllS	Allantion utilization	VF0572	VFG049114(gb|YP_002918199.1)	1.10351e-08	36.36	29.19	52
GE005062	pdgA	Peptidoglycan N-deacetylase	PgdA	VF0442	VFG033025(gb|NP_463944)	2.59871e-30	35.91	76.75	114
GE005075	hitC) iron(III	ABC transporter, ATP-binding protein	HitABC	VF0268	VFG000344(gb|NP_438273)	2.84989e-23	28.45	70.96	95
GE005087	clbB	colibactin hybrid non-ribosomal peptide synthetase/type I polyketide synthase ClbB	Colibactin	VF0573	VFG049148(gb|YP_006635474.1)	8.7277e-15	27.91	90.18	72
GE005093	algU	alginate biosynthesis protein AlgZ/FimS	Alginate	VF0091	VFG000121(gb|NP_249453)	1.66349e-09	28.02	83.5	52
GE005108	clbB	colibactin hybrid non-ribosomal peptide synthetase/type I polyketide synthase ClbB	Colibactin	VF0573	VFG049148(gb|YP_006635474.1)	7.86643e-11	30.11	53.51	60
GE005112	fbpC) iron(III	ABC transporter, ATP-binding protein	FbpABC	VF0272	VFG001206(gb|NP_273675)	1.67379e-15	30.53	38.26	75
GE005123	hspX) Heat shock protein HspX (alpha-crystallin homolog) (14 kDa antigen	(HSP16.3)	HspX	VF0301	VFG001397(gb|NP_216547)	1.2808e-09	39.62	72.22	50
GE005145	bopD	sugar-binding transcriptional regulator, LacI family	BopD	VF0362	VFG002197(gb|NP_814691)	9.02266e-28	25.22	97.34	108
GE005151	bprB	two-component response regulator	Bsa T3SS	VF0428	VFG002440(gb|YP_111528)	1.99818e-25	34.91	95.48	98
GE005190	ppkA	serine/threonine protein kinase PpkA	HSI-I	VF0334	VFG002060(gb|NP_248764)	3.1352e-15	26.34	38.63	75
GE005192	allS	DNA-binding transcriptional activator AllS	Allantion utilization	VF0572	VFG049114(gb|YP_002918199.1)	8.21656e-07	37.88	21.04	46
GE005194	hitC) iron(III	ABC transporter, ATP-binding protein	HitABC	VF0268	VFG000344(gb|NP_438273)	1.88746e-25	30.54	64.13	101
GE005203	msbA	lipid transporter ATP-binding/permease	LOS	CVF494	VFG013248(gb|NP_438233)	1.47824e-68	27.23	97.65	233
GE005205	lbtC	LbtC inner membrane protein required for import of Legiobactin	Legiobactin	VF0291	VFG045330(gb|YP_095353)	9.0158e-06	28.26	33.42	44
GE005210	allS	DNA-binding transcriptional activator AllS	Allantion utilization	VF0572	VFG049114(gb|YP_002918199.1)	1.69414e-13	46.84	26	66
GE005214	clbD	colibactin biosynthesis dehydrogenase ClbD	Colibactin	VF0573	VFG049150(gb|YP_006635476.1)	2.02669e-16	25.52	70.73	75
GE005215	clbF	colibactin biosynthesis dehydrogenase ClbF	Colibactin	VF0573	VFG049152(gb|YP_006635478.1)	2.70217e-27	28.15	66.5	108
GE005216	wcsT	galactoside O-acetyltransferase	Capsule	VF0560	VFG048896(gb|YP_002920359.1)	4.6805e-14	32.81	68.33	63
GE005223	bopD	sugar-binding transcriptional regulator, LacI family	BopD	VF0362	VFG002197(gb|NP_814691)	1.12941e-30	27.52	87.75	117
GE005227	chpD	probable transcriptional regulator	Type IV pili	VF0082	VFG001234(gb|NP_249107)	1.06945e-07	34.94	27.15	49
GE005228	Cj1419c	methyltransferase	Capsule biosynthesis and transport	CVF393	VFG011674(gb|NP_282560)	7.33618e-17	30.2	57.94	74
GE005241	phoR	Possible two component system response sensor kinase membrane associated PhoR	PhoP/R	CVF331	VFG009810(gb|NP_215272)	5.68698e-20	34.54	65.68	88
GE005242	bfmR	biofilm-controlling response regulator	BfmRS	VF0463	VFG038219(gb|YP_001845364)	1.6203e-53	42.86	87.95	173
GE005250	tviC	Vi polysaccharide biosynthesis protein, epimerase TviC	Vi antigen	VF0101	VFG000430(gb|NP_458739)	3.49454e-26	25.5	96.68	103
GE005252	Cj1419c	methyltransferase	Capsule biosynthesis and transport	CVF393	VFG011674(gb|NP_282560)	7.82729e-08	29.41	46.53	49
GE005259	CBU_1789	Coxiella Dot/Icm type IVB secretion system translocated effector	T4SS effectors	CVF803	VFG039623(gb|NP_820769)	7.7742e-12	25.59	81.43	61
GE005264	cylG	3-ketoacyl-ACP-reductase CylG	Beta-hemolysin/cytolysin	CVF171	VFG005767(gb|NP_687682)	3.7351e-27	29.22	92.66	103
GE005277	pvdN	pyoverdine biosynthesis protein PvdN	pyoverdine	IA001	VFG015994(gb|NP_251084)	3.1053e-18	23.61	69.06	83
GE005285	flmH	short chain dehydrogenase/reductase family oxidoreductase	Polar flagella	CVF786	VFG038839(gb|YP_858598)	2.34818e-15	30.37	60.13	71
GE005292	clbB	colibactin hybrid non-ribosomal peptide synthetase/type I polyketide synthase ClbB	Colibactin	VF0573	VFG049148(gb|YP_006635474.1)	1.69058e-18	33.33	64.14	83
GE005294	lasA	LasA protease precursor	LasA	VF0088	VFG000145(gb|NP_250562)	7.71366e-06	41.07	12.02	44
GE005324	pkn5	serine/threonine protein kinase	TTSS	VF0344	VFG002148(gb|NP_220192)	1.81064e-11	26.35	20.86	63
GE005328	flmH	short chain dehydrogenase/reductase family oxidoreductase	Polar flagella	CVF786	VFG038839(gb|YP_858598)	7.65652e-21	31.14	68.09	87
GE005330	ppkA	serine/threonine protein kinase PpkA	HSI-I	VF0334	VFG002060(gb|NP_248764)	1.08757e-24	31.42	35.52	107
GE005339	wcsT	galactoside O-acetyltransferase	Capsule	VF0560	VFG048896(gb|YP_002920359.1)	5.22622e-06	51.35	33.33	40
GE005348	bsaN	AraC family transcriptional regulator, regulates basal T6SS1 expression	Bsa T3SS	VF0428	VFG002464(gb|YP_111552)	1.36725e-07	33.33	69.53	45
GE005356	ppkA	serine/threonine protein kinase PpkA	HSI-I	VF0334	VFG002060(gb|NP_248764)	4.40234e-11	25.43	51.29	62
GE005364	bopD	sugar-binding transcriptional regulator, LacI family	BopD	VF0362	VFG002197(gb|NP_814691)	4.44036e-26	25.21	95.69	103
GE005378	bplH	putative glycosyl transferase	LPS	VF0033	VFG000031(gb|NP_878988)	6.72246e-15	30.09	38.21	73
GE005380	wcbK	GDP sugar epimerase/dehydratase	Capsule I	VF0436	VFG002556(gb|YP_109392)	1.29294e-30	28.61	94.29	117
GE005381	hddC	D-glycero-D-manno-heptose 1-phosphate guanosyltransferase	Capsule	VF0323	VFG001951(gb|NP_282564)	8.52747e-27	28.05	91.98	102
GE005382	wcbK	GDP sugar epimerase/dehydratase	Capsule I	VF0436	VFG002556(gb|YP_109392)	3.71979e-12	25.84	93.87	63
GE005387	clbI	colibactin polyketide synthase ClbI	Colibactin	VF0573	VFG049155(gb|YP_006635481.1)	1.11583e-120	33.37	21.51	410
GE005389	clbP	precolibactin peptidase ClbP	Colibactin	VF0573	VFG049162(gb|YP_006635488.1)	3.15864e-12	25.15	81.12	64
GE005410	csgD	DNA-binding transcriptional regulator CsgD	curli fibers/thin aggregative fimbriae (AGF)	AI094	VFG004125(gb|NP_460113)	3.51292e-08	45.61	6.23	51
GE005416	CBU_1677	Coxiella Dot/Icm type IVB secretion system translocated effector	T4SS effectors	CVF803	VFG039580(gb|NP_820659)	2.56208e-06	25.9	82.82	41
GE005422	plcD	phosphatidylserine/phosphatidylglycerophosphate/cardiolipin synthase	Phospholipase D	VF0469	VFG037203(gb|YP_001847849)	1.40721e-18	24.14	78.38	84
GE005423	lafS	LafS, RNA polymerase sigma factor	Lateral flagella	VF0474	VFG038888(gb|YP_001140312)	2.64265e-19	28.82	77.93	82
GE005425	per	perosamine synthetase	LPS	VF0367	VFG002226(gb|NP_540331)	5.96063e-09	26.09	38.39	54
GE005437	hitC) iron(III	ABC transporter, ATP-binding protein	HitABC	VF0268	VFG000344(gb|NP_438273)	2.62414e-28	31.08	76.31	109
GE005438	ppkA	serine/threonine protein kinase PpkA	HSI-I	VF0334	VFG002060(gb|NP_248764)	7.26001e-48	41.88	46.75	177
GE005452	farB	fatty acid efflux system protein FarB	FarAB	VF0450	VFG036956(gb|NP_273368)	8.67377e-33	28.99	79.05	128
GE005455	cylG	3-ketoacyl-ACP-reductase CylG	Beta-hemolysin/cytolysin	CVF171	VFG005767(gb|NP_687682)	1.05731e-29	32.08	79.93	112
GE005459	bopD	sugar-binding transcriptional regulator, LacI family	BopD	VF0362	VFG002197(gb|NP_814691)	1.30598e-24	25.38	88.7	99
GE005460	bplA	probable oxidoreductase	LPS	VF0033	VFG000038(gb|NP_878995)	2.07738e-14	24.86	88.86	70
GE005461	pvdO	pyoverdine biosynthesis protein PvdO	pyoverdine	IA001	VFG016005(gb|NP_251085)	1.1283e-12	26.47	98.21	62
GE005468	EF3023	polysaccharide lyase, family 8	Hyaluronidase	VF0359	VFG002196(gb|NP_816637)	2.4211e-13	36.73	13.72	70
GE005482	phoR	Possible two component system response sensor kinase membrane associated PhoR	PhoP/R	CVF331	VFG009810(gb|NP_215272)	4.59284e-38	38.06	47.36	144
GE005483	bfmR	biofilm-controlling response regulator	BfmRS	VF0463	VFG038219(gb|YP_001845364)	1.86896e-47	40.79	90.2	157
GE005489	cheY	chemotaxis regulatory protein	Pse5Ac7Ac, Pse5Ac7Am, Pse8OAc, Pse5Am7AcGlnAc	AI151	VFG043402(gb|YP_002344511)	1.61799e-06	29.03	21.33	45
GE005490	fleS/flrB	two-component sensor kinase	ND	AI144	VFG038759(gb|YP_857329)	7.18895e-11	41	20.13	60
GE005492	pmlR/bspR1	N-acylhomoserine lactone dependent regulatory protein	Quorum-sensing	VF0433	VFG002538(gb|YP_110896)	8.48989e-10	37.27	10.6	57
GE005496	cylG	3-ketoacyl-ACP-reductase CylG	Beta-hemolysin/cytolysin	CVF171	VFG005767(gb|NP_687682)	9.0623e-23	28.81	84.7	92
GE005503	pmlR/bspR1	N-acylhomoserine lactone dependent regulatory protein	Quorum-sensing	VF0433	VFG002538(gb|YP_110896)	2.04204e-08	40.91	7.45	53
GE005515	fbpC) iron(III	ABC transporter, ATP-binding protein	FbpABC	VF0272	VFG001206(gb|NP_273675)	8.37724e-25	33.88	44.62	102
GE005525	farB	fatty acid efflux system protein FarB	FarAB	VF0450	VFG036956(gb|NP_273368)	1.50871e-18	27.5	50.76	85
GE005549	algU	alginate biosynthesis protein AlgZ/FimS	Alginate	VF0091	VFG000121(gb|NP_249453)	5.167e-06	26.67	66.31	42
GE005552	rhlB	rhamnosyltransferase chain B	Rhamnolipid	VF0089	VFG000155(gb|NP_252168)	6.95509e-19	29.98	94.39	85
GE005553	inhA	immune inhibitor A metalloprotease	InhA	VF0536	VFG016338(gb|YP_026915)	4.51376e-20	31.56	47.81	90
GE005564	hlyB	Hemolysin B	Hemolysin	VF0225	VFG000907(gb|NP_755448)	6.48887e-46	28.37	84.79	169
GE005565	iroC	ABC transporter	Sal	VF0563	VFG044336(gb|YP_002920268)	4.92271e-34	40.89	36.41	135
GE005566	bprB	two-component response regulator	Bsa T3SS	VF0428	VFG002440(gb|YP_111528)	3.54179e-10	38.02	54	54
GE005572	cyaB	cyclolysin secretion ATP-binding protein	Cya	VF0028	VFG001269(gb|NP_879579)	1.31256e-74	30.4	91.46	256
GE005573	hlyB	hemolysin transport protein	Hemolysin	VF0207	VFG000841(gb|YP_325609)	9.40295e-59	32.57	48.95	212
GE005574	farB	fatty acid efflux system protein FarB	FarAB	VF0450	VFG036956(gb|NP_273368)	7.77284e-29	26.68	80.72	116
GE005579	bopD	sugar-binding transcriptional regulator, LacI family	BopD	VF0362	VFG002197(gb|NP_814691)	1.33394e-25	25.29	92.33	102
GE005599	exsA	transcriptional regulator ExsA	T3SS1	VF0408	VFG007177(gb|NP_798078)	6.09052e-07	33.33	22.98	46
GE005600	legD1	Dot/Icm type IV secretion system effector LegD1	Dot/Icm	VF0156	VFG045594(gb|YP_096699)	1.71255e-10	27.27	68.73	57
GE005623	clbB	colibactin hybrid non-ribosomal peptide synthetase/type I polyketide synthase ClbB	Colibactin	VF0573	VFG049148(gb|YP_006635474.1)	4.48182e-10	26.22	51.15	58
GE005624	fbpA) Secreted antigen 85-a FbpA (mycolyl transferase 85A) (fibronectin-binding protein A	(antigen 85 complex A)	Antigen 85	VF0311	VFG001419(gb|NP_218321)	1.65228e-21	30.74	82.46	90
GE005625	wcbR	capsular polysaccharide biosynthesis fatty acid synthase	Capsule I	VF0436	VFG002548(gb|YP_109384)	1.01614e-152	39.65	62.84	511
GE005626	pvdL	peptide synthase PvdL	pyoverdine	IA001	VFG016058(gb|NP_251114)	2.00915e-104	40.94	97.42	347
GE005627	farB	fatty acid efflux system protein FarB	FarAB	VF0450	VFG036956(gb|NP_273368)	4.36407e-33	28.1	86.92	128
GE005632	exsA	transcriptional regulator ExsA	T3SS1	VF0408	VFG007177(gb|NP_798078)	3.66375e-08	26.72	33.43	50
GE005633	clbB	colibactin hybrid non-ribosomal peptide synthetase/type I polyketide synthase ClbB	Colibactin	VF0573	VFG049148(gb|YP_006635474.1)	6.19484e-28	33.66	89.87	113
GE005648	entA	2,3-dihydroxybenzoate-2,3-dehydrogenase	Ent	VF0562	VFG048409(gb|YP_002918380.1)	3.1357e-11	28.29	75.86	59
GE005663	pipB2	type III secretion system effector PipB3	SPI-2 encoded T3SS	SS021	VFG003997(gb|NP_461706)	5.70478e-07	46.3	19	46
GE005666	bopD	sugar-binding transcriptional regulator, LacI family	BopD	VF0362	VFG002197(gb|NP_814691)	4.58183e-29	25.57	98.24	112
GE005672	fbpC) iron(III	ABC transporter, ATP-binding protein	FbpABC	VF0272	VFG001206(gb|NP_273675)	1.36082e-23	31.25	43.06	98
GE005674	cylG	3-ketoacyl-ACP-reductase CylG	Beta-hemolysin/cytolysin	CVF171	VFG005767(gb|NP_687682)	1.33684e-15	28.06	37.11	74
GE005679	irtB	Iron-regulated transporter IrtB	mycobactin	IA031	VFG009579(gb|NP_215865)	6.29831e-12	43.28	37.57	60
GE005685	hlyA	Hemolysin A	Hemolysin, HlyA	CVF792	VFG038900(gb|YP_857314)	1.99681e-22	25.22	97.94	94
GE005686	hlyA	Hemolysin A	Hemolysin, HlyA	CVF792	VFG038900(gb|YP_857314)	3.71225e-39	26.02	99.77	144
GE005691	phzS	flavin dependent hydroxylase PhzS	Pyocyanin	VF0100	VFG000173(gb|NP_252907)	9.95415e-06	26.49	75.49	44
GE005692	bopD	sugar-binding transcriptional regulator, LacI family	BopD	VF0362	VFG002197(gb|NP_814691)	9.18755e-10	21.53	99.38	55
GE005696	clbL	colibactin biosynthesis amidase ClbL	Colibactin	VF0573	VFG049158(gb|YP_006635484.1)	4.69948e-19	27.07	91.25	86
GE005716	ptxR	transcriptional regulator PtxR	pyoverdine	IA001	VFG044083(gb|NP_250948)	3.72744e-11	33.79	48.98	59
GE005717	cdpA	cyclic di-GMP phosphodiesterase	CdpA	VF0432	VFG045467(gb|YP_107884)	2.20314e-71	37.17	61.46	243
GE005724	pdgA	Peptidoglycan N-deacetylase	PgdA	VF0442	VFG033025(gb|NP_463944)	3.16022e-39	34.19	82.04	141
GE005726	capA	CapA, required for Poly-gamma-glutamate transport	Capsule	VF0141	VFG000680(gb|AAF13661)	6.19933e-13	23.46	44.39	66
GE005727	algU	alginate biosynthesis protein AlgZ/FimS	Alginate	VF0091	VFG000121(gb|NP_249453)	8.0427e-08	24.85	86.74	46
GE005737	cylG	3-ketoacyl-ACP-reductase CylG	Beta-hemolysin/cytolysin	CVF171	VFG005767(gb|NP_687682)	2.57148e-38	33.2	92.43	134
GE005740	rtxB	RTX toxin transporter RtxB	RTX toxin	CVF263	VFG007023(gb|NP_231091)	6.28515e-19	32.54	40.6	87
GE005749	bopD	sugar-binding transcriptional regulator, LacI family	BopD	VF0362	VFG002197(gb|NP_814691)	1.11503e-34	27.22	94.33	129
GE005752	clbL	colibactin biosynthesis amidase ClbL	Colibactin	VF0573	VFG049158(gb|YP_006635484.1)	1.19101e-23	26.67	96.89	100
GE005758	flmH	short chain dehydrogenase/reductase family oxidoreductase	Polar flagella	CVF786	VFG038839(gb|YP_858598)	1.0057e-33	35.37	94.82	122
GE005763	bplH	putative glycosyl transferase	LPS	VF0033	VFG000031(gb|NP_878988)	3.93655e-11	27.05	59.53	60
GE005767	gnd	6-phosphogluconate dehydrogenase	Capsule	VF0560	VFG048830(gb|YP_002920353.1)	1.90211e-168	52.36	96.87	484
GE005771	msbA	lipid transporter ATP-binding/permease	LOS	CVF494	VFG013248(gb|NP_438233)	4.78074e-83	31.16	91.61	273
GE005784	phoP	Possible two component system response transcriptional positive regulator PhoP	PhoP	VF0286	VFG001386(gb|NP_215271)	5.5548e-74	50.64	89.92	226
GE005785	phoR	Possible two component system response sensor kinase membrane associated PhoR	PhoP/R	CVF331	VFG009810(gb|NP_215272)	2.13248e-50	34.41	99.16	178
GE005793	fbpC) iron(III	ABC transporter, ATP-binding protein	FbpABC	VF0272	VFG001206(gb|NP_273675)	1.43479e-17	29.81	39.26	81
GE005795	bopD	sugar-binding transcriptional regulator, LacI family	BopD	VF0362	VFG002197(gb|NP_814691)	6.43595e-26	25.88	94.25	103
GE005799	fbpC) iron(III	ABC transporter, ATP-binding protein	FbpABC	VF0272	VFG001206(gb|NP_273675)	2.05795e-50	42.8	56.83	173
GE005810	lap	Listeria adhesion protein Lap	Lap	VF0444	VFG006717(gb|NP_465159)	1.08102e-15	21.41	74.79	75
GE005813	lafK	two-component system lateral flagellar response regulator	Lateral flagella	VF0474	VFG038862(gb|YP_001140283)	5.98191e-07	26.55	40.58	48
GE005815	bopD	sugar-binding transcriptional regulator, LacI family	BopD	VF0362	VFG002197(gb|NP_814691)	4.76658e-21	23.58	89.02	89
GE005818	fliA	flagellar biosynthesis sigma factor	Flagella	VF0394	VFG002319(gb|YP_001006726)	7.32804e-13	28.14	55.21	64
GE005822	iap/cwhA	P60 extracellular protein, invasion associated protein Iap	p60	VF0068	VFG000070(gb|NP_464110)	1.12352e-12	37.5	16.47	67
GE005823	ppkA	serine/threonine protein kinase PpkA	HSI-I	VF0334	VFG002060(gb|NP_248764)	3.1191e-18	27.91	38.57	85
GE005831	farB	fatty acid efflux system protein FarB	FarAB	VF0450	VFG036956(gb|NP_273368)	5.7808e-33	29.57	56.44	130
GE005837	napA	neutrophil activating protein NapA	HP-NAP	VF0052	VFG000307(gb|NP_207041)	6.85725e-06	26.09	84.91	40
GE005841	entB	2,3-dihydro-2,3-dihydroxybenzoate synthetase, isochroismatase	Ent	VF0562	VFG048419(gb|YP_002918379.1)	7.79716e-56	42.79	94.04	179
GE005844	mbtH	putative protein MbtH	Mycobactin	VF0299	VFG001818(gb|NP_216893)	2.05726e-31	65.71	94.52	104
GE005845	pvdL	peptide synthase PvdL	pyoverdine	IA001	VFG016058(gb|NP_251114)	0	38.78	41.72	1487
GE005846	fepD	iron-enterobactin transporter membrane protein	Ent	VF0562	VFG048468(gb|YP_002918373.1)	1.91908e-68	46.28	90	218
GE005847	fepG	iron-enterobactin transporter permease	Ent	VF0562	VFG048478(gb|YP_002918372.1)	7.54796e-53	39.75	87.7	178
GE005848	fepC	iron-enterobactin transporter ATP-binding protein	Ent	VF0562	VFG048488(gb|YP_002918371.1)	2.54214e-103	54.69	85.57	304
GE005850	wbkC	GDP-mannose 4,6-dehydratase / GDP-4-amino-4,6-dideoxy-D-mannose formyltransferase	LPS	VF0367	VFG002230(gb|NP_540335)	7.37402e-24	31.89	57.14	95
GE005851	pvdA	L-ornithine N5-oxygenase PvdA	Pyoverdine	VF0094	VFG000159(gb|NP_251076)	1.13189e-83	36.53	97.08	265
GE005852	msbA	lipid transporter ATP-binding/permease	LOS	CVF494	VFG013248(gb|NP_438233)	2.29844e-42	24.22	88.3	157
GE005853	iroC	ABC transporter	Sal	VF0563	VFG044336(gb|YP_002920268)	7.9378e-53	32.67	78.17	194
GE005854	bauB	ferric siderophore ABC transporter, periplasmic siderophore-binding protein	Acinetobactin	VF0467	VFG037372(gb|YP_001847241)	2.6772e-09	26.53	78.19	54
GE005858	allS	DNA-binding transcriptional activator AllS	Allantion utilization	VF0572	VFG049114(gb|YP_002918199.1)	4.30717e-07	31.25	31.56	47
GE005859	wcbT	acyl-CoA transferase	Capsule I	VF0436	VFG002546(gb|YP_109382)	2.63267e-50	33.24	87.22	175
GE005877	pvdH	diaminobutyrate-2-oxoglutarate aminotransferase PvdH	pyoverdine	IA001	VFG016046(gb|NP_251103)	2.72018e-49	32.18	92.04	174
GE005887	cpsJ	ABC transporter, ATP-binding protein	Capsule	VF0361	VFG002181(gb|NP_816132)	8.15471e-53	40.95	80.69	177
GE005888	wzm	lipopolysaccharide O-antigen ABC transport system transmembrane component	LPS	VF0561	VFG049095(gb|YP_002920348.1)	2.36985e-18	26.6	67	79
GE005892	licC	phosphocholine cytidyltransferase	LOS	VF0044	VFG000328(gb|NP_439688)	8.19134e-08	28.83	44	48
GE005894	galE	UDP-glucose 4-epimerase	O-antigen	VF0392	VFG002361(gb|YP_001007253)	6.24789e-64	37.31	98.45	206
GE005905	bauE	ferric siderophore ABC transporter, ATP-binding protein BauE	Acinetobactin	VF0467	VFG037386(gb|YP_001847242)	2.84385e-14	27.34	44.32	70
GE005914	clbD	colibactin biosynthesis dehydrogenase ClbD	Colibactin	VF0573	VFG049150(gb|YP_006635476.1)	1.28504e-31	31.01	38.56	123
GE005916	clbF	colibactin biosynthesis dehydrogenase ClbF	Colibactin	VF0573	VFG049152(gb|YP_006635478.1)	9.87835e-37	30.63	85.26	135
GE005926	fbpC) iron(III	ABC transporter, ATP-binding protein	FbpABC	VF0272	VFG001206(gb|NP_273675)	3.00012e-12	31.4	36.28	65
GE005927	fepC	iron-enterobactin transporter ATP-binding protein	Ent	VF0562	VFG048488(gb|YP_002918371.1)	1.07167e-10	39.66	14.49	60
GE005936	bopD	sugar-binding transcriptional regulator, LacI family	BopD	VF0362	VFG002197(gb|NP_814691)	3.89941e-26	23.39	96.84	103
GE005958	plc	phospholipase C	Phospholipase C	VF0470	VFG037176(gb|YP_001844723)	1.12034e-162	39.51	98.98	486
GE005961	papX	PapX protein regulates flagellum synthesis to repress motility	P fimbriae	CVF425	VFG001713(gb|NP_755457)	2.06399e-09	34.21	66.46	50
GE005966	allR	DNA-binding transcriptional repressor AllR	Allantion utilization	VF0572	VFG049118(gb|YP_002918201.1)	4.96994e-20	25.11	83.03	84
GE005970	fbpC) iron(III	ABC transporter, ATP-binding protein	FbpABC	VF0272	VFG001206(gb|NP_273675)	2.32291e-41	35.83	82.78	145
GE005975	bopD	sugar-binding transcriptional regulator, LacI family	BopD	VF0362	VFG002197(gb|NP_814691)	2.68676e-23	26.92	90.03	95
GE005981	basI	phosphopantetheinyl transferase component of acinetobactin biosynthesis protein BasI	Acinetobactin	VF0467	VFG037232(gb|YP_001847230)	3.26954e-11	26.81	54.74	58
GE005997	pchD	pyochelin biosynthesis protein PchD	Pyochelin	VF0095	VFG000168(gb|NP_252918)	2.89338e-46	31.37	97.41	167
GE005999	cylG	3-ketoacyl-ACP-reductase CylG	Beta-hemolysin/cytolysin	CVF171	VFG005767(gb|NP_687682)	4.1816e-31	31.85	80.33	115
GE006000	sfaX	regulatory protein SfaX	S fimbriae	VF0222	VFG042390(gb|YP_540132)	7.80992e-08	30	65.49	46
GE006001	allR	DNA-binding transcriptional repressor AllR	Allantion utilization	VF0572	VFG049118(gb|YP_002918201.1)	1.27872e-23	31.05	95.6	94
GE006003	bprB	two-component response regulator	Bsa T3SS	VF0428	VFG002440(gb|YP_111528)	1.39292e-25	34.4	96.41	98
GE006007	exsA	transcriptional regulator ExsA	T3SS1	VF0408	VFG007177(gb|NP_798078)	5.36414e-10	24.73	61.2	56
GE006013	gnd	6-phosphogluconate dehydrogenase	Capsule	VF0560	VFG048830(gb|YP_002920353.1)	1.6198e-49	35.25	91.86	170
GE006027	shdA	AIDA autotransporter-like protein	ShdA	VF0398	VFG002305(gb|NP_461448)	4.63591e-10	32.07	26.52	59
GE006038	wbkA	mannosyltransferase	LPS	VF0367	VFG002224(gb|NP_540321)	1.38237e-08	26.76	36.8	52
GE006048	cps4A	capsular polysaccharide biosynthesis protein Cps4A	Capsule	VF0144	VFG001365(gb|NP_344879)	7.16853e-15	24.69	60.2	73
GE006049	icaA) N-acetylglucosaminyltransferase, involved in polysaccharide intercellular adhesin(PIA	synthesis	Intercellular adhesion proteins	VF0014	VFG001285(gb|NP_647403)	2.46971e-42	32.37	39.6	156
GE006054	ppkA	serine/threonine protein kinase PpkA	HSI-I	VF0334	VFG002060(gb|NP_248764)	6.16333e-34	34.06	48.91	134
GE006055	phzS	flavin dependent hydroxylase PhzS	Pyocyanin	VF0100	VFG000173(gb|NP_252907)	1.66047e-34	33.07	73.18	131
GE006056	pchD	pyochelin biosynthesis protein PchD	Pyochelin	VF0095	VFG000168(gb|NP_252918)	2.76747e-07	23.33	81.09	50
GE006066	farB	fatty acid efflux system protein FarB	FarAB	VF0450	VFG036956(gb|NP_273368)	5.84814e-25	27.54	61.13	104
GE006090	colA	collagenase	kappa-toxin	VF0388	VFG002276(gb|NP_561089)	4.56285e-08	29.38	18.12	53
GE006092	bplA	probable oxidoreductase	LPS	VF0033	VFG000038(gb|NP_878995)	1.82833e-15	25.29	83.9	74
GE006095	fbpC) iron(III	ABC transporter, ATP-binding protein	FbpABC	VF0272	VFG001206(gb|NP_273675)	1.05483e-26	34.25	48.32	108
GE006106	entB	2,3-dihydro-2,3-dihydroxybenzoate synthetase, isochroismatase	Ent	VF0562	VFG048419(gb|YP_002918379.1)	2.80669e-09	26.09	92.22	51
GE006107	nanI	exo-alpha-sialidase	sialidase	VF0391	VFG002283(gb|NP_561641)	6.68631e-15	26.4	34.78	75
GE006110	allS	DNA-binding transcriptional activator AllS	Allantion utilization	VF0572	VFG049114(gb|YP_002918199.1)	1.02499e-11	46.58	25	61
GE006111	clbH	colibactin non-ribosomal peptide synthetase ClbH	Colibactin	VF0573	VFG049154(gb|YP_006635480.1)	2.56902e-11	24.73	44.41	63
GE006113	fbpC) iron(III	ABC transporter, ATP-binding protein	FbpABC	VF0272	VFG001206(gb|NP_273675)	9.30827e-22	32.57	19.69	95
GE006114	bauE	ferric siderophore ABC transporter, ATP-binding protein BauE	Acinetobactin	VF0467	VFG037386(gb|YP_001847242)	4.85022e-22	25.4	94.64	89
GE006118	cylG	3-ketoacyl-ACP-reductase CylG	Beta-hemolysin/cytolysin	CVF171	VFG005767(gb|NP_687682)	1.50903e-19	28.88	72.87	82
GE006147	fliA	flagellar biosynthesis sigma factor FliA	Deoxyhexose linking sugar, 209 Da capping structure	AI138	VFG014629(gb|NP_250146)	4.87447e-18	28.12	82.58	77
GE006152	shuV	ATP-binding component of hemin transport system	Shu	VF0256	VFG013070(gb|YP_405013)	1.29967e-16	29.55	43.78	77
GE006153	lpxE	phosphatidylglycerophosphatase B	LPS	CVF383	VFG011439(gb|NP_540129)	2.67912e-12	32.89	28.02	63
GE006179	inhA	immune inhibitor A metalloprotease	InhA	VF0536	VFG016338(gb|YP_026915)	2.26888e-33	30.23	54.22	133
GE006188	farB	fatty acid efflux system protein FarB	FarAB	VF0450	VFG036956(gb|NP_273368)	3.6479e-29	29.13	50.56	119
GE006195	clbD	colibactin biosynthesis dehydrogenase ClbD	Colibactin	VF0573	VFG049150(gb|YP_006635476.1)	4.43082e-48	31.8	46.19	169
GE006197	clbB	colibactin hybrid non-ribosomal peptide synthetase/type I polyketide synthase ClbB	Colibactin	VF0573	VFG049148(gb|YP_006635474.1)	7.78391e-13	28	49.89	67
GE006201	clbF	colibactin biosynthesis dehydrogenase ClbF	Colibactin	VF0573	VFG049152(gb|YP_006635478.1)	8.27203e-41	28.45	85.79	147
GE006207	chuV	ATP-binding hydrophilic protein ChuV	Chu	VF0227	VFG044172(gb|NP_756180)	6.40507e-20	27.39	88.08	83
GE006208	hitC) iron(III	ABC transporter, ATP-binding protein	HitABC	VF0268	VFG000344(gb|NP_438273)	3.36917e-18	28.38	80.6	79
GE006217	wcbR	capsular polysaccharide biosynthesis fatty acid synthase	Capsule I	VF0436	VFG002548(gb|YP_109384)	7.02675e-137	32.42	44.2	478
GE006222	dep/capD	gamma-glutamyltranspeptidase, required for polyglutamate anchoring to peptidoglycan	Capsule	VF0141	VFG000679(gb|AAF13660)	6.28415e-14	22.71	47.84	71
GE006224	bprB	two-component response regulator	Bsa T3SS	VF0428	VFG002440(gb|YP_111528)	1.41417e-27	36.04	96.4	103
GE006230	allB	allantoinase	Allantion utilization	VF0572	VFG049120(gb|YP_002918207.1)	3.0049e-67	33.69	97.64	222
GE006233	pvdH	diaminobutyrate-2-oxoglutarate aminotransferase PvdH	pyoverdine	IA001	VFG016046(gb|NP_251103)	9.76089e-43	32.61	91.82	155
GE006237	dep/capD	gamma-glutamyltranspeptidase, required for polyglutamate anchoring to peptidoglycan	Capsule	VF0141	VFG000679(gb|AAF13660)	6.31082e-46	29.69	85.24	167
GE006240	hitC) iron(III	ABC transporter, ATP-binding protein	HitABC	VF0268	VFG000344(gb|NP_438273)	1.85561e-43	33.61	97.98	150
GE006247	flmH	short chain dehydrogenase/reductase family oxidoreductase	Polar flagella	CVF786	VFG038839(gb|YP_858598)	9.5807e-17	30.05	81.58	73
GE006254	bplA	probable oxidoreductase	LPS	VF0033	VFG000038(gb|NP_878995)	2.5145e-13	24.57	97.33	67
GE006255	bprB	two-component response regulator	Bsa T3SS	VF0428	VFG002440(gb|YP_111528)	1.20948e-25	34.27	95.07	98
GE006261	cylG	3-ketoacyl-ACP-reductase CylG	Beta-hemolysin/cytolysin	CVF171	VFG005767(gb|NP_687682)	2.17429e-31	34.16	92.89	115
GE006263	allB	allantoinase	Allantion utilization	VF0572	VFG049120(gb|YP_002918207.1)	3.49689e-93	34.59	97.79	290
GE006264	allR	DNA-binding transcriptional repressor AllR	Allantion utilization	VF0572	VFG049118(gb|YP_002918201.1)	4.42932e-34	34.82	81.34	124
GE006270	iucA	aerobactin synthesis protein IucA	Aerobactin	VF0123	VFG000615(gb|NP_709454)	9.02138e-23	26.68	75.1	98
GE006271	lbtA	siderophore biosynthetic enzyme LbtA	Legiobactin	VF0291	VFG010854(gb|YP_095355)	2.81807e-23	25.77	73.54	100
GE006275	Cj1436c	aminotransferase	Capsule	VF0323	VFG001964(gb|NP_282577)	3.92063e-07	21.56	40.3	48
GE006289	gnd	6-phosphogluconate dehydrogenase	Capsule	VF0560	VFG048830(gb|YP_002920353.1)	1.56343e-09	21.71	88.82	55
GE006293	entE	non-ribosomal peptide synthetase adenylate-forming enzyme of acinetobactin synthesis	Acinetobactin	VF0467	VFG037316(gb|YP_001847237)	5.15916e-48	27.57	89.67	173
GE006294	ybtE	yersiniabactin siderophore biosynthetic protein	Yersiniabactin	VF0136	VFG000359(gb|NP_405468)	2.54648e-24	26.8	85.74	103
GE006296	bprB	two-component response regulator	Bsa T3SS	VF0428	VFG002440(gb|YP_111528)	9.75332e-06	41.38	5.99	44
GE006304	bopD	sugar-binding transcriptional regulator, LacI family	BopD	VF0362	VFG002197(gb|NP_814691)	3.17195e-21	25.08	78.65	90
GE006314	bplA	probable oxidoreductase	LPS	VF0033	VFG000038(gb|NP_878995)	1.1159e-10	25.74	43.78	59
GE006348	bopD	sugar-binding transcriptional regulator, LacI family	BopD	VF0362	VFG002197(gb|NP_814691)	4.55072e-30	26.44	94.63	115
GE006356	chuV	ATP-binding hydrophilic protein ChuV	Chu	VF0227	VFG044172(gb|NP_756180)	4.60942e-23	29.67	61.03	93
GE006379	bopD	sugar-binding transcriptional regulator, LacI family	BopD	VF0362	VFG002197(gb|NP_814691)	9.60298e-20	23.12	95.34	85
GE006383	chpD	probable transcriptional regulator	Type IV pili	VF0082	VFG001234(gb|NP_249107)	2.89806e-07	36	41.7	46
GE006384	bsaN	AraC family transcriptional regulator, regulates basal T6SS1 expression	Bsa T3SS	VF0428	VFG002464(gb|YP_111552)	2.48593e-07	29.9	32.65	47
GE006388	pvdI	peptide synthase	pyoverdine	IA001	VFG016041(gb|NP_251092)	3.53455e-107	36.32	81.17	362
GE006392	clbF	colibactin biosynthesis dehydrogenase ClbF	Colibactin	VF0573	VFG049152(gb|YP_006635478.1)	7.01738e-14	25.08	54.41	70
GE006399	cysC	adenylylsulfate kinase	Capsule	VF0323	VFG001988(gb|NP_282556)	1.84459e-17	29.63	81.73	74
GE006404	fbpC) iron(III	ABC transporter, ATP-binding protein	FbpABC	VF0272	VFG001206(gb|NP_273675)	2.15259e-42	39.56	79.77	147
GE006414	rhlB	rhamnosyltransferase chain B	Rhamnolipid	VF0089	VFG000155(gb|NP_252168)	9.41395e-11	23.82	89.27	60
GE006443	mycP3	Type VII secretion system membrane-anchored mycosin MycP3	ESX-3	VF0521	VFG022146(gb|NP_214805)	1.32844e-07	26.35	49.14	50
GE006444	msbA	lipid transporter ATP-binding/permease	LOS	CVF494	VFG013248(gb|NP_438233)	2.91114e-82	29.32	97.96	269
GE006450	phoP	Possible two component system response transcriptional positive regulator PhoP	PhoP	VF0286	VFG001386(gb|NP_215271)	6.75659e-40	39.19	82.49	138
GE006451	papX	PapX protein regulates flagellum synthesis to repress motility	P fimbriae	CVF425	VFG001713(gb|NP_755457)	1.4827e-09	35.38	35.56	51
GE006465	msrA/B(pilB)	trifunctional thioredoxin/methionine sulfoxide reductase A/B protein	MsrAB	VF0456	VFG037100(gb|NP_273110)	3.67304e-23	39.1	95.62	92
GE006490	bprB	two-component response regulator	Bsa T3SS	VF0428	VFG002440(gb|YP_111528)	2.58645e-07	28.65	78.18	46
GE006496	bopD	sugar-binding transcriptional regulator, LacI family	BopD	VF0362	VFG002197(gb|NP_814691)	5.76488e-28	25.29	97.09	109
GE006498	clbD	colibactin biosynthesis dehydrogenase ClbD	Colibactin	VF0573	VFG049150(gb|YP_006635476.1)	2.00839e-26	26.9	38.98	107
GE006504	hitC) iron(III	ABC transporter, ATP-binding protein	HitABC	VF0268	VFG000344(gb|NP_438273)	1.21318e-25	29.86	82.13	101
GE006515	lipF	Probable esterase/lipase LipF	LipF	VF0307	VFG001415(gb|NP_218004)	6.53467e-10	26.21	77.1	55
GE006520	lsgC	glycosyltransferase	LOS	CVF494	VFG013496(gb|NP_439840)	8.02616e-32	21.45	90.31	122
GE006533	fbpC) iron(III	ABC transporter, ATP-binding protein	FbpABC	VF0272	VFG001206(gb|NP_273675)	5.82492e-52	39.6	43.81	182
GE006536	farB	fatty acid efflux system protein FarB	FarAB	VF0450	VFG036956(gb|NP_273368)	1.44443e-17	23.08	83.3	82
GE006538	katA	catalase/(hydro)peroxidase	KatAB	VF0168	VFG001861(gb|YP_094248)	0	62.22	96.76	942
GE006546	phoP	Possible two component system response transcriptional positive regulator PhoP	PhoP	VF0286	VFG001386(gb|NP_215271)	4.19904e-45	40.09	96.92	150
GE006547	bfmS	signal transduction histidine kinase	BfmRS	VF0463	VFG038234(gb|YP_001845365)	1.06086e-15	28.86	27.7	77
GE006548	fbpC) iron(III	ABC transporter, ATP-binding protein	FbpABC	VF0272	VFG001206(gb|NP_273675)	4.37385e-33	35.96	87.01	121
GE006557	phoR	Possible two component system response sensor kinase membrane associated PhoR	PhoP/R	CVF331	VFG009810(gb|NP_215272)	4.75322e-21	29.24	68.19	92
GE006558	phoP	Possible two component system response transcriptional positive regulator PhoP	PhoP	VF0286	VFG001386(gb|NP_215271)	8.7282e-33	35	98.16	118
GE006581	phoR	Possible two component system response sensor kinase membrane associated PhoR	PhoP/R	CVF331	VFG009810(gb|NP_215272)	2.44517e-07	31.97	26.09	50
GE006582	pilR	two-component response regulator PilR	Type IV pili	VF0082	VFG001214(gb|NP_253237)	2.80829e-11	40	41.15	59
GE006585	bprB	two-component response regulator	Bsa T3SS	VF0428	VFG002440(gb|YP_111528)	3.16218e-29	36.19	92.04	108
GE006591	fliA	flagellar biosynthesis sigma factor	Flagella	VF0394	VFG002319(gb|YP_001006726)	1.50607e-12	29	38.21	64
GE006593	hitC) iron(III	ABC transporter, ATP-binding protein	HitABC	VF0268	VFG000344(gb|NP_438273)	1.68339e-10	24.87	31.69	59
GE006602	farB	fatty acid efflux system protein FarB	FarAB	VF0450	VFG036956(gb|NP_273368)	1.26564e-28	27.23	82.72	115
GE006614	iucC	aerobactin siderophore biosynthesis protein IucC	Aerobactin	VF0565	VFG048606(gb|YP_001688092.1)	2.11204e-80	35.31	63.95	268
GE006615	iucB	aerobactin synthesis protein IucB	Aerobactin	VF0123	VFG000616(gb|NP_709455)	1.65874e-24	36.42	52.63	98
GE006616	iucA	aerobactin Synthetase IucA	Aerobactin	VF0565	VFG048600(gb|YP_001688094.1)	8.52246e-52	29.09	90.55	187
GE006617	pvdH	diaminobutyrate-2-oxoglutarate aminotransferase PvdH	pyoverdine	IA001	VFG016046(gb|NP_251103)	1.25575e-174	56.34	92.86	501
GE006622	relA) Probable GTP pyrophosphokinase RelA (ATP:GTP 3'-pyrophosphotransferase) (PPGPP synthetase I) ((P)PPGPP synthetase	(GTP diphosphokinase)	RelA	VF0287	VFG001826(gb|NP_217099)	1.47023e-130	45.68	67.46	406
GE006632	phoR	Possible two component system response sensor kinase membrane associated PhoR	PhoP/R	CVF331	VFG009810(gb|NP_215272)	2.72627e-17	30.34	56.41	81
GE006633	bfmR	biofilm-controlling response regulator	BfmRS	VF0463	VFG038219(gb|YP_001845364)	5.50135e-36	34.78	97.37	127
GE006634	hitC) iron(III	ABC transporter, ATP-binding protein	HitABC	VF0268	VFG000344(gb|NP_438273)	7.82067e-43	34.57	92.64	149
GE006635	pebA	bifunctional adhesin/ABC transporter aspartate/glutamate-binding protein	PEB1	VF0327	VFG001983(gb|NP_282073)	1.43643e-16	28.03	81.14	74
GE006640	bprB	two-component response regulator	Bsa T3SS	VF0428	VFG002440(gb|YP_111528)	1.9332e-11	28.99	82.5	57
GE006652	chpD	probable transcriptional regulator	Type IV pili	VF0082	VFG001234(gb|NP_249107)	2.70766e-36	37.45	79.67	130
GE006655	flmH	short chain dehydrogenase/reductase family oxidoreductase	Polar flagella	CVF786	VFG038839(gb|YP_858598)	4.01365e-33	34.8	95.28	120
GE006663	essC	type VII secretion system protein EssC, FtsK/SpoIIIE family ATPase	Type VII secretion system	VF0403	VFG002409(gb|NP_645079)	1.46397e-18	31.65	23.24	88
GE006664	cheA	chemotaxis histidine kinase	Pse5Ac7Ac, Pse5Ac7Am, Pse8OAc, Pse5Am7AcGlnAc	AI151	VFG043394(gb|YP_002343725)	1.08285e-14	31.9	49.56	70
GE006665	bfmS	signal transduction histidine kinase	BfmRS	VF0463	VFG038234(gb|YP_001845365)	9.88547e-21	28.79	14.28	95
GE006667	bplF	lipopolysaccharide biosynthesis protein	LPS	VF0033	VFG000033(gb|NP_878990)	1.33661e-15	43.82	40	72
GE006683	fbpC) iron(III	ABC transporter, ATP-binding protein	FbpABC	VF0272	VFG001206(gb|NP_273675)	3.87171e-23	31.8	63.96	95
GE006684	fbpC) iron(III	ABC transporter, ATP-binding protein	FbpABC	VF0272	VFG001206(gb|NP_273675)	4.23774e-37	39.35	63.69	135
GE006692	CBU_1434	Coxiella Dot/Icm type IVB secretion system translocated effector	T4SS effectors	CVF803	VFG039491(gb|NP_820417)	3.32733e-15	36.59	68.6	67
GE006700	mucP	metalloprotease protease	Alginate regulation	CVF523	VFG015000(gb|NP_252339)	2.4616e-17	27.35	55.53	80
GE006702	clbF	colibactin biosynthesis dehydrogenase ClbF	Colibactin	VF0573	VFG049152(gb|YP_006635478.1)	3.81542e-24	25.28	54.11	101
GE006703	bopD	sugar-binding transcriptional regulator, LacI family	BopD	VF0362	VFG002197(gb|NP_814691)	3.25458e-22	26.57	97.33	92
GE006717	pvdH	diaminobutyrate-2-oxoglutarate aminotransferase PvdH	pyoverdine	IA001	VFG016046(gb|NP_251103)	4.42491e-56	32.84	88.74	192
GE006722	fbpB) iron(III	ABC transporter, permease protein	FbpABC	VF0272	VFG000249(gb|NP_273676)	1.78693e-07	27.36	74.81	48
GE006724	fbpC) iron(III	ABC transporter, ATP-binding protein	FbpABC	VF0272	VFG001206(gb|NP_273675)	2.11867e-55	38.95	71.28	186
GE006731	algU	alginate biosynthesis protein AlgZ/FimS	Alginate	VF0091	VFG000121(gb|NP_249453)	1.9549e-06	30.67	13.24	45
GE006733	clbP	precolibactin peptidase ClbP	Colibactin	VF0573	VFG049162(gb|YP_006635488.1)	5.12201e-12	33.33	40.42	63
GE006740	pvdH	diaminobutyrate-2-oxoglutarate aminotransferase PvdH	pyoverdine	IA001	VFG016046(gb|NP_251103)	2.5173e-29	27.59	88.17	116
GE006741	fbpC) iron(III	ABC transporter, ATP-binding protein	FbpABC	VF0272	VFG001206(gb|NP_273675)	5.53847e-27	32.73	86.53	104
GE006748	fbpC) iron(III	ABC transporter, ATP-binding protein	FbpABC	VF0272	VFG001206(gb|NP_273675)	1.08526e-53	37.87	84.84	180
GE006749	fbpB) iron(III	ABC transporter, permease protein	FbpABC	VF0272	VFG000249(gb|NP_273676)	5.94543e-17	22.09	84.34	80
GE006761	cpsB	phosphatidate cytidylyltransferase	Capsule	VF0361	VFG002189(gb|NP_816140)	4.96433e-27	45.65	35.58	105
GE006768	fliA	flagellar biosynthesis sigma factor FliA	Deoxyhexose linking sugar, 209 Da capping structure	AI138	VFG014629(gb|NP_250146)	6.77045e-52	40	87.05	170
GE006774	sipA	signal peptidase I	PI-2	VF0530	VFG042972(gb|YP_002742499)	2.36021e-12	31.71	65.32	60
GE006775	sipA	signal peptidase I	PI-2	VF0530	VFG042972(gb|YP_002742499)	4.22114e-09	24.88	70.32	51
GE006776	sipA	signal peptidase I	PI-2	VF0530	VFG042972(gb|YP_002742499)	6.04026e-06	30.77	27.42	43
GE006777	sipA	signal peptidase I	PI-2	VF0530	VFG042972(gb|YP_002742499)	3.18996e-09	30.57	61.51	51
GE006792	flhF	flagellar biosynthesis regulator FlhF	Flagella	VF0114	VFG001895(gb|NP_281279)	1.72696e-12	27.78	48.35	65
GE006806	kdtB	lipopolysaccharide core biosynthesis protein	LPS	VF0056	VFG000320(gb|NP_208266)	9.46378e-36	44.74	86.39	122
GE006826	allR	DNA-binding transcriptional repressor AllR	Allantion utilization	VF0572	VFG049118(gb|YP_002918201.1)	1.04565e-11	28	95.8	60
GE006841	EF0818	polysaccharide lyase, family 8	Hyaluronidase	VF0359	VFG002195(gb|NP_814561)	1.39079e-101	28.96	87.92	336
GE006851	fbpC) iron(III	ABC transporter, ATP-binding protein	FbpABC	VF0272	VFG001206(gb|NP_273675)	2.27305e-21	29.65	69.68	89
GE006853	bprB	two-component response regulator	Bsa T3SS	VF0428	VFG002440(gb|YP_111528)	3.80964e-27	34.88	79.55	103
GE006871	hitC) iron(III	ABC transporter, ATP-binding protein	HitABC	VF0268	VFG000344(gb|NP_438273)	1.52727e-21	26.19	72.67	90
GE006872	hitC) iron(III	ABC transporter, ATP-binding protein	HitABC	VF0268	VFG000344(gb|NP_438273)	2.99274e-32	31.88	89.76	119
GE006874	farB	fatty acid efflux system protein FarB	FarAB	VF0450	VFG036956(gb|NP_273368)	9.66362e-12	22.77	56.13	63
GE006879	cdpA	cyclic di-GMP phosphodiesterase	CdpA	VF0432	VFG045467(gb|YP_107884)	3.88877e-46	30.21	46.09	173
GE006884	csgD	DNA-binding transcriptional regulator CsgD	curli fibers/thin aggregative fimbriae (AGF)	AI094	VFG004125(gb|NP_460113)	2.48995e-06	36.51	5.76	46
GE006890	farB	fatty acid efflux system protein FarB	FarAB	VF0450	VFG036956(gb|NP_273368)	6.82175e-42	27.58	91.86	154
GE006893	clbL	colibactin biosynthesis amidase ClbL	Colibactin	VF0573	VFG049158(gb|YP_006635484.1)	4.26245e-26	26.61	92.02	108
GE006895	cdpA	cyclic di-GMP phosphodiesterase	CdpA	VF0432	VFG045467(gb|YP_107884)	1.94334e-79	40.58	56.27	266
GE006898	flmH	short chain dehydrogenase/reductase family oxidoreductase	Polar flagella	CVF786	VFG038839(gb|YP_858598)	2.13801e-14	30.81	76.86	67
GE006911	fbpC) iron(III	ABC transporter, ATP-binding protein	FbpABC	VF0272	VFG001206(gb|NP_273675)	3.26013e-27	32.57	50.47	108
GE006912	hitC) iron(III	ABC transporter, ATP-binding protein	HitABC	VF0268	VFG000344(gb|NP_438273)	1.24662e-22	26.25	70.41	94
GE006919	cylF	putative aminomethyltransferase CylF	Beta-hemolysin/cytolysin	CVF171	VFG005785(gb|NP_687688)	4.88917e-18	23.68	79.73	80
GE006935	rtxB	RTX toxin transporter RtxB	RTX toxin	CVF263	VFG007023(gb|NP_231091)	1.94061e-49	38.76	34.59	182
GE006936	iroC	ATP binding cassette transporter	Salmochelin	IA013	VFG012509(gb|NP_753167)	2.16692e-77	33.45	90.52	266
GE006937	msbA	lipid transporter ATP-binding/permease	LOS	CVF494	VFG013248(gb|NP_438233)	2.05782e-31	23.57	92.48	125
GE006938	rtxE	RTX toxin transporter, ATPase protein	The repeat in toxin (RTX)	CVF795	VFG038918(gb|YP_855893)	4.58877e-56	31.68	95.98	200
GE006939	lasB	elastase LasB	LasB	VF0087	VFG000146(gb|NP_252413)	1.09835e-40	32.6	55.23	153
GE006940	lasB	elastase LasB	LasB	VF0087	VFG000146(gb|NP_252413)	8.75814e-46	33.82	71.82	166
GE006943	cylA	cytolysin activator	Cytolysin	VF0356	VFG002177(gb|AAM75253)	6.291e-11	26.69	58.9	60
GE006956	fleS/flrB	two-component sensor kinase	ND	AI144	VFG038759(gb|YP_857329)	3.22998e-13	26.55	54.36	68
GE006957	cheY	chemotaxis regulatory protein CheY	peritrichous flagella	AI145	VFG043206(gb|YP_001006774)	4.89833e-09	30.89	52.17	50
GE006978	pgaC	poly-beta-1,6 N-acetyl-D-glucosamine synthase	PNAG	VF0472	VFG037678(gb|YP_001847021)	3.23079e-07	23.2	40.47	49
GE006985	phoR	Possible two component system response sensor kinase membrane associated PhoR	PhoP/R	CVF331	VFG009810(gb|NP_215272)	5.46922e-32	35.69	58.44	124
GE006986	phoP	Possible two component system response transcriptional positive regulator PhoP	PhoP	VF0286	VFG001386(gb|NP_215271)	3.94835e-50	41.7	97.3	164
GE006992	rtxA	RTX toxin RtxA	MARTX	VF0265	VFG000983(gb|NP_231094)	3.78961e-06	22.73	25.68	48
GE006994	cylA) ABC (ATP-binding cassette	transporter CylA	Beta-hemolysin/cytolysin	CVF171	VFG005776(gb|NP_687685)	9.16989e-21	25.57	88.72	87
GE006996	irtA	Iron-regulated transporter IrtA	mycobactin	IA031	VFG009570(gb|NP_215864)	1.39921e-17	32.5	46.1	82
GE007004	clbD	colibactin biosynthesis dehydrogenase ClbD	Colibactin	VF0573	VFG049150(gb|YP_006635476.1)	3.40274e-66	40.21	98.58	209
GE007008	bprB	two-component response regulator	Bsa T3SS	VF0428	VFG002440(gb|YP_111528)	4.3407e-20	31.8	98.12	82
GE007012	yscN	type III secretion system ATPase YscN	TTSS	VF0140	VFG000390(gb|NP_395174)	7.26678e-44	29.52	86.82	159
GE007014	pscN	type III secretion system ATPase PscN	TTSS	VF0083	VFG000192(gb|NP_250388)	7.8937e-37	29.19	68.49	139
GE007020	wecA	undecaprenyl-phosphate alpha-N-acetylglucosaminyltransferase	LOS	CVF494	VFG013508(gb|NP_439858)	1.11699e-26	30.53	75.49	107
GE007027	cpsA	CpsA responsible for transfer of CPS from the membrane lipid to the cell wall peptidoglycan	Capsule	VF0274	VFG001352(gb|NP_688184)	1.34866e-20	32.29	50.53	90
GE007028	ssaN	type III secretion system ATPase SsaN	TTSS(SPI-2 encode)	VF0321	VFG000515(gb|NP_460380)	4.70042e-18	31.03	35.08	84
GE007034	chpA	still frameshift probable component of chemotactic signal transduction system	Type IV pili	VF0082	VFG001231(gb|NP_249104)	8.76186e-21	35.83	77.12	87
GE007104	bopD	sugar-binding transcriptional regulator, LacI family	BopD	VF0362	VFG002197(gb|NP_814691)	1.14689e-21	24.63	88.71	91
GE007114	exsA	Type III secretion system transcriptional regulator	T3SS	VF0479	VFG038332(gb|YP_001144282)	9.69857e-08	29.63	40.25	49
GE007121	pilS	two-component sensor PilS	Type IV pili	VF0082	VFG001213(gb|NP_253236)	1.14914e-12	28.88	47.32	66
GE007130	iap/cwhA	P60 extracellular protein, invasion associated protein Iap	p60	VF0068	VFG000070(gb|NP_464110)	6.76098e-17	38.89	21.27	79
GE007143	phoP	Possible two component system response transcriptional positive regulator PhoP	PhoP	VF0286	VFG001386(gb|NP_215271)	1.01834e-50	41.08	94.69	166
GE007144	phoR	Possible two component system response sensor kinase membrane associated PhoR	PhoP/R	CVF331	VFG009810(gb|NP_215272)	2.53862e-21	27.78	93	92
GE007145	p97	protein p97; cilium adhesin	P97/P102 paralog family	VF0426	VFG016463(gb|YP_115696)	8.51643e-07	46.34	6.38	50
GE007146	pebA	bifunctional adhesin/ABC transporter aspartate/glutamate-binding protein	PEB1	VF0327	VFG001983(gb|NP_282073)	1.14109e-15	27.67	81.63	72
GE007154	wcbR	capsular polysaccharide biosynthesis fatty acid synthase	Capsule I	VF0436	VFG002548(gb|YP_109384)	1.04844e-18	32.48	66.67	84
GE007158	fbpC) iron(III	ABC transporter, ATP-binding protein	FbpABC	VF0272	VFG001206(gb|NP_273675)	2.55097e-42	36.52	85.39	147
GE007164	chpD	probable transcriptional regulator	Type IV pili	VF0082	VFG001234(gb|NP_249107)	7.38428e-10	38.37	62.04	52
GE007179	fliA	flagellar biosynthesis sigma factor	Flagella	VF0394	VFG002319(gb|YP_001006726)	1.91437e-18	30.13	57.63	80
GE007197	exsA	Type III secretion system transcriptional regulator	T3SS	VF0479	VFG038332(gb|YP_001144282)	1.91634e-08	24.19	56.7	51
GE007205	p200	cyto adherence proteins	Cytadherence organelle	VF0330	VFG002032(gb|NP_110256)	1.40522e-07	42.17	46.33	47
GE007210	algU	alginate biosynthesis protein AlgZ/FimS	Alginate	VF0091	VFG000121(gb|NP_249453)	2.10963e-20	31.48	55.21	84
GE007230	coxFIC1	Coxiella Dot/Icm type IVB secretion system translocated effector	Dot/Icm	SS051	VFG039696(gb|NP_821048)	5.84755e-13	26.67	45.01	66
GE007233	lidL	Dot/Icm type IV secretion system effector LidL	Dot/Icm	SS047	VFG010515(gb|YP_095205)	5.3423e-27	30.25	53.08	111
GE007266	wbpZ	mannosyltransferase C	LPS	CVF383	VFG011453(gb|NP_540310)	6.6353e-12	32.59	18.95	64
GE007288	fleN	flagellar synthesis regulator FleN	polar flagella	AI149	VFG043350(gb|YP_095809)	1.18586e-14	26.24	70.82	70
GE007291	mucD	serine protease MucD precursor	Alginate regulation	CVF523	VFG014950(gb|NP_249457)	1.0731e-46	38.1	47.46	169
GE007293	algU	alginate biosynthesis protein AlgZ/FimS	Alginate	VF0091	VFG000121(gb|NP_249453)	3.57115e-17	30.91	61.09	74
GE007314	fbpC) iron(III	ABC transporter, ATP-binding protein	FbpABC	VF0272	VFG001206(gb|NP_273675)	2.16306e-31	34.56	54.82	120
GE007315	fbpC) iron(III	ABC transporter, ATP-binding protein	FbpABC	VF0272	VFG001206(gb|NP_273675)	7.00234e-26	30.22	68.5	103
GE007322	hlyB	Hemolysin B	Hemolysin	VF0225	VFG000907(gb|NP_755448)	4.56368e-23	30.8	72.43	97
GE007323	fbpC) iron(III	ABC transporter, ATP-binding protein	FbpABC	VF0272	VFG001206(gb|NP_273675)	8.80404e-31	35.24	63.92	118
GE007325	hitC) iron(III	ABC transporter, ATP-binding protein	HitABC	VF0268	VFG000344(gb|NP_438273)	9.79926e-29	28.73	71.35	112
GE007326	hitC) iron(III	ABC transporter, ATP-binding protein	HitABC	VF0268	VFG000344(gb|NP_438273)	7.90399e-25	30.49	69.12	100
GE007342	cylA	cytolysin activator	Cytolysin	VF0356	VFG002177(gb|AAM75253)	4.74162e-09	24.82	44.12	55
GE007345	clbP	precolibactin peptidase ClbP	Colibactin	VF0573	VFG049162(gb|YP_006635488.1)	8.88267e-14	25.75	75.98	69
GE007347	cylG	3-ketoacyl-ACP-reductase CylG	Beta-hemolysin/cytolysin	CVF171	VFG005767(gb|NP_687682)	9.07615e-17	27.37	52.1	75
GE007351	clbC	colibactin polyketide synthase ClbC	Colibactin	VF0573	VFG049149(gb|YP_006635475.1)	1.02394e-39	29.52	22.55	157
GE007352	irp1	yersiniabactin biosynthetic protein Irp1	Yersiniabactin	VF0136	VFG000362(gb|NP_405471)	4.792e-15	26.33	55.91	75
GE007354	farB	fatty acid efflux system protein FarB	FarAB	VF0450	VFG036956(gb|NP_273368)	3.3259e-48	29.83	80.48	172
GE007381	fbpC) iron(III	ABC transporter, ATP-binding protein	FbpABC	VF0272	VFG001206(gb|NP_273675)	2.03254e-34	37.33	93.86	125
GE007389	cpsA	undecaprenyl diphosphate synthase	Capsule	VF0361	VFG002190(gb|NP_816141)	8.14749e-48	35.98	89.49	159
GE007392	mgtB	Mg2+ transport protein	MgtBC	VF0106	VFG000574(gb|NP_462662)	2.65706e-08	30.66	20.09	53
GE007400	icmN	Type IVB secretion system protein IcmN	Dot/Icm T4SS	VF0503	VFG039151(gb|NP_820613)	1.21291e-13	33.33	54.59	63
GE007404	bprB	two-component response regulator	Bsa T3SS	VF0428	VFG002440(gb|YP_111528)	1.35447e-23	33.62	91.2	93
GE007406	flpH	Flp pilus assembly protein FlpH	Flp type IV pili	CVF784	VFG038524(gb|YP_855996)	2.5817e-07	26.92	50.68	48
GE007407	flpG	Flp pilus assembly protein FlpG	Flp type IV pili	CVF784	VFG038528(gb|YP_855995)	1.61307e-07	22.95	58.01	48
GE007408	flpF	traffic ATPase	Flp type IV pili	CVF784	VFG038532(gb|YP_855994)	2.28479e-118	48.78	90.36	354
GE007410	AHA_1389	CobQ/CobB/MinD/ParA family protein	Polar flagella	CVF786	VFG038722(gb|YP_855928)	3.25347e-08	27.72	31.84	51
GE007420	allR	DNA-binding transcriptional repressor AllR	Allantion utilization	VF0572	VFG049118(gb|YP_002918201.1)	5.56587e-26	28.51	93.7	101
GE007425	Cj1436c	aminotransferase	Capsule	VF0323	VFG001964(gb|NP_282577)	4.00738e-09	25.43	39.76	54
GE007432	AHA_3493	hemolysin III	Hemolysin III	CVF793	VFG038904(gb|YP_857967)	1.79007e-10	26.86	73.42	55
GE007433	farB	fatty acid efflux system protein FarB	FarAB	VF0450	VFG036956(gb|NP_273368)	1.50141e-24	28.47	51.18	104
GE007437	cpsJ	glycosyl transferase CpsJ(V)	Capsule	VF0274	VFG001341(gb|NP_688173)	1.85619e-07	24.6	28.54	49
GE007439	pgaC	poly-beta-1,6 N-acetyl-D-glucosamine synthase	PNAG	VF0472	VFG037678(gb|YP_001847021)	1.28383e-11	24.83	66.59	62
GE007447	cylA) ABC (ATP-binding cassette	transporter CylA	Beta-hemolysin/cytolysin	CVF171	VFG005776(gb|NP_687685)	5.80555e-27	37.37	54.9	105
GE007454	msrA/B(pilB)	trifunctional thioredoxin/methionine sulfoxide reductase A/B protein	MsrAB	VF0456	VFG037100(gb|NP_273110)	1.27656e-34	38.61	90	125
GE007461	cylA	cytolysin activator	Cytolysin	VF0356	VFG002177(gb|AAM75253)	8.63347e-15	26.62	21.51	74
GE007462	fbpC) iron(III	ABC transporter, ATP-binding protein	FbpABC	VF0272	VFG001206(gb|NP_273675)	6.04243e-36	37.07	89.43	129
GE007487	yhxB/manB	phosphomannomutase	LOS	CVF494	VFG013327(gb|NP_438900)	3.1041e-166	52.22	92.65	484
GE007496	algU	alginate biosynthesis protein AlgZ/FimS	Alginate	VF0091	VFG000121(gb|NP_249453)	3.11216e-10	32.33	47.04	55
GE007497	bfmR	biofilm-controlling response regulator	BfmRS	VF0463	VFG038219(gb|YP_001845364)	5.51838e-53	42.86	93.99	171
GE007498	bfmS	signal transduction histidine kinase	BfmRS	VF0463	VFG038234(gb|YP_001845365)	2.0394e-28	31.45	53.63	115
GE007505	allS	DNA-binding transcriptional activator AllS	Allantion utilization	VF0572	VFG049114(gb|YP_002918199.1)	1.88185e-09	22.38	88.26	54
GE007507	algU	alginate biosynthesis protein AlgZ/FimS	Alginate	VF0091	VFG000121(gb|NP_249453)	2.53411e-14	26.55	52.54	67
GE007514	fbpC) iron(III	ABC transporter, ATP-binding protein	FbpABC	VF0272	VFG001206(gb|NP_273675)	1.48208e-22	30.99	42.86	96
GE007519	neuB	N-acetyl neuramic acid synthetase NeuB	Capsule	VF0274	VFG001338(gb|NP_688170)	2.14542e-56	37.98	80.77	186
GE007520	siaB/synB	polysialic acid capsule biosynthesis protein SiaB	Capsule	VF0079	VFG000253(gb|NP_273133)	2.58421e-20	28.69	56.02	86
GE007522	cpsE	glycosyl transferase, group 2 family protein	Capsule	VF0361	VFG002186(gb|NP_816137)	7.73344e-20	22.94	86.89	88
GE007526	icaR	ica operon transcriptional regulator IcaR	Intercellular adhesion proteins	VF0014	VFG001284(gb|NP_647402)	4.51319e-07	36.96	21.13	45
GE007527	phzS	flavin dependent hydroxylase PhzS	Pyocyanin	VF0100	VFG000173(gb|NP_252907)	9.0031e-10	28.65	68.9	57
GE007531	algU	alginate biosynthesis protein AlgZ/FimS	Alginate	VF0091	VFG000121(gb|NP_249453)	2.07966e-13	31.64	74.55	63
GE007533	algU	alginate biosynthesis protein AlgZ/FimS	Alginate	VF0091	VFG000121(gb|NP_249453)	8.49105e-12	33.33	69.74	58
GE007551	phoP	Possible two component system response transcriptional positive regulator PhoP	PhoP	VF0286	VFG001386(gb|NP_215271)	1.13546e-62	45.29	96.51	196
GE007552	phoR	Possible two component system response sensor kinase membrane associated PhoR	PhoP/R	CVF331	VFG009810(gb|NP_215272)	4.44991e-57	41.86	68.19	196
GE007559	lpxE	phosphatidylglycerophosphatase B	LPS	CVF383	VFG011439(gb|NP_540129)	8.57225e-07	31.63	49.71	44
GE007561	wcbP	capsular polysaccharide biosynthesis dehydrogenase/reductase	Capsule I	VF0436	VFG002550(gb|YP_109386)	3.25712e-17	28.51	96.02	75
GE007564	algU	alginate biosynthesis protein AlgZ/FimS	Alginate	VF0091	VFG000121(gb|NP_249453)	7.98648e-15	29.07	72.89	67
GE007574	fbpC) iron(III	ABC transporter, ATP-binding protein	FbpABC	VF0272	VFG001206(gb|NP_273675)	1.25849e-49	41.28	53.71	171
GE007585	ppkA	serine/threonine protein kinase PpkA	HSI-I	VF0334	VFG002060(gb|NP_248764)	4.94436e-28	33.86	40.62	117
GE007587	wbkC	GDP-mannose 4,6-dehydratase / GDP-4-amino-4,6-dideoxy-D-mannose formyltransferase	LPS	VF0367	VFG002230(gb|NP_540335)	4.71419e-11	26.74	88.52	57
GE007603	iap/cwhA	P60 extracellular protein, invasion associated protein Iap	p60	VF0068	VFG000070(gb|NP_464110)	1.08086e-21	43.81	26.49	93
GE007605	iap/cwhA	P60 extracellular protein, invasion associated protein Iap	p60	VF0068	VFG000070(gb|NP_464110)	8.02867e-26	56.32	23.8	104
GE007606	bprB	two-component response regulator	Bsa T3SS	VF0428	VFG002440(gb|YP_111528)	5.01249e-24	35.65	82.61	94
GE007625	ppkA	serine/threonine protein kinase PpkA	HSI-I	VF0334	VFG002060(gb|NP_248764)	8.1737e-33	35.21	46.55	130
GE007626	ppkA	serine/threonine protein kinase PpkA	HSI-I	VF0334	VFG002060(gb|NP_248764)	8.09477e-36	36.14	42.91	140
GE007627	ppkA	serine/threonine protein kinase PpkA	HSI-I	VF0334	VFG002060(gb|NP_248764)	1.54135e-33	34.82	38.79	134
GE007629	ppkA	serine/threonine protein kinase PpkA	HSI-I	VF0334	VFG002060(gb|NP_248764)	1.34077e-38	36.44	34.61	150
GE007630	clbP	precolibactin peptidase ClbP	Colibactin	VF0573	VFG049162(gb|YP_006635488.1)	6.59399e-09	33.33	32.19	54
GE007632	cap8O	capsular polysaccharide synthesis enzyme Cap8O	Capsule	VF0003	VFG001311(gb|NP_644953)	5.07344e-51	28.92	97.51	176
GE007636	bprB	two-component response regulator	Bsa T3SS	VF0428	VFG002440(gb|YP_111528)	1.89776e-21	34.3	96.55	86
GE007638	ptxR	transcriptional regulator PtxR	pyoverdine	IA001	VFG044083(gb|NP_250948)	1.53137e-07	29.52	89.26	48
GE007640	flmH	short chain dehydrogenase/reductase family oxidoreductase	Polar flagella	CVF786	VFG038839(gb|YP_858598)	7.14781e-23	32.62	88.33	92
GE007642	htpB	Hsp60, 60K heat shock protein HtpB	Hsp60	VF0159	VFG001855(gb|YP_094724)	0	57.36	97.6	577
GE007644	pdgA	Peptidoglycan N-deacetylase	PgdA	VF0442	VFG033025(gb|NP_463944)	3.41091e-07	27.81	52.53	47
GE007647	pvdM	dipeptidase precursor	pyoverdine	IA001	VFG015983(gb|NP_251083)	2.90068e-28	26.99	75.77	112
GE007651	pilS	two-component sensor PilS	Type IV pili	VF0082	VFG001213(gb|NP_253236)	1.4534e-14	31	44.44	72
GE007652	phoP	Possible two component system response transcriptional positive regulator PhoP	PhoP	VF0286	VFG001386(gb|NP_215271)	2.20148e-49	40.09	96.44	162
GE007653	iraB	Di/tripeptide permease	IraAB	VF0293	VFG001857(gb|YP_094782)	6.21654e-27	25.45	84.94	110
GE007660	fliA	flagellar biosynthesis sigma factor	Flagella	VF0394	VFG002319(gb|YP_001006726)	8.34871e-18	29.31	72.58	77
GE007664	allC	allantoate amidohydrolase	Allantion utilization	VF0572	VFG049122(gb|YP_002918211.1)	2.30163e-52	30.08	88.57	181
GE007675	fbpC) iron(III	ABC transporter, ATP-binding protein	FbpABC	VF0272	VFG001206(gb|NP_273675)	3.25193e-50	42.37	66.57	171
GE007688	barA	siderophore efflux system of the ABC superfamily	Acinetobactin	VF0467	VFG037274(gb|YP_001847233)	1.16991e-27	36.87	76.95	108
GE007703	ppkA	serine/threonine protein kinase PpkA	HSI-I	VF0334	VFG002060(gb|NP_248764)	2.10036e-42	34.9	49.31	160
GE007711	hitC) iron(III	ABC transporter, ATP-binding protein	HitABC	VF0268	VFG000344(gb|NP_438273)	2.16618e-29	33.5	75.95	112
GE007712	farB	fatty acid efflux system protein FarB	FarAB	VF0450	VFG036956(gb|NP_273368)	1.43499e-28	30.67	58.5	115
GE007726	wcbM	D-glycero-d-manno-heptose 1-phosphate guanosyltransferase	Capsule I	VF0436	VFG002553(gb|YP_109389)	2.64515e-08	27.59	36.29	51
GE007738	bprB	two-component response regulator	Bsa T3SS	VF0428	VFG002440(gb|YP_111528)	1.13457e-17	30.93	90.98	76
GE007741	galE	UDP-glucose 4-epimerase	O-antigen	VF0392	VFG002361(gb|YP_001007253)	1.88139e-72	42.2	94.22	228
GE007743	bprB	two-component response regulator	Bsa T3SS	VF0428	VFG002440(gb|YP_111528)	2.94954e-11	28.83	93.07	58
GE007746	hitC) iron(III	ABC transporter, ATP-binding protein	HitABC	VF0268	VFG000344(gb|NP_438273)	1.73976e-15	25.88	35.06	75
GE007749	zmpC	immunoglobulin A1 protease	IgA1 protease	VF0147	VFG001362(gb|NP_344620)	1.27847e-06	26.12	47.88	48
GE007760	hitC) iron(III	ABC transporter, ATP-binding protein	HitABC	VF0268	VFG000344(gb|NP_438273)	1.44549e-25	31.25	78.95	101
GE007763	clbP	precolibactin peptidase ClbP	Colibactin	VF0573	VFG049162(gb|YP_006635488.1)	1.08373e-06	25.36	50.51	47
GE007765	bprC	AraC family transcriptional regulator, regulates basal T6SS1 expression	Bsa T3SS	VF0428	VFG002438(gb|YP_111526)	2.45249e-14	41.84	28.87	70
GE007773	cylG	3-ketoacyl-ACP-reductase CylG	Beta-hemolysin/cytolysin	CVF171	VFG005767(gb|NP_687682)	2.18801e-16	22.84	65.2	73
GE007785	hasC	UDP-glucose pyrophosphorylase	Hyaluronic acid capsule	VF0244	VFG000964(gb|NP_270109)	1.75008e-87	45.86	93.75	265
GE007787	pvdQ	3-oxo-C12-homoserine lactone acylase PvdQ	pyoverdine	IA001	VFG015950(gb|NP_251075)	1.86565e-09	27.19	23.78	58
GE007801	farB	fatty acid efflux system protein FarB	FarAB	VF0450	VFG036956(gb|NP_273368)	6.55641e-40	31.43	80.12	149
GE007803	fliA	flagellar biosynthesis sigma factor	ND	AI144	VFG038694(gb|YP_855921)	3.39802e-09	26.16	64.46	53
GE007806	sfaX	regulatory protein SfaX	S fimbriae	VF0222	VFG042390(gb|YP_540132)	2.4406e-07	32.86	41.32	45
GE007807	farB	fatty acid efflux system protein FarB	FarAB	VF0450	VFG036956(gb|NP_273368)	3.46632e-30	27.18	79.69	120
GE007811	allR	DNA-binding transcriptional repressor AllR	Allantion utilization	VF0572	VFG049118(gb|YP_002918201.1)	6.39241e-13	24.05	40.93	66
GE007815	allR	DNA-binding transcriptional repressor AllR	Allantion utilization	VF0572	VFG049118(gb|YP_002918201.1)	1.32137e-20	28.63	93.68	85
GE007816	fimB	tyrosine recombinase	Type I fimbriae	VF0566	VFG048229(gb|YP_002921134.1)	8.87049e-08	27.16	40.99	48
GE007835	bprB	two-component response regulator	Bsa T3SS	VF0428	VFG002440(gb|YP_111528)	1.53342e-29	36.74	93.86	109
GE007851	cylG	3-ketoacyl-ACP-reductase CylG	Beta-hemolysin/cytolysin	CVF171	VFG005767(gb|NP_687682)	5.67066e-21	26.85	95.79	86
GE007859	ppkA	serine/threonine protein kinase PpkA	HSI-I	VF0334	VFG002060(gb|NP_248764)	8.91288e-31	34	39.9	125
GE007864	ppkA	serine/threonine protein kinase PpkA	HSI-I	VF0334	VFG002060(gb|NP_248764)	8.86551e-30	35.25	43.22	121
GE007867	allB	allantoinase	Allantion utilization	VF0572	VFG049120(gb|YP_002918207.1)	1.86014e-08	36.36	14.24	53
GE007869	flmH	short chain dehydrogenase/reductase family oxidoreductase	Polar flagella	CVF786	VFG038839(gb|YP_858598)	5.75072e-40	38.67	96.14	138
GE007872	csgD	DNA-binding transcriptional regulator CsgD	curli fibers/thin aggregative fimbriae (AGF)	AI094	VFG004125(gb|NP_460113)	2.50213e-06	31.4	32.56	44
GE007878	clbP	precolibactin peptidase ClbP	Colibactin	VF0573	VFG049162(gb|YP_006635488.1)	4.885e-17	29.02	63.07	79
GE007879	bprB	two-component response regulator	Bsa T3SS	VF0428	VFG002440(gb|YP_111528)	3.42662e-11	27.78	95.43	57
GE007882	fbpC) iron(III	ABC transporter, ATP-binding protein	FbpABC	VF0272	VFG001206(gb|NP_273675)	2.2113e-29	32.88	84.65	112
GE007884	ybtE	yersiniabactin biosynthesis salycil-AMP ligase YbtE	Ybt	VF0564	VFG044332(gb|YP_002920252)	4.12721e-44	28.24	96.81	162
GE007889	ppkA	serine/threonine protein kinase PpkA	HSI-I	VF0334	VFG002060(gb|NP_248764)	5.04219e-31	38.25	27.06	127
GE007894	clbF	colibactin biosynthesis dehydrogenase ClbF	Colibactin	VF0573	VFG049152(gb|YP_006635478.1)	2.59911e-09	23.37	84.27	55
GE007898	phzG1	phenazine biosynthesis protein PhzG, pyridoxamine 5'-phosphate oxidase	Phenazines biosynthesis	CVF536	VFG015521(gb|NP_252906)	3.23675e-23	34.15	88.5	92
GE007907	chpD	probable transcriptional regulator	Type IV pili	VF0082	VFG001234(gb|NP_249107)	2.12388e-10	38.04	26.92	57
GE007909	clbF	colibactin biosynthesis dehydrogenase ClbF	Colibactin	VF0573	VFG049152(gb|YP_006635478.1)	9.79504e-08	29.03	32.2	50
GE007910	cylG	3-ketoacyl-ACP-reductase CylG	Beta-hemolysin/cytolysin	CVF171	VFG005767(gb|NP_687682)	6.36532e-26	34.54	77.05	101
GE007914	clbF	colibactin biosynthesis dehydrogenase ClbF	Colibactin	VF0573	VFG049152(gb|YP_006635478.1)	1.56641e-17	25.37	83.59	80
GE007916	mbtA) Bifunctional enzyme MbtA: salicyl-AMP ligase (SAL-AMP ligase	#NAME?	Mycobactin	VF0299	VFG001817(gb|NP_216900)	3.15284e-44	31.79	87.87	162
GE007927	cpsJ	ABC transporter, ATP-binding protein	Capsule	VF0361	VFG002181(gb|NP_816132)	1.15988e-23	27.23	83.27	96
GE007930	ideR	Iron-dependent repressor and activator IdeR	IdeR	VF0300	VFG001406(gb|NP_217227)	4.43353e-87	62.23	99.13	258
GE007936	phzG1	phenazine biosynthesis protein PhzG, pyridoxamine 5'-phosphate oxidase	Phenazines biosynthesis	CVF536	VFG015521(gb|NP_252906)	4.66059e-30	35.23	86.43	110
GE007939	pchD	pyochelin biosynthesis protein PchD	Pyochelin	VF0095	VFG000168(gb|NP_252918)	2.11097e-41	29.17	96.36	154
GE007940	clbF	colibactin biosynthesis dehydrogenase ClbF	Colibactin	VF0573	VFG049152(gb|YP_006635478.1)	4.45033e-29	27.58	84.02	113
GE007957	cylA) ABC (ATP-binding cassette	transporter CylA	Beta-hemolysin/cytolysin	CVF171	VFG005776(gb|NP_687685)	5.08946e-30	37.37	55.49	115
GE007974	mgtB	Mg2+ transport protein	MgtBC	VF0106	VFG000574(gb|NP_462662)	1.74021e-40	25.2	67.71	157
GE008015	htpB	Hsp60, 60K heat shock protein HtpB	Hsp60	VF0159	VFG001855(gb|YP_094724)	0	58.37	96.49	576
GE008023	cylA) ABC (ATP-binding cassette	transporter CylA	Beta-hemolysin/cytolysin	CVF171	VFG005776(gb|NP_687685)	4.73561e-29	35.32	64.86	112
GE008025	sfaX	regulatory protein SfaX	S fimbriae	VF0222	VFG042390(gb|YP_540132)	7.06588e-06	29.41	32.27	42
GE008039	pipB2	type III secretion system effector PipB3	SPI-2 encoded T3SS	SS021	VFG003997(gb|NP_461706)	1.03285e-07	26.4	52.32	48
GE008041	clbB	colibactin hybrid non-ribosomal peptide synthetase/type I polyketide synthase ClbB	Colibactin	VF0573	VFG049148(gb|YP_006635474.1)	1.04772e-08	27.01	52.6	53
GE008046	fbpC) iron(III	ABC transporter, ATP-binding protein	FbpABC	VF0272	VFG001206(gb|NP_273675)	6.72466e-52	36.08	74.34	176
GE008048	hddC	D-glycero-D-manno-heptose 1-phosphate guanosyltransferase	Capsule	VF0323	VFG001951(gb|NP_282564)	1.82839e-21	25.5	81.48	87
GE008053	bsc1	bifunctional; ribulose 5-phosphate reductase; CDP-ribitol pyrophosphorylase	Capsule	VF0043	VFG000700(gb|AAP42192)	1.71334e-20	27.87	92.4	87
GE008056	bfmR	biofilm-controlling response regulator	BfmRS	VF0463	VFG038219(gb|YP_001845364)	2.11138e-50	40.44	98.67	164
GE008057	phoR	Possible two component system response sensor kinase membrane associated PhoR	PhoP/R	CVF331	VFG009810(gb|NP_215272)	5.14054e-28	37.3	56.36	112
GE008067	chpD	probable transcriptional regulator	Type IV pili	VF0082	VFG001234(gb|NP_249107)	2.0203e-20	32.08	95.09	85
GE008071	wbkA	mannosyltransferase	LPS	VF0367	VFG002224(gb|NP_540321)	5.71769e-17	28.05	54.83	79
GE008073	iap/cwhA	P60 extracellular protein, invasion associated protein Iap	p60	VF0068	VFG000070(gb|NP_464110)	3.43837e-20	45.88	22.91	88
GE008106	bfmR	biofilm-controlling response regulator	BfmRS	VF0463	VFG038219(gb|YP_001845364)	1.0954e-18	34.81	48.16	79
GE008107	bopD	sugar-binding transcriptional regulator, LacI family	BopD	VF0362	VFG002197(gb|NP_814691)	3.9887e-15	23.79	88.82	72
GE008109	algW	AlgW protein	Alginate regulation	CVF523	VFG014984(gb|NP_253136)	1.40308e-34	41.79	54.08	129
GE008111	phoP	Possible two component system response transcriptional positive regulator PhoP	PhoP	VF0286	VFG001386(gb|NP_215271)	9.18459e-67	45.99	97.12	207
GE008112	bfmS	signal transduction histidine kinase	BfmRS	VF0463	VFG038234(gb|YP_001845365)	1.17042e-26	28.41	66.6	110
GE008115	algU	alginate biosynthesis protein AlgZ/FimS	Alginate	VF0091	VFG000121(gb|NP_249453)	2.40845e-12	32.22	77.33	60
GE008118	msbA	lipid transporter ATP-binding/permease	LOS	CVF494	VFG013248(gb|NP_438233)	3.08796e-80	29.53	94.48	264
GE008121	adsA	Adenosine synthase A	AdsA	VF0422	VFG002420(gb|NP_644838)	7.9881e-28	26.5	83.58	115
GE008125	fbpC) iron(III	ABC transporter, ATP-binding protein	FbpABC	VF0272	VFG001206(gb|NP_273675)	4.23592e-26	33.48	74.66	103
GE008128	algU	alginate biosynthesis protein AlgZ/FimS	Alginate	VF0091	VFG000121(gb|NP_249453)	6.64713e-09	26.16	89.56	50
GE008130	bauE	ferric siderophore ABC transporter, ATP-binding protein BauE	Acinetobactin	VF0467	VFG037386(gb|YP_001847242)	1.17641e-21	26.72	66.17	89
GE008141	hitC) iron(III	ABC transporter, ATP-binding protein	HitABC	VF0268	VFG000344(gb|NP_438273)	1.97016e-29	27.49	96.12	112
GE008146	lpxE	phosphatidylglycerophosphatase B	LPS	CVF383	VFG011439(gb|NP_540129)	8.60921e-08	33.02	41	48
GE008147	iap/cwhA	P60 extracellular protein, invasion associated protein Iap	p60	VF0068	VFG000070(gb|NP_464110)	1.00551e-19	45.79	31.83	86
GE008148	ppkA	serine/threonine protein kinase PpkA	HSI-I	VF0334	VFG002060(gb|NP_248764)	1.99123e-24	32.12	45.44	105
GE008163	bprB	two-component response regulator	Bsa T3SS	VF0428	VFG002440(gb|YP_111528)	1.86763e-20	28.5	94.62	83
GE008171	fhaB	filamentous hemagglutinin/adhesin	FHA	VF0025	VFG000001(gb|NP_880571)	6.91713e-06	36.27	13.42	46
GE008182	sfaX	regulatory protein SfaX	S fimbriae	VF0222	VFG042390(gb|YP_540132)	1.73805e-08	31.58	54.97	48
GE008213	hitC) iron(III	ABC transporter, ATP-binding protein	HitABC	VF0268	VFG000344(gb|NP_438273)	1.08297e-27	30.43	59.56	108
GE008216	bprB	two-component response regulator	Bsa T3SS	VF0428	VFG002440(gb|YP_111528)	6.04312e-17	30.92	95.63	73
GE008229	flmH	short chain dehydrogenase/reductase family oxidoreductase	Polar flagella	CVF786	VFG038839(gb|YP_858598)	9.78936e-26	34.19	91.41	100
GE008231	iucB	aerobactin siderophore biosynthesis protein IucB	Aerobactin	VF0229	VFG000939(gb|NP_755501)	7.05302e-10	26.92	96.15	53
GE008232	pvdQ	3-oxo-C12-homoserine lactone acylase PvdQ	pyoverdine	IA001	VFG015950(gb|NP_251075)	9.89794e-09	25.3	40.05	55
GE008233	irtA	Iron-regulated transporter IrtA	mycobactin	IA031	VFG009570(gb|NP_215864)	2.14231e-30	31.43	97.52	117
GE008247	lafS	LafS, RNA polymerase sigma factor	Lateral flagella	VF0474	VFG038888(gb|YP_001140312)	4.75467e-18	30.67	76.04	78
GE008248	lafS	LafS, RNA polymerase sigma factor	Lateral flagella	VF0474	VFG038888(gb|YP_001140312)	3.58373e-17	27.52	71.57	75
GE008252	farB	fatty acid efflux system protein FarB	FarAB	VF0450	VFG036956(gb|NP_273368)	1.07534e-24	25.4	56.91	105
GE008256	farB	fatty acid efflux system protein FarB	FarAB	VF0450	VFG036956(gb|NP_273368)	6.26289e-31	30.5	63.38	122
GE008259	phoR	Possible two component system response sensor kinase membrane associated PhoR	PhoP/R	CVF331	VFG009810(gb|NP_215272)	1.22961e-62	37.52	91.64	213
GE008260	phoP	Possible two component system response transcriptional positive regulator PhoP	PhoP	VF0286	VFG001386(gb|NP_215271)	2.87295e-87	57.85	89.84	260
GE008268	pchD	pyochelin biosynthesis protein PchD	Pyochelin	VF0095	VFG000168(gb|NP_252918)	6.49595e-33	30.22	63.59	129
GE008275	clbF	colibactin biosynthesis dehydrogenase ClbF	Colibactin	VF0573	VFG049152(gb|YP_006635478.1)	1.44548e-10	24.69	55.77	59
GE008285	mucD	serine protease MucD precursor	Alginate regulation	CVF523	VFG014950(gb|NP_249457)	9.61058e-48	39.04	57.52	171
GE008309	fbpC) iron(III	ABC transporter, ATP-binding protein	FbpABC	VF0272	VFG001206(gb|NP_273675)	8.22303e-25	31.51	67	99
GE008311	fbpC) iron(III	ABC transporter, ATP-binding protein	FbpABC	VF0272	VFG001206(gb|NP_273675)	2.30902e-18	29.65	64.01	81
GE008313	cylG	3-ketoacyl-ACP-reductase CylG	Beta-hemolysin/cytolysin	CVF171	VFG005767(gb|NP_687682)	3.52233e-29	29.78	38.18	114
GE008321	iroC	ATP binding cassette transporter	Salmochelin	IA013	VFG012509(gb|NP_753167)	1.21517e-57	27.08	90.72	214
GE008324	Cj1437c	aminotransferase	Capsule	VF0323	VFG001965(gb|NP_282578)	2.46928e-29	27	89.17	114
GE008325	bopD	sugar-binding transcriptional regulator, LacI family	BopD	VF0362	VFG002197(gb|NP_814691)	2.92849e-21	25.51	89.23	90
GE008335	allR	DNA-binding transcriptional repressor AllR	Allantion utilization	VF0572	VFG049118(gb|YP_002918201.1)	7.94949e-09	24.7	89.51	52
GE008339	wzb	protein tyrosine phosphatase	Capsule	VF0560	VFG048962(gb|YP_002920365.1)	2.29705e-09	24.34	89.57	50
GE008341	allS	DNA-binding transcriptional activator AllS	Allantion utilization	VF0572	VFG049114(gb|YP_002918199.1)	1.98888e-12	26.62	88.7	63
GE008351	clbP	precolibactin peptidase ClbP	Colibactin	VF0573	VFG049162(gb|YP_006635488.1)	7.33512e-11	25.95	38.1	60
GE008353	clbM	precolibactin export MATE transporter ClbM	Colibactin	VF0573	VFG049159(gb|YP_006635485.1)	1.93822e-10	22.04	78.75	59
GE008370	pkn5	serine/threonine protein kinase	TTSS	VF0344	VFG002148(gb|NP_220192)	1.68297e-08	27.89	24.7	53
GE008371	algU	alginate biosynthesis protein AlgZ/FimS	Alginate	VF0091	VFG000121(gb|NP_249453)	7.82841e-25	32.46	75.95	96
GE008377	AHA_1389	CobQ/CobB/MinD/ParA family protein	Polar flagella	CVF786	VFG038722(gb|YP_855928)	7.29852e-39	33.33	70.09	138
GE008387	pvdD	pyoverdine synthetase D	Pyoverdine	VF0094	VFG000161(gb|NP_251089)	0	34.5	40.43	703
GE008529	pipB	type III secretion system effector PipB	SPI-2 encoded T3SS	SS021	VFG000589(gb|NP_460061)	2.03843e-11	34.04	49.82	60
GE008617	AHA_1389	CobQ/CobB/MinD/ParA family protein	Polar flagella	CVF786	VFG038722(gb|YP_855928)	2.09101e-10	29.94	40.39	58
GE008627	wcbR	capsular polysaccharide biosynthesis fatty acid synthase	Capsule I	VF0436	VFG002548(gb|YP_109384)	3.30695e-07	34.92	35.33	48
GE008637	cylG	3-ketoacyl-ACP-reductase CylG	Beta-hemolysin/cytolysin	CVF171	VFG005767(gb|NP_687682)	9.19004e-32	30.88	93.42	115
GE008653	cylG	3-ketoacyl-ACP-reductase CylG	Beta-hemolysin/cytolysin	CVF171	VFG005767(gb|NP_687682)	1.38701e-12	27.56	55.2	62
GE008664	cylA) ABC (ATP-binding cassette	transporter CylA	Beta-hemolysin/cytolysin	CVF171	VFG005776(gb|NP_687685)	4.08741e-29	37.74	61.79	112
GE008702	sfaX	regulatory protein SfaX	S fimbriae	VF0222	VFG042390(gb|YP_540132)	2.67431e-07	28.45	73.72	45
