# Supplementary material for: Genome-Wide Insights into Streptomyces Novel Species Qhu-G9 and Its Potential for Enhancing Salt Tolerance and Growth in Avena sativa L. and Onobrychis viciifolia Scop
Source: Plants (Basel). 2025 Jul 10;14(14):2135. doi: 10.3390/plants14142135 (PMC12298133; doi:10.3390/plants14142135)
Supplement: Supplementary file 1 [file plants-14-02135-s001.zip › Table S3 Predicted genomic island information in the Qhu-G9 genome.xlsx]

## Sheet: Sheet1
Table S3 Predicted genomic island information in the Qhu-G9 genome.
Island start	Island end	Length	Method	Gene name	Gene ID	Locus	Gene start	Gene end	Strand	Product
1464900	1520456	55556	IslandPath-DIMOB			ODOGKFEN_07140	1464900	1466834	1	hypothetical protein
1464900	1520456	55556	IslandPath-DIMOB			ODOGKFEN_07139	1466947	1468827	-1	hypothetical protein
1464900	1520456	55556	IslandPath-DIMOB			ODOGKFEN_07138	1468921	1469277	1	hypothetical protein
1464900	1520456	55556	IslandPath-DIMOB			ODOGKFEN_07137	1469283	1470275	1	hypothetical protein
1464900	1520456	55556	IslandPath-DIMOB			ODOGKFEN_07136	1470406	1472964	-1	hypothetical protein
1464900	1520456	55556	IslandPath-DIMOB			ODOGKFEN_07135	1472979	1473386	-1	hypothetical protein
1464900	1520456	55556	IslandPath-DIMOB			ODOGKFEN_07134	1474396	1475403	1	hypothetical protein
1464900	1520456	55556	IslandPath-DIMOB			ODOGKFEN_07133	1475419	1476888	-1	hypothetical protein
1464900	1520456	55556	IslandPath-DIMOB			ODOGKFEN_07132	1477108	1477896	1	hypothetical protein
1464900	1520456	55556	IslandPath-DIMOB			ODOGKFEN_07131	1477880	1478887	-1	hypothetical protein
1464900	1520456	55556	IslandPath-DIMOB			ODOGKFEN_07130	1479618	1479875	1	hypothetical protein
1464900	1520456	55556	IslandPath-DIMOB			ODOGKFEN_07129	1479872	1480324	1	hypothetical protein
1464900	1520456	55556	IslandPath-DIMOB		smc_3	ODOGKFEN_07128	1480305	1481921	1	Chromosome partition protein Smc
1464900	1520456	55556	IslandPath-DIMOB			ODOGKFEN_07127	1481953	1482225	1	hypothetical protein
1464900	1520456	55556	IslandPath-DIMOB			ODOGKFEN_07126	1482237	1482641	1	hypothetical protein
1464900	1520456	55556	IslandPath-DIMOB			ODOGKFEN_07125	1482669	1482986	1	hypothetical protein
1464900	1520456	55556	IslandPath-DIMOB			ODOGKFEN_07124	1483014	1483529	1	hypothetical protein
1464900	1520456	55556	IslandPath-DIMOB			ODOGKFEN_07123	1483533	1483709	1	hypothetical protein
1464900	1520456	55556	IslandPath-DIMOB			ODOGKFEN_07122	1483833	1485785	1	hypothetical protein
1464900	1520456	55556	IslandPath-DIMOB			ODOGKFEN_07121	1485797	1486225	1	hypothetical protein
1464900	1520456	55556	IslandPath-DIMOB			ODOGKFEN_07120	1486309	1487121	1	hypothetical protein
1464900	1520456	55556	IslandPath-DIMOB			ODOGKFEN_07119	1487118	1488488	1	hypothetical protein
1464900	1520456	55556	IslandPath-DIMOB			ODOGKFEN_07118	1488526	1488840	1	hypothetical protein
1464900	1520456	55556	IslandPath-DIMOB			ODOGKFEN_07117	1488863	1489456	1	hypothetical protein
1464900	1520456	55556	IslandPath-DIMOB			ODOGKFEN_07116	1489474	1489815	1	hypothetical protein
1464900	1520456	55556	IslandPath-DIMOB		ssb	ODOGKFEN_07115	1489826	1490284	1	Single-stranded DNA-binding protein
1464900	1520456	55556	IslandPath-DIMOB			ODOGKFEN_07114	1490428	1490979	-1	hypothetical protein
1464900	1520456	55556	IslandPath-DIMOB			ODOGKFEN_07113	1491003	1491941	-1	hypothetical protein
1464900	1520456	55556	IslandPath-DIMOB			ODOGKFEN_07112	1492042	1493133	1	hypothetical protein
1464900	1520456	55556	IslandPath-DIMOB			ODOGKFEN_07111	1493130	1493996	1	hypothetical protein
1464900	1520456	55556	IslandPath-DIMOB			ODOGKFEN_07110	1494154	1495704	1	hypothetical protein
1464900	1520456	55556	IslandPath-DIMOB			ODOGKFEN_07109	1496011	1496202	1	hypothetical protein
1464900	1520456	55556	IslandPath-DIMOB			ODOGKFEN_07108	1496199	1497695	1	hypothetical protein
1464900	1520456	55556	IslandPath-DIMOB			ODOGKFEN_07107	1498216	1499517	1	hypothetical protein
1464900	1520456	55556	IslandPath-DIMOB			ODOGKFEN_07106	1500531	1501712	-1	IS701 family transposase ISSav2
1464900	1520456	55556	IslandPath-DIMOB			ODOGKFEN_07105	1502032	1502616	1	hypothetical protein
1464900	1520456	55556	IslandPath-DIMOB			ODOGKFEN_07104	1503930	1504775	1	hypothetical protein
1464900	1520456	55556	IslandPath-DIMOB			ODOGKFEN_07103	1504991	1505428	1	hypothetical protein
1464900	1520456	55556	IslandPath-DIMOB		nanR_2	ODOGKFEN_07102	1505599	1506051	1	HTH-type transcriptional repressor NanR
1464900	1520456	55556	IslandPath-DIMOB			ODOGKFEN_07101	1506048	1506950	1	hypothetical protein
1464900	1520456	55556	IslandPath-DIMOB			ODOGKFEN_07100	1506947	1507453	-1	hypothetical protein
1464900	1520456	55556	IslandPath-DIMOB			ODOGKFEN_07099	1507536	1507841	1	hypothetical protein
1464900	1520456	55556	IslandPath-DIMOB			ODOGKFEN_07098	1507928	1508755	1	IS3 family transposase ISRhosp1
1464900	1520456	55556	IslandPath-DIMOB			ODOGKFEN_07097	1508786	1509655	-1	hypothetical protein
1464900	1520456	55556	IslandPath-DIMOB			ODOGKFEN_07096	1509998	1510285	1	hypothetical protein
1464900	1520456	55556	IslandPath-DIMOB			ODOGKFEN_07095	1510282	1511289	1	hypothetical protein
1464900	1520456	55556	IslandPath-DIMOB			ODOGKFEN_07094	1511286	1511939	1	hypothetical protein
1464900	1520456	55556	IslandPath-DIMOB			ODOGKFEN_07093	1511939	1512322	1	hypothetical protein
1464900	1520456	55556	IslandPath-DIMOB			ODOGKFEN_07092	1512473	1514335	1	hypothetical protein
1464900	1520456	55556	IslandPath-DIMOB			ODOGKFEN_07091	1514332	1514694	1	hypothetical protein
1464900	1520456	55556	IslandPath-DIMOB			ODOGKFEN_07090	1514837	1515130	1	hypothetical protein
1464900	1520456	55556	IslandPath-DIMOB			ODOGKFEN_07089	1515135	1515323	1	hypothetical protein
1464900	1520456	55556	IslandPath-DIMOB			ODOGKFEN_07088	1515333	1515935	1	hypothetical protein
1464900	1520456	55556	IslandPath-DIMOB			ODOGKFEN_07087	1515932	1516258	1	hypothetical protein
1464900	1520456	55556	IslandPath-DIMOB			ODOGKFEN_07086	1516255	1516941	1	hypothetical protein
1464900	1520456	55556	IslandPath-DIMOB			ODOGKFEN_07085	1517033	1518313	1	hypothetical protein
1464900	1520456	55556	IslandPath-DIMOB			ODOGKFEN_07084	1518403	1519302	1	hypothetical protein
1464900	1520456	55556	IslandPath-DIMOB			ODOGKFEN_07083	1519299	1520456	1	hypothetical protein
1464900	1520456	55556	IslandPath-DIMOB			ODOGKFEN_07082	1520453	1520647	1	hypothetical protein
4210661	4236586	25925	IslandPath-DIMOB			ODOGKFEN_04791	4210661	4211173	1	hypothetical protein
4210661	4236586	25925	IslandPath-DIMOB			ODOGKFEN_04790	4211521	4211775	1	hypothetical protein
4210661	4236586	25925	IslandPath-DIMOB			ODOGKFEN_04789	4211988	4213481	1	hypothetical protein
4210661	4236586	25925	IslandPath-DIMOB			ODOGKFEN_04788	4213612	4213785	-1	hypothetical protein
4210661	4236586	25925	IslandPath-DIMOB			ODOGKFEN_04787	4213826	4214005	1	hypothetical protein
4210661	4236586	25925	IslandPath-DIMOB			ODOGKFEN_04786	4214378	4215208	-1	hypothetical protein
4210661	4236586	25925	IslandPath-DIMOB		rsbV_5	ODOGKFEN_04785	4215227	4215595	-1	Anti-sigma-B factor antagonist
4210661	4236586	25925	IslandPath-DIMOB			ODOGKFEN_04784	4215776	4216255	1	hypothetical protein
4210661	4236586	25925	IslandPath-DIMOB			ODOGKFEN_04783	4216398	4216916	-1	hypothetical protein
4210661	4236586	25925	IslandPath-DIMOB			ODOGKFEN_04782	4217232	4217846	-1	hypothetical protein
4210661	4236586	25925	IslandPath-DIMOB		stp_8	ODOGKFEN_04781	4217951	4219348	1	Multidrug resistance protein Stp
4210661	4236586	25925	IslandPath-DIMOB			ODOGKFEN_04780	4219449	4219976	1	hypothetical protein
4210661	4236586	25925	IslandPath-DIMOB			ODOGKFEN_04779	4220016	4220477	1	hypothetical protein
4210661	4236586	25925	IslandPath-DIMOB			ODOGKFEN_04778	4220608	4220781	-1	hypothetical protein
4210661	4236586	25925	IslandPath-DIMOB			ODOGKFEN_04777	4220810	4221166	-1	hypothetical protein
4210661	4236586	25925	IslandPath-DIMOB			ODOGKFEN_04776	4221226	4221564	-1	hypothetical protein
4210661	4236586	25925	IslandPath-DIMOB		qacA_7	ODOGKFEN_04775	4221704	4223203	1	Antiseptic resistance protein
4210661	4236586	25925	IslandPath-DIMOB		betI_8	ODOGKFEN_04774	4223225	4223773	1	HTH-type transcriptional regulator BetI
4210661	4236586	25925	IslandPath-DIMOB		cytR_6	ODOGKFEN_04773	4224212	4225243	-1	HTH-type transcriptional repressor CytR
4210661	4236586	25925	IslandPath-DIMOB		frcA_2	ODOGKFEN_04772	4225321	4226157	-1	Fructose import ATP-binding protein FrcA
4210661	4236586	25925	IslandPath-DIMOB		frcC	ODOGKFEN_04771	4226154	4227167	-1	Fructose import permease protein FrcC
4210661	4236586	25925	IslandPath-DIMOB		frcB	ODOGKFEN_04770	4227315	4228331	-1	Fructose import binding protein FrcB
4210661	4236586	25925	IslandPath-DIMOB		scrK_3	ODOGKFEN_04769	4228582	4229544	1	Fructokinase
4210661	4236586	25925	IslandPath-DIMOB			ODOGKFEN_04768	4229772	4232333	1	hypothetical protein
4210661	4236586	25925	IslandPath-DIMOB			ODOGKFEN_04767	4232364	4232657	1	hypothetical protein
4210661	4236586	25925	IslandPath-DIMOB			ODOGKFEN_04766	4233405	4234502	-1	hypothetical protein
4210661	4236586	25925	IslandPath-DIMOB			ODOGKFEN_04765	4234486	4235058	-1	hypothetical protein
4210661	4236586	25925	IslandPath-DIMOB			ODOGKFEN_04764	4235055	4235210	-1	hypothetical protein
4210661	4236586	25925	IslandPath-DIMOB			ODOGKFEN_04763	4235755	4235913	-1	hypothetical protein
4210661	4236586	25925	IslandPath-DIMOB			ODOGKFEN_04762	4235987	4236586	1	hypothetical protein
4210661	4236586	25925	IslandPath-DIMOB			ODOGKFEN_04761	4236583	4238037	1	IS607 family transposase ISBlo12
4249119	4263150	14031	IslandPath-DIMOB		yybR_1	ODOGKFEN_04750	4249119	4249511	-1	putative HTH-type transcriptional regulator YybR
4249119	4263150	14031	IslandPath-DIMOB		azoB_5	ODOGKFEN_04749	4249659	4250504	1	NAD(P)H azoreductase
4249119	4263150	14031	IslandPath-DIMOB			ODOGKFEN_04748	4251404	4251598	1	hypothetical protein
4249119	4263150	14031	IslandPath-DIMOB			ODOGKFEN_04747	4252332	4252553	-1	hypothetical protein
4249119	4263150	14031	IslandPath-DIMOB			ODOGKFEN_04746	4253005	4253811	1	hypothetical protein
4249119	4263150	14031	IslandPath-DIMOB			ODOGKFEN_04745	4254188	4255318	-1	hypothetical protein
4249119	4263150	14031	IslandPath-DIMOB			ODOGKFEN_04744	4255308	4256066	-1	hypothetical protein
4249119	4263150	14031	IslandPath-DIMOB			ODOGKFEN_04743	4256164	4257501	-1	hypothetical protein
4249119	4263150	14031	IslandPath-DIMOB			ODOGKFEN_04742	4258247	4258558	1	hypothetical protein
4249119	4263150	14031	IslandPath-DIMOB			ODOGKFEN_04741	4258497	4259372	1	hypothetical protein
4249119	4263150	14031	IslandPath-DIMOB			ODOGKFEN_04740	4259248	4259730	-1	hypothetical protein
4249119	4263150	14031	IslandPath-DIMOB			ODOGKFEN_04739	4260029	4260316	-1	hypothetical protein
4249119	4263150	14031	IslandPath-DIMOB			ODOGKFEN_04738	4260601	4260921	1	hypothetical protein
4249119	4263150	14031	IslandPath-DIMOB			ODOGKFEN_04737	4261057	4261980	1	hypothetical protein
4249119	4263150	14031	IslandPath-DIMOB			ODOGKFEN_04736	4262212	4263150	1	hypothetical protein
4298236	4319799	21563	IslandPath-DIMOB			ODOGKFEN_04703	4298236	4298826	-1	hypothetical protein
4298236	4319799	21563	IslandPath-DIMOB			ODOGKFEN_04702	4298823	4299077	-1	hypothetical protein
4298236	4319799	21563	IslandPath-DIMOB			ODOGKFEN_04701	4299512	4299853	1	hypothetical protein
4298236	4319799	21563	IslandPath-DIMOB			ODOGKFEN_04700	4299880	4300215	-1	IS5 family transposase ISBli8
4298236	4319799	21563	IslandPath-DIMOB			ODOGKFEN_04699	4300329	4300754	-1	hypothetical protein
4298236	4319799	21563	IslandPath-DIMOB			ODOGKFEN_04698	4300880	4301293	-1	hypothetical protein
4298236	4319799	21563	IslandPath-DIMOB			ODOGKFEN_04697	4301434	4301889	1	hypothetical protein
4298236	4319799	21563	IslandPath-DIMOB			ODOGKFEN_04696	4302177	4302362	1	hypothetical protein
4298236	4319799	21563	IslandPath-DIMOB			ODOGKFEN_04695	4302386	4302514	1	hypothetical protein
4298236	4319799	21563	IslandPath-DIMOB		egtC_1	ODOGKFEN_04694	4302943	4303782	1	Gamma-glutamyl-hercynylcysteine sulfoxide hydrolase
4298236	4319799	21563	IslandPath-DIMOB			ODOGKFEN_04693	4303859	4304404	1	hypothetical protein
4298236	4319799	21563	IslandPath-DIMOB			ODOGKFEN_04692	4304997	4305194	1	hypothetical protein
4298236	4319799	21563	IslandPath-DIMOB			ODOGKFEN_04691	4305500	4305946	1	hypothetical protein
4298236	4319799	21563	IslandPath-DIMOB			ODOGKFEN_04690	4306162	4306644	1	hypothetical protein
4298236	4319799	21563	IslandPath-DIMOB		evgA	ODOGKFEN_04689	4306973	4307629	-1	DNA-binding transcriptional activator EvgA
4298236	4319799	21563	IslandPath-DIMOB			ODOGKFEN_04688	4307626	4310031	-1	hypothetical protein
4298236	4319799	21563	IslandPath-DIMOB			ODOGKFEN_04687	4310329	4310781	1	hypothetical protein
4298236	4319799	21563	IslandPath-DIMOB			ODOGKFEN_04686	4311838	4312299	1	hypothetical protein
4298236	4319799	21563	IslandPath-DIMOB			ODOGKFEN_04685	4312278	4312841	1	hypothetical protein
4298236	4319799	21563	IslandPath-DIMOB			ODOGKFEN_04684	4313118	4313357	-1	hypothetical protein
4298236	4319799	21563	IslandPath-DIMOB		comR_2	ODOGKFEN_04683	4313677	4314294	-1	HTH-type transcriptional repressor ComR
4298236	4319799	21563	IslandPath-DIMOB		ygfF	ODOGKFEN_04682	4314379	4315152	1	putative oxidoreductase YgfF
4298236	4319799	21563	IslandPath-DIMOB			ODOGKFEN_04681	4315262	4315504	1	hypothetical protein
4298236	4319799	21563	IslandPath-DIMOB			ODOGKFEN_04680	4316259	4316786	1	hypothetical protein
4298236	4319799	21563	IslandPath-DIMOB			ODOGKFEN_04679	4317107	4317787	1	hypothetical protein
4298236	4319799	21563	IslandPath-DIMOB			ODOGKFEN_04678	4317875	4318258	1	hypothetical protein
4298236	4319799	21563	IslandPath-DIMOB			ODOGKFEN_04677	4318272	4318373	1	hypothetical protein
4298236	4319799	21563	IslandPath-DIMOB			ODOGKFEN_04676	4319554	4319799	1	hypothetical protein
4339359	4344949	5590	IslandPath-DIMOB			ODOGKFEN_04656	4339359	4339895	1	IS5 family transposase ISScl1
4339359	4344949	5590	IslandPath-DIMOB			ODOGKFEN_04655	4340211	4340501	1	hypothetical protein
4339359	4344949	5590	IslandPath-DIMOB		adk_2	ODOGKFEN_04654	4340741	4341457	1	Adenylate kinase
4339359	4344949	5590	IslandPath-DIMOB			ODOGKFEN_04653	4341607	4341942	1	hypothetical protein
4339359	4344949	5590	IslandPath-DIMOB			ODOGKFEN_04652	4342055	4343014	-1	IS5 family transposase IS4811
4339359	4344949	5590	IslandPath-DIMOB		azoB_4	ODOGKFEN_04651	4343097	4343933	1	NAD(P)H azoreductase
4339359	4344949	5590	IslandPath-DIMOB			ODOGKFEN_04650	4344389	4344949	-1	hypothetical protein
4377318	4414821	37503	IslandPath-DIMOB			ODOGKFEN_04622	4376146	4377321	-1	hypothetical protein
4377318	4414821	37503	IslandPath-DIMOB			ODOGKFEN_04621	4377318	4377419	-1	hypothetical protein
4377318	4414821	37503	IslandPath-DIMOB			ODOGKFEN_04620	4377416	4378048	-1	hypothetical protein
4377318	4414821	37503	IslandPath-DIMOB			ODOGKFEN_04619	4378151	4378483	1	hypothetical protein
4377318	4414821	37503	IslandPath-DIMOB			ODOGKFEN_04618	4378559	4379386	-1	IS5 family transposase ISSco3
4377318	4414821	37503	IslandPath-DIMOB			ODOGKFEN_04617	4379865	4380341	-1	hypothetical protein
4377318	4414821	37503	IslandPath-DIMOB			ODOGKFEN_04616	4380429	4381319	1	Soluble epoxide hydrolase
4377318	4414821	37503	IslandPath-DIMOB			ODOGKFEN_04615	4382258	4383589	1	hypothetical protein
4377318	4414821	37503	IslandPath-DIMOB			ODOGKFEN_04614	4384465	4384842	1	hypothetical protein
4377318	4414821	37503	IslandPath-DIMOB			ODOGKFEN_04613	4384972	4385340	-1	hypothetical protein
4377318	4414821	37503	IslandPath-DIMOB			ODOGKFEN_04612	4385694	4386593	-1	Geranyl diphosphate 2-C-methyltransferase
4377318	4414821	37503	IslandPath-DIMOB			ODOGKFEN_04611	4386637	4387668	-1	(2E,6E)-farnesyl diphosphate synthase
4377318	4414821	37503	IslandPath-DIMOB			ODOGKFEN_04610	4387998	4388867	-1	hypothetical protein
4377318	4414821	37503	IslandPath-DIMOB		lnrL_1	ODOGKFEN_04609	4388864	4389520	-1	Linearmycin resistance ATP-binding protein LnrL
4377318	4414821	37503	IslandPath-DIMOB			ODOGKFEN_04608	4389517	4390188	-1	hypothetical protein
4377318	4414821	37503	IslandPath-DIMOB			ODOGKFEN_04607	4390305	4391033	-1	Trans,polycis-polyprenyl diphosphate synthase ((2Z,6E)-farnesyl diphosphate specific)
4377318	4414821	37503	IslandPath-DIMOB		pikAV_3	ODOGKFEN_04606	4392168	4392974	1	Thioesterase PikA5
4377318	4414821	37503	IslandPath-DIMOB		mas	ODOGKFEN_04605	4393202	4399813	1	Mycocerosic acid synthase
4377318	4414821	37503	IslandPath-DIMOB			ODOGKFEN_04604	4400071	4400985	-1	hypothetical protein
4377318	4414821	37503	IslandPath-DIMOB			ODOGKFEN_04603	4401514	4401873	-1	IS5 family transposase IS1647
4377318	4414821	37503	IslandPath-DIMOB			ODOGKFEN_04602	4401980	4402519	1	hypothetical protein
4377318	4414821	37503	IslandPath-DIMOB			ODOGKFEN_04601	4402465	4403064	1	hypothetical protein
4377318	4414821	37503	IslandPath-DIMOB			ODOGKFEN_04600	4403456	4403845	-1	hypothetical protein
4377318	4414821	37503	IslandPath-DIMOB			ODOGKFEN_04599	4403996	4404157	-1	hypothetical protein
4377318	4414821	37503	IslandPath-DIMOB			ODOGKFEN_04598	4404762	4405535	-1	hypothetical protein
4377318	4414821	37503	IslandPath-DIMOB			ODOGKFEN_04597	4405972	4406826	1	hypothetical protein
4377318	4414821	37503	IslandPath-DIMOB			ODOGKFEN_04596	4407156	4407800	-1	hypothetical protein
4377318	4414821	37503	IslandPath-DIMOB			ODOGKFEN_04595	4408018	4408197	-1	hypothetical protein
4377318	4414821	37503	IslandPath-DIMOB			ODOGKFEN_04594	4408300	4408566	1	hypothetical protein
4377318	4414821	37503	IslandPath-DIMOB			ODOGKFEN_04593	4408642	4409763	1	hypothetical protein
4377318	4414821	37503	IslandPath-DIMOB			ODOGKFEN_04592	4409877	4410953	1	IS630 family transposase ISBli13
4377318	4414821	37503	IslandPath-DIMOB		ppx1_3	ODOGKFEN_04591	4411126	4412079	-1	Exopolyphosphatase 1
4377318	4414821	37503	IslandPath-DIMOB			ODOGKFEN_04590	4412959	4413405	1	IS5 family transposase ISSan1
4377318	4414821	37503	IslandPath-DIMOB			ODOGKFEN_04589	4413525	4414097	1	hypothetical protein
4377318	4414821	37503	IslandPath-DIMOB			ODOGKFEN_04588	4414153	4414821	1	hypothetical protein
4430534	4442945	12411	IslandPath-DIMOB		aroE_2	ODOGKFEN_04576	4429848	4430726	1	Quinate/shikimate dehydrogenase (NAD(+))
4430534	4442945	12411	IslandPath-DIMOB			ODOGKFEN_04575	4430534	4432405	-1	hypothetical protein
4430534	4442945	12411	IslandPath-DIMOB			ODOGKFEN_04574	4432793	4433635	-1	hypothetical protein
4430534	4442945	12411	IslandPath-DIMOB			ODOGKFEN_04573	4433788	4434747	1	Zinc-type alcohol dehydrogenase-like protein
4430534	4442945	12411	IslandPath-DIMOB			ODOGKFEN_04572	4435124	4435609	1	hypothetical protein
4430534	4442945	12411	IslandPath-DIMOB			ODOGKFEN_04571	4435679	4436371	1	hypothetical protein
4430534	4442945	12411	IslandPath-DIMOB			ODOGKFEN_04570	4436612	4437013	1	hypothetical protein
4430534	4442945	12411	IslandPath-DIMOB		ylaC	ODOGKFEN_04569	4437056	4437556	1	RNA polymerase sigma factor YlaC
4430534	4442945	12411	IslandPath-DIMOB			ODOGKFEN_04568	4437543	4438154	1	hypothetical protein
4430534	4442945	12411	IslandPath-DIMOB			ODOGKFEN_04567	4438151	4439227	-1	IS630 family transposase ISBli13
4430534	4442945	12411	IslandPath-DIMOB			ODOGKFEN_04566	4439342	4439935	-1	hypothetical protein
4430534	4442945	12411	IslandPath-DIMOB			ODOGKFEN_04565	4439932	4440234	-1	hypothetical protein
4430534	4442945	12411	IslandPath-DIMOB			ODOGKFEN_04564	4440562	4441554	1	IS5 family transposase ISSan1
4430534	4442945	12411	IslandPath-DIMOB			ODOGKFEN_04563	4441749	4442459	-1	hypothetical protein
4430534	4442945	12411	IslandPath-DIMOB		soxR_2	ODOGKFEN_04562	4442577	4442945	1	Redox-sensitive transcriptional activator SoxR
4457109	4491109	34000	IslandPath-DIMOB			ODOGKFEN_04547	4456258	4457112	1	IS5 family transposase ISSco3
4457109	4491109	34000	IslandPath-DIMOB			ODOGKFEN_04546	4457109	4457507	1	hypothetical protein
4457109	4491109	34000	IslandPath-DIMOB			ODOGKFEN_04545	4457680	4457889	1	hypothetical protein
4457109	4491109	34000	IslandPath-DIMOB			ODOGKFEN_04544	4458194	4458721	1	hypothetical protein
4457109	4491109	34000	IslandPath-DIMOB			ODOGKFEN_04543	4458823	4459344	-1	hypothetical protein
4457109	4491109	34000	IslandPath-DIMOB			ODOGKFEN_04542	4459571	4460299	-1	hypothetical protein
4457109	4491109	34000	IslandPath-DIMOB			ODOGKFEN_04541	4460393	4461229	-1	hypothetical protein
4457109	4491109	34000	IslandPath-DIMOB			ODOGKFEN_04540	4461362	4461661	1	hypothetical protein
4457109	4491109	34000	IslandPath-DIMOB			ODOGKFEN_04539	4462325	4462879	-1	hypothetical protein
4457109	4491109	34000	IslandPath-DIMOB			ODOGKFEN_04538	4464481	4467189	-1	hypothetical protein
4457109	4491109	34000	IslandPath-DIMOB			ODOGKFEN_04537	4467186	4467512	-1	hypothetical protein
4457109	4491109	34000	IslandPath-DIMOB			ODOGKFEN_04536	4467761	4467973	1	hypothetical protein
4457109	4491109	34000	IslandPath-DIMOB			ODOGKFEN_04535	4468061	4468246	1	hypothetical protein
4457109	4491109	34000	IslandPath-DIMOB			ODOGKFEN_04534	4468412	4469446	-1	hypothetical protein
4457109	4491109	34000	IslandPath-DIMOB			ODOGKFEN_04533	4469458	4470948	-1	hypothetical protein
4457109	4491109	34000	IslandPath-DIMOB			ODOGKFEN_04532	4471156	4471536	1	hypothetical protein
4457109	4491109	34000	IslandPath-DIMOB			ODOGKFEN_04531	4471544	4471801	-1	hypothetical protein
4457109	4491109	34000	IslandPath-DIMOB			ODOGKFEN_04530	4472064	4473881	1	hypothetical protein
4457109	4491109	34000	IslandPath-DIMOB			ODOGKFEN_04529	4474039	4474908	-1	IS5 family transposase ISSco3
4457109	4491109	34000	IslandPath-DIMOB		cpnA	ODOGKFEN_04528	4475700	4476248	1	Cyclopentanol dehydrogenase
4457109	4491109	34000	IslandPath-DIMOB			ODOGKFEN_04527	4476503	4476973	-1	hypothetical protein
4457109	4491109	34000	IslandPath-DIMOB			ODOGKFEN_04526	4476960	4478789	-1	hypothetical protein
4457109	4491109	34000	IslandPath-DIMOB			ODOGKFEN_04525	4478782	4479210	-1	hypothetical protein
4457109	4491109	34000	IslandPath-DIMOB			ODOGKFEN_04524	4479214	4480224	-1	hypothetical protein
4457109	4491109	34000	IslandPath-DIMOB			ODOGKFEN_04523	4480765	4482228	-1	hypothetical protein
4457109	4491109	34000	IslandPath-DIMOB			ODOGKFEN_04522	4482364	4482708	-1	hypothetical protein
4457109	4491109	34000	IslandPath-DIMOB			ODOGKFEN_04521	4482932	4483459	1	hypothetical protein
4457109	4491109	34000	IslandPath-DIMOB			ODOGKFEN_04520	4483407	4484327	-1	hypothetical protein
4457109	4491109	34000	IslandPath-DIMOB			ODOGKFEN_04519	4484662	4485321	1	ISL3 family transposase ISFsp1
4457109	4491109	34000	IslandPath-DIMOB			ODOGKFEN_04518	4485536	4486369	-1	hypothetical protein
4457109	4491109	34000	IslandPath-DIMOB		insK_2	ODOGKFEN_04517	4486907	4487818	-1	Putative transposase InsK for insertion sequence element IS150
4457109	4491109	34000	IslandPath-DIMOB			ODOGKFEN_04516	4487815	4488144	-1	hypothetical protein
4457109	4491109	34000	IslandPath-DIMOB			ODOGKFEN_04515	4488166	4489947	-1	hypothetical protein
4457109	4491109	34000	IslandPath-DIMOB			ODOGKFEN_04514	4490033	4491109	1	IS630 family transposase ISBli13
4503330	4557189	53859	IslandPath-DIMOB			ODOGKFEN_04501	4503330	4506329	-1	hypothetical protein
4503330	4557189	53859	IslandPath-DIMOB			ODOGKFEN_04500	4506623	4506880	1	hypothetical protein
4503330	4557189	53859	IslandPath-DIMOB			ODOGKFEN_04499	4507169	4508062	1	hypothetical protein
4503330	4557189	53859	IslandPath-DIMOB			ODOGKFEN_04498	4508311	4509534	1	IS110 family transposase ISMpa1
4503330	4557189	53859	IslandPath-DIMOB			ODOGKFEN_04497	4510101	4510874	-1	hypothetical protein
4503330	4557189	53859	IslandPath-DIMOB			ODOGKFEN_04496	4511279	4512394	1	ISAs1 family transposase ISBli27
4503330	4557189	53859	IslandPath-DIMOB		COQ5_10	ODOGKFEN_04495	4512688	4513353	1	2-methoxy-6-polyprenyl-1,4-benzoquinol methylase, mitochondrial
4503330	4557189	53859	IslandPath-DIMOB			ODOGKFEN_04494	4513529	4513639	1	hypothetical protein
4503330	4557189	53859	IslandPath-DIMOB			ODOGKFEN_04493	4514117	4514281	-1	hypothetical protein
4503330	4557189	53859	IslandPath-DIMOB			ODOGKFEN_04492	4514419	4518444	1	hypothetical protein
4503330	4557189	53859	IslandPath-DIMOB			ODOGKFEN_04491	4518767	4520128	-1	hypothetical protein
4503330	4557189	53859	IslandPath-DIMOB			ODOGKFEN_04490	4520685	4521005	1	hypothetical protein
4503330	4557189	53859	IslandPath-DIMOB			ODOGKFEN_04489	4521129	4521809	1	hypothetical protein
4503330	4557189	53859	IslandPath-DIMOB			ODOGKFEN_04488	4522012	4525395	-1	hypothetical protein
4503330	4557189	53859	IslandPath-DIMOB		insK_1	ODOGKFEN_04487	4526665	4527576	-1	Putative transposase InsK for insertion sequence element IS150
4503330	4557189	53859	IslandPath-DIMOB			ODOGKFEN_04486	4527573	4527902	-1	hypothetical protein
4503330	4557189	53859	IslandPath-DIMOB			ODOGKFEN_04485	4528177	4528770	-1	hypothetical protein
4503330	4557189	53859	IslandPath-DIMOB			ODOGKFEN_04484	4528930	4529187	-1	hypothetical protein
4503330	4557189	53859	IslandPath-DIMOB			ODOGKFEN_04483	4529247	4529804	1	hypothetical protein
4503330	4557189	53859	IslandPath-DIMOB			ODOGKFEN_04482	4529882	4530616	1	hypothetical protein
4503330	4557189	53859	IslandPath-DIMOB			ODOGKFEN_04481	4530929	4531156	-1	hypothetical protein
4503330	4557189	53859	IslandPath-DIMOB			ODOGKFEN_04480	4531680	4531850	1	hypothetical protein
4503330	4557189	53859	IslandPath-DIMOB			ODOGKFEN_04479	4532186	4535887	-1	hypothetical protein
4503330	4557189	53859	IslandPath-DIMOB			ODOGKFEN_04478	4535890	4536879	-1	hypothetical protein
4503330	4557189	53859	IslandPath-DIMOB			ODOGKFEN_04477	4536876	4539134	-1	hypothetical protein
4503330	4557189	53859	IslandPath-DIMOB			ODOGKFEN_04476	4539118	4539570	-1	hypothetical protein
4503330	4557189	53859	IslandPath-DIMOB			ODOGKFEN_04475	4539914	4541155	1	hypothetical protein
4503330	4557189	53859	IslandPath-DIMOB			ODOGKFEN_04474	4541161	4541463	1	hypothetical protein
4503330	4557189	53859	IslandPath-DIMOB			ODOGKFEN_04473	4541566	4542138	1	hypothetical protein
4503330	4557189	53859	IslandPath-DIMOB			ODOGKFEN_04472	4542304	4543989	1	hypothetical protein
4503330	4557189	53859	IslandPath-DIMOB			ODOGKFEN_04471	4544547	4545170	1	hypothetical protein
4503330	4557189	53859	IslandPath-DIMOB			ODOGKFEN_04470	4545167	4545835	1	hypothetical protein
4503330	4557189	53859	IslandPath-DIMOB			ODOGKFEN_04469	4545948	4546121	1	hypothetical protein
4503330	4557189	53859	IslandPath-DIMOB			ODOGKFEN_04468	4546254	4546361	1	hypothetical protein
4503330	4557189	53859	IslandPath-DIMOB			ODOGKFEN_04467	4546474	4547223	1	IS5 family transposase ISStsp5
4503330	4557189	53859	IslandPath-DIMOB			ODOGKFEN_04466	4547407	4547895	-1	hypothetical protein
4503330	4557189	53859	IslandPath-DIMOB			ODOGKFEN_04465	4548456	4548764	-1	hypothetical protein
4503330	4557189	53859	IslandPath-DIMOB			ODOGKFEN_04464	4549185	4549436	-1	hypothetical protein
4503330	4557189	53859	IslandPath-DIMOB			ODOGKFEN_04463	4549481	4550428	1	hypothetical protein
4503330	4557189	53859	IslandPath-DIMOB			ODOGKFEN_04462	4550398	4550772	-1	hypothetical protein
4503330	4557189	53859	IslandPath-DIMOB			ODOGKFEN_04461	4551289	4552143	1	IS5 family transposase ISSco3
4503330	4557189	53859	IslandPath-DIMOB			ODOGKFEN_04460	4552140	4552538	1	hypothetical protein
4503330	4557189	53859	IslandPath-DIMOB			ODOGKFEN_04459	4552571	4553104	-1	IS5 family transposase ISSco3
4503330	4557189	53859	IslandPath-DIMOB			ODOGKFEN_04458	4553572	4554441	1	IS5 family transposase ISSco3
4503330	4557189	53859	IslandPath-DIMOB		ydfJ_6	ODOGKFEN_04457	4554976	4557189	-1	Membrane protein YdfJ
4597872	4672597	74725	IslandPath-DIMOB			ODOGKFEN_04421	4597872	4598480	-1	hypothetical protein
4597872	4672597	74725	IslandPath-DIMOB			ODOGKFEN_04420	4599415	4599636	1	hypothetical protein
4597872	4672597	74725	IslandPath-DIMOB			ODOGKFEN_04419	4599636	4600010	1	hypothetical protein
4597872	4672597	74725	IslandPath-DIMOB			ODOGKFEN_04418	4600228	4600845	-1	hypothetical protein
4597872	4672597	74725	IslandPath-DIMOB			ODOGKFEN_04417	4600847	4601383	-1	hypothetical protein
4597872	4672597	74725	IslandPath-DIMOB			ODOGKFEN_04416	4601605	4601994	-1	hypothetical protein
4597872	4672597	74725	IslandPath-DIMOB		cytR_5	ODOGKFEN_04415	4602598	4603605	1	HTH-type transcriptional repressor CytR
4597872	4672597	74725	IslandPath-DIMOB		dasA_5	ODOGKFEN_04414	4604166	4605464	1	Diacetylchitobiose binding protein DasA
4597872	4672597	74725	IslandPath-DIMOB		lacF_8	ODOGKFEN_04413	4605507	4606484	1	Lactose transport system permease protein LacF
4597872	4672597	74725	IslandPath-DIMOB		araQ_8	ODOGKFEN_04412	4606491	4607378	1	L-arabinose transport system permease protein AraQ
4597872	4672597	74725	IslandPath-DIMOB			ODOGKFEN_04411	4607565	4609862	1	Beta-xylosidase
4597872	4672597	74725	IslandPath-DIMOB		sacA_2	ODOGKFEN_04410	4609932	4611416	1	Sucrose-6-phosphate hydrolase
4597872	4672597	74725	IslandPath-DIMOB			ODOGKFEN_04409	4611952	4612428	-1	hypothetical protein
4597872	4672597	74725	IslandPath-DIMOB			ODOGKFEN_04408	4613051	4613197	-1	hypothetical protein
4597872	4672597	74725	IslandPath-DIMOB			ODOGKFEN_04407	4613261	4613635	-1	hypothetical protein
4597872	4672597	74725	IslandPath-DIMOB			ODOGKFEN_04406	4613791	4614585	-1	hypothetical protein
4597872	4672597	74725	IslandPath-DIMOB		dinB_2	ODOGKFEN_04405	4614949	4615971	1	DNA polymerase IV
4597872	4672597	74725	IslandPath-DIMOB			ODOGKFEN_04404	4616004	4616453	1	hypothetical protein
4597872	4672597	74725	IslandPath-DIMOB			ODOGKFEN_04403	4616504	4616899	-1	hypothetical protein
4597872	4672597	74725	IslandPath-DIMOB			ODOGKFEN_04402	4617447	4618229	1	hypothetical protein
4597872	4672597	74725	IslandPath-DIMOB		rutB_2	ODOGKFEN_04401	4618296	4618859	-1	Peroxyureidoacrylate/ureidoacrylate amidohydrolase RutB
4597872	4672597	74725	IslandPath-DIMOB			ODOGKFEN_04400	4619774	4620223	1	hypothetical protein
4597872	4672597	74725	IslandPath-DIMOB			ODOGKFEN_04399	4620514	4620663	-1	hypothetical protein
4597872	4672597	74725	IslandPath-DIMOB			ODOGKFEN_04398	4620990	4621283	-1	hypothetical protein
4597872	4672597	74725	IslandPath-DIMOB			ODOGKFEN_04397	4621824	4622111	-1	hypothetical protein
4597872	4672597	74725	IslandPath-DIMOB			ODOGKFEN_04396	4622398	4622619	1	hypothetical protein
4597872	4672597	74725	IslandPath-DIMOB		whiB_3	ODOGKFEN_04395	4622629	4622946	-1	Transcriptional regulator WhiB
4597872	4672597	74725	IslandPath-DIMOB			ODOGKFEN_04394	4623007	4623288	-1	hypothetical protein
4597872	4672597	74725	IslandPath-DIMOB			ODOGKFEN_04393	4623285	4623989	-1	hypothetical protein
4597872	4672597	74725	IslandPath-DIMOB			ODOGKFEN_04392	4624238	4624573	1	IS5 family transposase IS1647
4597872	4672597	74725	IslandPath-DIMOB			ODOGKFEN_04391	4624525	4625022	1	IS5 family transposase IS1647
4597872	4672597	74725	IslandPath-DIMOB			ODOGKFEN_04390	4625046	4625687	-1	hypothetical protein
4597872	4672597	74725	IslandPath-DIMOB			ODOGKFEN_04389	4625684	4626787	-1	hypothetical protein
4597872	4672597	74725	IslandPath-DIMOB			ODOGKFEN_04388	4626832	4629498	-1	hypothetical protein
4597872	4672597	74725	IslandPath-DIMOB			ODOGKFEN_04387	4629499	4629906	-1	hypothetical protein
4597872	4672597	74725	IslandPath-DIMOB			ODOGKFEN_04386	4629903	4632569	-1	hypothetical protein
4597872	4672597	74725	IslandPath-DIMOB			ODOGKFEN_04385	4632566	4633120	-1	hypothetical protein
4597872	4672597	74725	IslandPath-DIMOB			ODOGKFEN_04384	4633117	4633458	-1	hypothetical protein
4597872	4672597	74725	IslandPath-DIMOB			ODOGKFEN_04383	4633455	4634387	-1	hypothetical protein
4597872	4672597	74725	IslandPath-DIMOB			ODOGKFEN_04382	4635230	4635796	-1	hypothetical protein
4597872	4672597	74725	IslandPath-DIMOB			ODOGKFEN_04381	4636131	4636421	1	hypothetical protein
4597872	4672597	74725	IslandPath-DIMOB			ODOGKFEN_04380	4637058	4637549	-1	hypothetical protein
4597872	4672597	74725	IslandPath-DIMOB			ODOGKFEN_04379	4638158	4639573	1	hypothetical protein
4597872	4672597	74725	IslandPath-DIMOB			ODOGKFEN_04378	4639573	4641030	1	hypothetical protein
4597872	4672597	74725	IslandPath-DIMOB			ODOGKFEN_04377	4641132	4641380	-1	hypothetical protein
4597872	4672597	74725	IslandPath-DIMOB			ODOGKFEN_04376	4642674	4643849	-1	hypothetical protein
4597872	4672597	74725	IslandPath-DIMOB			ODOGKFEN_04375	4644738	4645427	-1	hypothetical protein
4597872	4672597	74725	IslandPath-DIMOB			ODOGKFEN_04374	4645438	4647585	-1	hypothetical protein
4597872	4672597	74725	IslandPath-DIMOB			ODOGKFEN_04373	4647645	4648169	-1	hypothetical protein
4597872	4672597	74725	IslandPath-DIMOB			ODOGKFEN_04372	4648456	4648890	1	hypothetical protein
4597872	4672597	74725	IslandPath-DIMOB			ODOGKFEN_04371	4649172	4649765	1	hypothetical protein
4597872	4672597	74725	IslandPath-DIMOB			ODOGKFEN_04370	4649955	4650314	-1	hypothetical protein
4597872	4672597	74725	IslandPath-DIMOB			ODOGKFEN_04369	4650512	4650979	-1	hypothetical protein
4597872	4672597	74725	IslandPath-DIMOB			ODOGKFEN_04368	4651305	4651640	-1	hypothetical protein
4597872	4672597	74725	IslandPath-DIMOB			ODOGKFEN_04367	4651746	4652342	1	hypothetical protein
4597872	4672597	74725	IslandPath-DIMOB			ODOGKFEN_04366	4652354	4652581	-1	hypothetical protein
4597872	4672597	74725	IslandPath-DIMOB			ODOGKFEN_04365	4652720	4654273	1	hypothetical protein
4597872	4672597	74725	IslandPath-DIMOB		scoF_1	ODOGKFEN_04364	4655327	4655530	1	Cold shock protein ScoF
4597872	4672597	74725	IslandPath-DIMOB		qacA_5	ODOGKFEN_04363	4655748	4657319	-1	Antiseptic resistance protein
4597872	4672597	74725	IslandPath-DIMOB		pikAV_2	ODOGKFEN_04362	4657316	4658104	-1	Thioesterase PikA5
4597872	4672597	74725	IslandPath-DIMOB		tdh_2	ODOGKFEN_04361	4658172	4665632	-1	L-threonine 3-dehydrogenase
4597872	4672597	74725	IslandPath-DIMOB			ODOGKFEN_04360	4666330	4667136	-1	hypothetical protein
4597872	4672597	74725	IslandPath-DIMOB			ODOGKFEN_04359	4668294	4668503	1	hypothetical protein
4597872	4672597	74725	IslandPath-DIMOB			ODOGKFEN_04358	4668469	4669161	-1	hypothetical protein
4597872	4672597	74725	IslandPath-DIMOB		actIII	ODOGKFEN_04357	4669310	4669981	1	Putative ketoacyl reductase
4597872	4672597	74725	IslandPath-DIMOB			ODOGKFEN_04356	4669978	4670481	1	hypothetical protein
4597872	4672597	74725	IslandPath-DIMOB			ODOGKFEN_04355	4670496	4670732	1	hypothetical protein
4597872	4672597	74725	IslandPath-DIMOB			ODOGKFEN_04354	4670790	4671143	-1	IS5 family transposase ISSan1
4597872	4672597	74725	IslandPath-DIMOB			ODOGKFEN_04353	4671167	4671664	-1	IS5 family transposase IS1647
4597872	4672597	74725	IslandPath-DIMOB			ODOGKFEN_04352	4671616	4671951	-1	IS5 family transposase IS1647
4597872	4672597	74725	IslandPath-DIMOB			ODOGKFEN_04351	4672226	4672597	-1	IS5 family transposase ISSan1
4688883	4706548	17665	IslandPath-DIMOB		ytrB	ODOGKFEN_04335	4687942	4688886	-1	ABC transporter ATP-binding protein YtrB
4688883	4706548	17665	IslandPath-DIMOB		ytrA_1	ODOGKFEN_04334	4688883	4689296	-1	HTH-type transcriptional repressor YtrA
4688883	4706548	17665	IslandPath-DIMOB			ODOGKFEN_04333	4689554	4689721	1	hypothetical protein
4688883	4706548	17665	IslandPath-DIMOB			ODOGKFEN_04332	4689932	4690222	-1	hypothetical protein
4688883	4706548	17665	IslandPath-DIMOB			ODOGKFEN_04331	4690646	4691173	1	hypothetical protein
4688883	4706548	17665	IslandPath-DIMOB			ODOGKFEN_04330	4691804	4692586	1	hypothetical protein
4688883	4706548	17665	IslandPath-DIMOB			ODOGKFEN_04329	4692674	4692997	-1	hypothetical protein
4688883	4706548	17665	IslandPath-DIMOB			ODOGKFEN_04328	4693127	4693594	-1	IS4 family transposase ISSav1
4688883	4706548	17665	IslandPath-DIMOB			ODOGKFEN_04327	4693889	4694455	1	hypothetical protein
4688883	4706548	17665	IslandPath-DIMOB			ODOGKFEN_04326	4694666	4695460	1	hypothetical protein
4688883	4706548	17665	IslandPath-DIMOB			ODOGKFEN_04325	4695500	4696081	1	hypothetical protein
4688883	4706548	17665	IslandPath-DIMOB			ODOGKFEN_04324	4696540	4696707	1	hypothetical protein
4688883	4706548	17665	IslandPath-DIMOB			ODOGKFEN_04323	4696916	4697059	1	hypothetical protein
4688883	4706548	17665	IslandPath-DIMOB			ODOGKFEN_04322	4697163	4697813	1	IS5 family transposase ISStsp5
4688883	4706548	17665	IslandPath-DIMOB			ODOGKFEN_04321	4697981	4698364	-1	hypothetical protein
4688883	4706548	17665	IslandPath-DIMOB			ODOGKFEN_04320	4698725	4699324	-1	hypothetical protein
4688883	4706548	17665	IslandPath-DIMOB			ODOGKFEN_04319	4699350	4700030	1	hypothetical protein
4688883	4706548	17665	IslandPath-DIMOB		cynT_3	ODOGKFEN_04318	4700105	4700686	1	Carbonic anhydrase 1
4688883	4706548	17665	IslandPath-DIMOB			ODOGKFEN_04317	4700701	4702182	1	hypothetical protein
4688883	4706548	17665	IslandPath-DIMOB			ODOGKFEN_04316	4702614	4702853	-1	hypothetical protein
4688883	4706548	17665	IslandPath-DIMOB		ophA1	ODOGKFEN_04315	4704513	4705613	-1	Phthalate dioxygenase reductase
4688883	4706548	17665	IslandPath-DIMOB			ODOGKFEN_04314	4705637	4706548	-1	hypothetical protein
4725179	4775824	50645	IslandPath-DIMOB			ODOGKFEN_04298	4725179	4725667	-1	hypothetical protein
4725179	4775824	50645	IslandPath-DIMOB			ODOGKFEN_04297	4726028	4726237	-1	hypothetical protein
4725179	4775824	50645	IslandPath-DIMOB			ODOGKFEN_04296	4726631	4727047	-1	hypothetical protein
4725179	4775824	50645	IslandPath-DIMOB			ODOGKFEN_04295	4727044	4727664	-1	hypothetical protein
4725179	4775824	50645	IslandPath-DIMOB			ODOGKFEN_04294	4728241	4728639	-1	hypothetical protein
4725179	4775824	50645	IslandPath-DIMOB			ODOGKFEN_04293	4728639	4728914	-1	hypothetical protein
4725179	4775824	50645	IslandPath-DIMOB			ODOGKFEN_04292	4729071	4729265	1	hypothetical protein
4725179	4775824	50645	IslandPath-DIMOB			ODOGKFEN_04291	4729654	4730154	1	hypothetical protein
4725179	4775824	50645	IslandPath-DIMOB			ODOGKFEN_04290	4730107	4730331	-1	hypothetical protein
4725179	4775824	50645	IslandPath-DIMOB			ODOGKFEN_04289	4730328	4730708	-1	hypothetical protein
4725179	4775824	50645	IslandPath-DIMOB			ODOGKFEN_04288	4730705	4730818	-1	hypothetical protein
4725179	4775824	50645	IslandPath-DIMOB			ODOGKFEN_04287	4731323	4732477	1	hypothetical protein
4725179	4775824	50645	IslandPath-DIMOB		cotA_2	ODOGKFEN_04286	4732936	4734519	-1	Spore coat protein A
4725179	4775824	50645	IslandPath-DIMOB			ODOGKFEN_04285	4734516	4735022	-1	hypothetical protein
4725179	4775824	50645	IslandPath-DIMOB		aziB2_2	ODOGKFEN_04284	4736021	4737019	-1	3-hydroxy-5-methyl-1-naphthoate 3-O-methyltransferase
4725179	4775824	50645	IslandPath-DIMOB			ODOGKFEN_04283	4737033	4738133	-1	1,3,6,8-tetrahydroxynaphthalene synthase
4725179	4775824	50645	IslandPath-DIMOB			ODOGKFEN_04282	4738269	4738721	-1	hypothetical protein
4725179	4775824	50645	IslandPath-DIMOB		mcrA_3	ODOGKFEN_04281	4738859	4740328	1	Mitomycin radical oxidase
4725179	4775824	50645	IslandPath-DIMOB		ncsB3_3	ODOGKFEN_04280	4740361	4741617	-1	2-hydroxy-5-methyl-1-naphthoate 7-hydroxylase
4725179	4775824	50645	IslandPath-DIMOB			ODOGKFEN_04279	4741865	4745248	1	hypothetical protein
4725179	4775824	50645	IslandPath-DIMOB			ODOGKFEN_04278	4745477	4745926	1	hypothetical protein
4725179	4775824	50645	IslandPath-DIMOB			ODOGKFEN_04277	4745936	4748071	1	hypothetical protein
4725179	4775824	50645	IslandPath-DIMOB			ODOGKFEN_04276	4748388	4748537	1	hypothetical protein
4725179	4775824	50645	IslandPath-DIMOB			ODOGKFEN_04275	4748844	4749200	1	hypothetical protein
4725179	4775824	50645	IslandPath-DIMOB			ODOGKFEN_04274	4749301	4749621	-1	hypothetical protein
4725179	4775824	50645	IslandPath-DIMOB			ODOGKFEN_04273	4749909	4750196	1	hypothetical protein
4725179	4775824	50645	IslandPath-DIMOB			ODOGKFEN_04272	4750392	4751270	-1	hypothetical protein
4725179	4775824	50645	IslandPath-DIMOB			ODOGKFEN_04271	4751366	4751578	1	hypothetical protein
4725179	4775824	50645	IslandPath-DIMOB			ODOGKFEN_04270	4751774	4752376	-1	hypothetical protein
4725179	4775824	50645	IslandPath-DIMOB			ODOGKFEN_04269	4753200	4754093	1	hypothetical protein
4725179	4775824	50645	IslandPath-DIMOB			ODOGKFEN_04268	4754320	4756395	1	hypothetical protein
4725179	4775824	50645	IslandPath-DIMOB			ODOGKFEN_04267	4756669	4757118	-1	hypothetical protein
4725179	4775824	50645	IslandPath-DIMOB			ODOGKFEN_04266	4757150	4757503	-1	hypothetical protein
4725179	4775824	50645	IslandPath-DIMOB			ODOGKFEN_04265	4757949	4759553	1	hypothetical protein
4725179	4775824	50645	IslandPath-DIMOB		oleD_1	ODOGKFEN_04264	4759698	4760894	1	Oleandomycin glycosyltransferase
4725179	4775824	50645	IslandPath-DIMOB			ODOGKFEN_04263	4761210	4761647	1	hypothetical protein
4725179	4775824	50645	IslandPath-DIMOB			ODOGKFEN_04262	4761839	4762066	1	hypothetical protein
4725179	4775824	50645	IslandPath-DIMOB			ODOGKFEN_04261	4762331	4763104	-1	IS21 family transposase ISMt2
4725179	4775824	50645	IslandPath-DIMOB			ODOGKFEN_04260	4763104	4764699	-1	IS21 family transposase ISPpu7
4725179	4775824	50645	IslandPath-DIMOB			ODOGKFEN_04259	4764840	4765013	1	hypothetical protein
4725179	4775824	50645	IslandPath-DIMOB			ODOGKFEN_04258	4765620	4765736	1	hypothetical protein
4725179	4775824	50645	IslandPath-DIMOB			ODOGKFEN_04257	4765840	4765962	1	hypothetical protein
4725179	4775824	50645	IslandPath-DIMOB			ODOGKFEN_04256	4766669	4767598	-1	2-haloacrylate reductase
4725179	4775824	50645	IslandPath-DIMOB			ODOGKFEN_04255	4767689	4768624	1	IS5 family transposase IS4811
4725179	4775824	50645	IslandPath-DIMOB			ODOGKFEN_04254	4769041	4769649	1	hypothetical protein
4725179	4775824	50645	IslandPath-DIMOB			ODOGKFEN_04253	4770234	4770473	1	hypothetical protein
4725179	4775824	50645	IslandPath-DIMOB			ODOGKFEN_04252	4770476	4770631	-1	hypothetical protein
4725179	4775824	50645	IslandPath-DIMOB			ODOGKFEN_04251	4771611	4772093	-1	Epi-isozizaene 5-monooxygenase/(E)-beta-farnesene synthase
4725179	4775824	50645	IslandPath-DIMOB			ODOGKFEN_04250	4772186	4772566	1	hypothetical protein
4725179	4775824	50645	IslandPath-DIMOB			ODOGKFEN_04249	4773456	4774358	-1	hypothetical protein
4725179	4775824	50645	IslandPath-DIMOB			ODOGKFEN_04248	4774393	4775262	-1	Soluble epoxide hydrolase
4725179	4775824	50645	IslandPath-DIMOB			ODOGKFEN_04247	4775336	4775824	1	hypothetical protein
4899129	4924964	25835	IslandPath-DIMOB			ODOGKFEN_04152	4899129	4899536	1	hypothetical protein
4899129	4924964	25835	IslandPath-DIMOB		fabZ	ODOGKFEN_04151	4899577	4900026	1	3-hydroxyacyl-[acyl-carrier-protein] dehydratase FabZ
4899129	4924964	25835	IslandPath-DIMOB		acpP_2	ODOGKFEN_04150	4900023	4900268	1	Acyl carrier protein
4899129	4924964	25835	IslandPath-DIMOB		aroH_4	ODOGKFEN_04149	4900314	4900754	1	Chorismate mutase AroH
4899129	4924964	25835	IslandPath-DIMOB		aroH_3	ODOGKFEN_04148	4900757	4901977	1	Phospho-2-dehydro-3-deoxyheptonate aldolase
4899129	4924964	25835	IslandPath-DIMOB		pheA_1	ODOGKFEN_04147	4902005	4902853	1	Prephenate dehydratase
4899129	4924964	25835	IslandPath-DIMOB		pqsH	ODOGKFEN_04146	4902941	4904068	-1	2-heptyl-3-hydroxy-4(1H)-quinolone synthase
4899129	4924964	25835	IslandPath-DIMOB		sfmM2	ODOGKFEN_04145	4904270	4905334	-1	L-tyrosine C(3)-methyltransferase
4899129	4924964	25835	IslandPath-DIMOB			ODOGKFEN_04144	4905331	4907490	-1	hypothetical protein
4899129	4924964	25835	IslandPath-DIMOB			ODOGKFEN_04143	4907746	4908678	1	2-haloacrylate reductase
4899129	4924964	25835	IslandPath-DIMOB		trmR	ODOGKFEN_04142	4908729	4909409	1	tRNA 5-hydroxyuridine methyltransferase
4899129	4924964	25835	IslandPath-DIMOB			ODOGKFEN_04141	4909519	4910994	-1	hypothetical protein
4899129	4924964	25835	IslandPath-DIMOB		ncsB3_2	ODOGKFEN_04140	4911242	4912498	1	2-hydroxy-5-methyl-1-naphthoate 7-hydroxylase
4899129	4924964	25835	IslandPath-DIMOB		mcrA_2	ODOGKFEN_04139	4912531	4914000	-1	Mitomycin radical oxidase
4899129	4924964	25835	IslandPath-DIMOB			ODOGKFEN_04138	4914138	4914590	1	hypothetical protein
4899129	4924964	25835	IslandPath-DIMOB			ODOGKFEN_04137	4914726	4915826	1	1,3,6,8-tetrahydroxynaphthalene synthase
4899129	4924964	25835	IslandPath-DIMOB		aziB2_1	ODOGKFEN_04136	4915840	4916838	1	3-hydroxy-5-methyl-1-naphthoate 3-O-methyltransferase
4899129	4924964	25835	IslandPath-DIMOB			ODOGKFEN_04135	4917837	4918343	1	hypothetical protein
4899129	4924964	25835	IslandPath-DIMOB		cotA_1	ODOGKFEN_04134	4918340	4919923	1	Spore coat protein A
4899129	4924964	25835	IslandPath-DIMOB			ODOGKFEN_04133	4920315	4920638	1	hypothetical protein
4899129	4924964	25835	IslandPath-DIMOB			ODOGKFEN_04132	4921738	4922565	1	IS5 family transposase ISSco3
4899129	4924964	25835	IslandPath-DIMOB			ODOGKFEN_04131	4922848	4923717	1	IS5 family transposase ISSco3
4899129	4924964	25835	IslandPath-DIMOB			ODOGKFEN_04130	4924339	4924704	-1	hypothetical protein
4899129	4924964	25835	IslandPath-DIMOB			ODOGKFEN_04129	4924701	4924964	-1	hypothetical protein
4933664	4944322	10658	IslandPath-DIMOB			ODOGKFEN_04118	4933664	4933957	-1	hypothetical protein
4933664	4944322	10658	IslandPath-DIMOB			ODOGKFEN_04117	4934321	4935163	-1	hypothetical protein
4933664	4944322	10658	IslandPath-DIMOB			ODOGKFEN_04116	4935957	4936592	1	hypothetical protein
4933664	4944322	10658	IslandPath-DIMOB		mviN	ODOGKFEN_04115	4936829	4938511	1	putative peptidoglycan biosynthesis protein MviN
4933664	4944322	10658	IslandPath-DIMOB			ODOGKFEN_04114	4938742	4939275	-1	hypothetical protein
4933664	4944322	10658	IslandPath-DIMOB			ODOGKFEN_04113	4939558	4940382	-1	hypothetical protein
4933664	4944322	10658	IslandPath-DIMOB		sigE_7	ODOGKFEN_04112	4940382	4940921	-1	RNA polymerase sigma-E factor
4933664	4944322	10658	IslandPath-DIMOB			ODOGKFEN_04111	4941458	4941928	-1	hypothetical protein
4933664	4944322	10658	IslandPath-DIMOB			ODOGKFEN_04110	4942946	4943386	1	hypothetical protein
4933664	4944322	10658	IslandPath-DIMOB			ODOGKFEN_04109	4943569	4944021	1	hypothetical protein
4933664	4944322	10658	IslandPath-DIMOB			ODOGKFEN_04108	4944080	4944322	-1	hypothetical protein
4974560	4986878	12318	IslandPath-DIMOB			ODOGKFEN_04071	4973709	4974563	1	IS5 family transposase IS468A
4974560	4986878	12318	IslandPath-DIMOB			ODOGKFEN_04070	4974560	4974958	1	hypothetical protein
4974560	4986878	12318	IslandPath-DIMOB			ODOGKFEN_04069	4975244	4975738	-1	hypothetical protein
4974560	4986878	12318	IslandPath-DIMOB			ODOGKFEN_04068	4975992	4976897	1	hypothetical protein
4974560	4986878	12318	IslandPath-DIMOB			ODOGKFEN_04067	4977291	4977707	1	hypothetical protein
4974560	4986878	12318	IslandPath-DIMOB			ODOGKFEN_04066	4978922	4979164	1	hypothetical protein
4974560	4986878	12318	IslandPath-DIMOB			ODOGKFEN_04065	4979553	4980089	1	hypothetical protein
4974560	4986878	12318	IslandPath-DIMOB			ODOGKFEN_04064	4980649	4981794	-1	hypothetical protein
4974560	4986878	12318	IslandPath-DIMOB			ODOGKFEN_04063	4981978	4983258	1	hypothetical protein
4974560	4986878	12318	IslandPath-DIMOB			ODOGKFEN_04062	4983258	4984076	1	IS21 family transposase ISAau2
4974560	4986878	12318	IslandPath-DIMOB		degU_8	ODOGKFEN_04061	4984324	4985001	1	Transcriptional regulatory protein DegU
4974560	4986878	12318	IslandPath-DIMOB			ODOGKFEN_04060	4984998	4986116	1	hypothetical protein
4974560	4986878	12318	IslandPath-DIMOB			ODOGKFEN_04059	4986552	4986671	1	hypothetical protein
4974560	4986878	12318	IslandPath-DIMOB			ODOGKFEN_04058	4986771	4986878	-1	hypothetical protein
5063266	5086554	23288	IslandPath-DIMOB			ODOGKFEN_03983	5063266	5064831	1	hypothetical protein
5063266	5086554	23288	IslandPath-DIMOB		sasA_6	ODOGKFEN_03982	5065546	5067021	-1	Adaptive-response sensory-kinase SasA
5063266	5086554	23288	IslandPath-DIMOB		tcrA_1	ODOGKFEN_03981	5067008	5067751	-1	Transcriptional regulatory protein TcrA
5063266	5086554	23288	IslandPath-DIMOB			ODOGKFEN_03980	5067825	5069048	-1	IS110 family transposase ISMpa1
5063266	5086554	23288	IslandPath-DIMOB			ODOGKFEN_03979	5069307	5070842	1	hypothetical protein
5063266	5086554	23288	IslandPath-DIMOB			ODOGKFEN_03978	5070950	5071372	-1	hypothetical protein
5063266	5086554	23288	IslandPath-DIMOB		thpR_1	ODOGKFEN_03977	5071524	5072171	-1	RNA 2',3'-cyclic phosphodiesterase
5063266	5086554	23288	IslandPath-DIMOB			ODOGKFEN_03976	5072306	5072554	1	hypothetical protein
5063266	5086554	23288	IslandPath-DIMOB		comR_1	ODOGKFEN_03975	5072563	5073159	1	HTH-type transcriptional repressor ComR
5063266	5086554	23288	IslandPath-DIMOB		stp_6	ODOGKFEN_03974	5073240	5074586	1	Multidrug resistance protein Stp
5063266	5086554	23288	IslandPath-DIMOB		gdhI_1	ODOGKFEN_03973	5074612	5075370	1	Glucose 1-dehydrogenase 1
5063266	5086554	23288	IslandPath-DIMOB			ODOGKFEN_03972	5075542	5076294	-1	hypothetical protein
5063266	5086554	23288	IslandPath-DIMOB		drrA_7	ODOGKFEN_03971	5076426	5077385	1	Daunorubicin/doxorubicin resistance ATP-binding protein DrrA
5063266	5086554	23288	IslandPath-DIMOB		drrB_5	ODOGKFEN_03970	5077378	5078121	1	Daunorubicin/doxorubicin resistance ABC transporter permease protein DrrB
5063266	5086554	23288	IslandPath-DIMOB			ODOGKFEN_03969	5078160	5078576	1	IS5 family transposase IS1647
5063266	5086554	23288	IslandPath-DIMOB		ydfJ_5	ODOGKFEN_03968	5079228	5081570	-1	Membrane protein YdfJ
5063266	5086554	23288	IslandPath-DIMOB			ODOGKFEN_03967	5081725	5082372	1	hypothetical protein
5063266	5086554	23288	IslandPath-DIMOB			ODOGKFEN_03966	5083155	5083727	1	hypothetical protein
5063266	5086554	23288	IslandPath-DIMOB			ODOGKFEN_03965	5084033	5084524	1	hypothetical protein
5063266	5086554	23288	IslandPath-DIMOB			ODOGKFEN_03964	5084951	5085616	-1	hypothetical protein
5063266	5086554	23288	IslandPath-DIMOB			ODOGKFEN_03963	5086411	5086554	-1	hypothetical protein
5063266	5086554	23288	IslandPath-DIMOB		pnp_1	ODOGKFEN_03962	5086547	5088055	-1	Polyribonucleotide nucleotidyltransferase
5962897	5982540	19643	IslandPath-DIMOB			ODOGKFEN_03192	5962897	5963793	1	hypothetical protein
5962897	5982540	19643	IslandPath-DIMOB			ODOGKFEN_03191	5964370	5965197	-1	hypothetical protein
5962897	5982540	19643	IslandPath-DIMOB			ODOGKFEN_03190	5966246	5966566	-1	hypothetical protein
5962897	5982540	19643	IslandPath-DIMOB			ODOGKFEN_03189	5966783	5967229	-1	hypothetical protein
5962897	5982540	19643	IslandPath-DIMOB		rsbV_2	ODOGKFEN_03188	5967443	5967829	1	Anti-sigma-B factor antagonist
5962897	5982540	19643	IslandPath-DIMOB			ODOGKFEN_03187	5968127	5968564	-1	hypothetical protein
5962897	5982540	19643	IslandPath-DIMOB			ODOGKFEN_03186	5968981	5969871	1	Multidrug efflux system ATP-binding protein
5962897	5982540	19643	IslandPath-DIMOB			ODOGKFEN_03185	5969868	5971496	1	Multidrug efflux system permease protein
5962897	5982540	19643	IslandPath-DIMOB			ODOGKFEN_03184	5971559	5972047	-1	hypothetical protein
5962897	5982540	19643	IslandPath-DIMOB		nhaA_2	ODOGKFEN_03183	5972044	5973339	-1	Na(+)/H(+) antiporter NhaA
5962897	5982540	19643	IslandPath-DIMOB			ODOGKFEN_03182	5973536	5974339	-1	hypothetical protein
5962897	5982540	19643	IslandPath-DIMOB			ODOGKFEN_03181	5975314	5975502	1	hypothetical protein
5962897	5982540	19643	IslandPath-DIMOB		nhaP2_1	ODOGKFEN_03180	5976269	5977510	1	K(+)/H(+) antiporter NhaP2
5962897	5982540	19643	IslandPath-DIMOB			ODOGKFEN_03179	5977497	5977955	1	hypothetical protein
5962897	5982540	19643	IslandPath-DIMOB			ODOGKFEN_03178	5979361	5979966	-1	hypothetical protein
5962897	5982540	19643	IslandPath-DIMOB			ODOGKFEN_03177	5980126	5981475	1	hypothetical protein
5962897	5982540	19643	IslandPath-DIMOB			ODOGKFEN_03176	5981472	5982221	1	hypothetical protein
5962897	5982540	19643	IslandPath-DIMOB			ODOGKFEN_03175	5982238	5982540	-1	hypothetical protein
5996764	6020670	23906	IslandPath-DIMOB			ODOGKFEN_03166	5996764	5997285	1	hypothetical protein
5996764	6020670	23906	IslandPath-DIMOB			ODOGKFEN_03165	5997837	5998874	-1	hypothetical protein
5996764	6020670	23906	IslandPath-DIMOB			ODOGKFEN_03164	5998879	5999310	-1	hypothetical protein
5996764	6020670	23906	IslandPath-DIMOB			ODOGKFEN_03163	6000111	6001949	-1	Trehalase
5996764	6020670	23906	IslandPath-DIMOB			ODOGKFEN_03162	6002413	6002628	1	hypothetical protein
5996764	6020670	23906	IslandPath-DIMOB			ODOGKFEN_03161	6003136	6003351	-1	hypothetical protein
5996764	6020670	23906	IslandPath-DIMOB			ODOGKFEN_03160	6003442	6003951	1	hypothetical protein
5996764	6020670	23906	IslandPath-DIMOB			ODOGKFEN_03159	6004146	6004601	1	hypothetical protein
5996764	6020670	23906	IslandPath-DIMOB			ODOGKFEN_03158	6005430	6005627	-1	hypothetical protein
5996764	6020670	23906	IslandPath-DIMOB		alsT	ODOGKFEN_03157	6005652	6007181	1	Amino-acid carrier protein AlsT
5996764	6020670	23906	IslandPath-DIMOB			ODOGKFEN_03156	6007626	6007736	1	hypothetical protein
5996764	6020670	23906	IslandPath-DIMOB			ODOGKFEN_03155	6008202	6009224	-1	hypothetical protein
5996764	6020670	23906	IslandPath-DIMOB			ODOGKFEN_03154	6009221	6010555	-1	hypothetical protein
5996764	6020670	23906	IslandPath-DIMOB			ODOGKFEN_03153	6010948	6011940	1	hypothetical protein
5996764	6020670	23906	IslandPath-DIMOB			ODOGKFEN_03152	6011975	6013195	-1	IS200/IS605 family transposase ISMma22
5996764	6020670	23906	IslandPath-DIMOB		lcpA_2	ODOGKFEN_03151	6013507	6014445	-1	Cell wall biosynthesis protein LcpA
5996764	6020670	23906	IslandPath-DIMOB			ODOGKFEN_03150	6015295	6015504	1	hypothetical protein
5996764	6020670	23906	IslandPath-DIMOB			ODOGKFEN_03149	6015775	6016056	1	hypothetical protein
5996764	6020670	23906	IslandPath-DIMOB		htpX_3	ODOGKFEN_03148	6016364	6017296	-1	Protease HtpX
5996764	6020670	23906	IslandPath-DIMOB			ODOGKFEN_03147	6017303	6017692	-1	hypothetical protein
5996764	6020670	23906	IslandPath-DIMOB		yceD_4	ODOGKFEN_03146	6018304	6018879	1	General stress protein 16U
5996764	6020670	23906	IslandPath-DIMOB			ODOGKFEN_03145	6018830	6019753	1	hypothetical protein
5996764	6020670	23906	IslandPath-DIMOB		yceC_2	ODOGKFEN_03144	6019738	6020322	1	Stress response protein SCP2
5996764	6020670	23906	IslandPath-DIMOB		tatA_2	ODOGKFEN_03143	6020395	6020670	1	Sec-independent protein translocase protein TatA
7740604	7751499	10895	IslandPath-DIMOB			ODOGKFEN_01588	7740604	7741431	-1	IS3 family transposase ISRhosp1
7740604	7751499	10895	IslandPath-DIMOB			ODOGKFEN_01587	7741518	7741823	-1	hypothetical protein
7740604	7751499	10895	IslandPath-DIMOB			ODOGKFEN_01586	7741957	7742295	1	hypothetical protein
7740604	7751499	10895	IslandPath-DIMOB			ODOGKFEN_01585	7742328	7742855	-1	hypothetical protein
7740604	7751499	10895	IslandPath-DIMOB			ODOGKFEN_01584	7742852	7743838	-1	hypothetical protein
7740604	7751499	10895	IslandPath-DIMOB			ODOGKFEN_01583	7744340	7744897	1	hypothetical protein
7740604	7751499	10895	IslandPath-DIMOB			ODOGKFEN_01582	7745005	7745550	1	hypothetical protein
7740604	7751499	10895	IslandPath-DIMOB			ODOGKFEN_01581	7745735	7746736	1	hypothetical protein
7740604	7751499	10895	IslandPath-DIMOB			ODOGKFEN_01580	7746868	7748352	1	hypothetical protein
7740604	7751499	10895	IslandPath-DIMOB		ipuC_1	ODOGKFEN_01579	7748352	7749743	1	Glutamate--isopropylamine ligase
7740604	7751499	10895	IslandPath-DIMOB			ODOGKFEN_01578	7749736	7750254	1	hypothetical protein
7740604	7751499	10895	IslandPath-DIMOB		moaA_1	ODOGKFEN_01577	7750477	7751499	1	GTP 3',8-cyclase
7740604	7751499	10895	IslandPath-DIMOB		tmk_2	ODOGKFEN_01576	7751496	7752137	1	Thymidylate kinase
9044473	9054584	10111	IslandPath-DIMOB		clpC1	ODOGKFEN_00442	9044473	9047001	-1	ATP-dependent Clp protease ATP-binding subunit ClpC1
9044473	9054584	10111	IslandPath-DIMOB			ODOGKFEN_00441	9047431	9048117	1	hypothetical protein
9044473	9054584	10111	IslandPath-DIMOB		lsr2_1	ODOGKFEN_00440	9048096	9048431	-1	Nucleoid-associated protein Lsr2
9044473	9054584	10111	IslandPath-DIMOB		argA	ODOGKFEN_00439	9048681	9049220	-1	Amino-acid acetyltransferase
9044473	9054584	10111	IslandPath-DIMOB		blaI	ODOGKFEN_00438	9049230	9049625	-1	Transcriptional regulator BlaI
9044473	9054584	10111	IslandPath-DIMOB			ODOGKFEN_00437	9049818	9050015	-1	hypothetical protein
9044473	9054584	10111	IslandPath-DIMOB			ODOGKFEN_00436	9050055	9050726	-1	hypothetical protein
9044473	9054584	10111	IslandPath-DIMOB		coaX	ODOGKFEN_00435	9051035	9051832	-1	Type III pantothenate kinase
9044473	9054584	10111	IslandPath-DIMOB			ODOGKFEN_00434	9051835	9052860	-1	hypothetical protein
9044473	9054584	10111	IslandPath-DIMOB		nadB	ODOGKFEN_00433	9052866	9054584	-1	L-aspartate oxidase
9044473	9054584	10111	IslandPath-DIMOB		panC	ODOGKFEN_00432	9054581	9055570	-1	Pantothenate synthetase
9555565	9582207	26642	IslandPath-DIMOB			ODOGKFEN_08453	9555565	9556002	-1	hypothetical protein
9555565	9582207	26642	IslandPath-DIMOB			ODOGKFEN_08454	9556035	9557201	-1	hypothetical protein
9555565	9582207	26642	IslandPath-DIMOB		pphA	ODOGKFEN_08455	9557198	9558109	-1	Phosphonopyruvate hydrolase
9555565	9582207	26642	IslandPath-DIMOB		aptB	ODOGKFEN_08456	9558112	9559020	-1	Apulose-4-phosphate transketolase subunit B
9555565	9582207	26642	IslandPath-DIMOB		aptA	ODOGKFEN_08457	9559020	9559820	-1	Apulose-4-phosphate transketolase subunit A
9555565	9582207	26642	IslandPath-DIMOB		ilvE_2	ODOGKFEN_08458	9559817	9560794	-1	Branched-chain-amino-acid aminotransferase
9555565	9582207	26642	IslandPath-DIMOB			ODOGKFEN_08459	9560855	9562108	-1	hypothetical protein
9555565	9582207	26642	IslandPath-DIMOB		eno_2	ODOGKFEN_08460	9562105	9563352	-1	Enolase
9555565	9582207	26642	IslandPath-DIMOB			ODOGKFEN_08461	9563412	9564317	-1	hypothetical protein
9555565	9582207	26642	IslandPath-DIMOB			ODOGKFEN_08462	9564458	9564616	-1	hypothetical protein
9555565	9582207	26642	IslandPath-DIMOB			ODOGKFEN_08463	9565221	9565394	1	hypothetical protein
9555565	9582207	26642	IslandPath-DIMOB			ODOGKFEN_08464	9565508	9566032	-1	hypothetical protein
9555565	9582207	26642	IslandPath-DIMOB			ODOGKFEN_08465	9566194	9566808	1	IS5 family transposase IS112
9555565	9582207	26642	IslandPath-DIMOB			ODOGKFEN_08466	9567066	9567359	1	hypothetical protein
9555565	9582207	26642	IslandPath-DIMOB			ODOGKFEN_08467	9567848	9568510	1	hypothetical protein
9555565	9582207	26642	IslandPath-DIMOB			ODOGKFEN_08468	9568566	9569135	1	hypothetical protein
9555565	9582207	26642	IslandPath-DIMOB			ODOGKFEN_08469	9569196	9569624	1	Bifunctional NMN adenylyltransferase/Nudix hydrolase
9555565	9582207	26642	IslandPath-DIMOB			ODOGKFEN_08470	9569763	9570452	1	hypothetical protein
9555565	9582207	26642	IslandPath-DIMOB			ODOGKFEN_08471	9570449	9570658	1	hypothetical protein
9555565	9582207	26642	IslandPath-DIMOB			ODOGKFEN_08472	9570725	9575809	-1	hypothetical protein
9555565	9582207	26642	IslandPath-DIMOB			ODOGKFEN_08473	9575856	9576266	-1	hypothetical protein
9555565	9582207	26642	IslandPath-DIMOB			ODOGKFEN_08474	9576334	9576756	-1	hypothetical protein
9555565	9582207	26642	IslandPath-DIMOB			ODOGKFEN_08475	9576753	9578882	-1	hypothetical protein
9555565	9582207	26642	IslandPath-DIMOB			ODOGKFEN_08476	9578879	9580627	-1	hypothetical protein
9555565	9582207	26642	IslandPath-DIMOB		xerC_2	ODOGKFEN_08477	9580624	9582207	-1	Tyrosine recombinase XerC
9593539	9725829	132290	IslandPath-DIMOB		lexA_2	ODOGKFEN_08487	9593539	9594243	-1	LexA repressor
9593539	9725829	132290	IslandPath-DIMOB			ODOGKFEN_08488	9594615	9594875	-1	hypothetical protein
9593539	9725829	132290	IslandPath-DIMOB			ODOGKFEN_08489	9595062	9595751	-1	hypothetical protein
9593539	9725829	132290	IslandPath-DIMOB			ODOGKFEN_08490	9596051	9596905	1	IS5 family transposase ISSco3
9593539	9725829	132290	IslandPath-DIMOB			ODOGKFEN_08491	9596902	9597300	1	hypothetical protein
9593539	9725829	132290	IslandPath-DIMOB			ODOGKFEN_08492	9597334	9598917	-1	hypothetical protein
9593539	9725829	132290	IslandPath-DIMOB			ODOGKFEN_08493	9599181	9599531	-1	hypothetical protein
9593539	9725829	132290	IslandPath-DIMOB		pcm_2	ODOGKFEN_08494	9599828	9601048	-1	Protein-L-isoaspartate O-methyltransferase
9593539	9725829	132290	IslandPath-DIMOB		nisC	ODOGKFEN_08495	9601143	9602303	-1	Nisin biosynthesis protein NisC
9593539	9725829	132290	IslandPath-DIMOB			ODOGKFEN_08496	9602303	9603190	-1	hypothetical protein
9593539	9725829	132290	IslandPath-DIMOB			ODOGKFEN_08497	9603310	9604113	1	hypothetical protein
9593539	9725829	132290	IslandPath-DIMOB			ODOGKFEN_08498	9604331	9606262	-1	hypothetical protein
9593539	9725829	132290	IslandPath-DIMOB			ODOGKFEN_08499	9606634	9607374	-1	IS3 family transposase ISMdi5
9593539	9725829	132290	IslandPath-DIMOB			ODOGKFEN_08500	9607548	9607853	-1	hypothetical protein
9593539	9725829	132290	IslandPath-DIMOB			ODOGKFEN_08501	9608006	9609808	-1	hypothetical protein
9593539	9725829	132290	IslandPath-DIMOB			ODOGKFEN_08502	9609808	9609939	-1	hypothetical protein
9593539	9725829	132290	IslandPath-DIMOB			ODOGKFEN_08503	9610096	9610470	-1	hypothetical protein
9593539	9725829	132290	IslandPath-DIMOB			ODOGKFEN_08504	9610448	9610753	-1	hypothetical protein
9593539	9725829	132290	IslandPath-DIMOB		whiB_8	ODOGKFEN_08505	9610903	9611394	-1	Transcriptional regulator WhiB
9593539	9725829	132290	IslandPath-DIMOB			ODOGKFEN_08506	9611456	9611737	-1	hypothetical protein
9593539	9725829	132290	IslandPath-DIMOB			ODOGKFEN_08507	9611734	9612435	-1	hypothetical protein
9593539	9725829	132290	IslandPath-DIMOB			ODOGKFEN_08508	9612654	9613595	-1	hypothetical protein
9593539	9725829	132290	IslandPath-DIMOB			ODOGKFEN_08509	9613709	9614233	-1	hypothetical protein
9593539	9725829	132290	IslandPath-DIMOB			ODOGKFEN_08510	9614343	9614585	-1	hypothetical protein
9593539	9725829	132290	IslandPath-DIMOB			ODOGKFEN_08511	9614863	9618084	-1	hypothetical protein
9593539	9725829	132290	IslandPath-DIMOB			ODOGKFEN_08512	9618246	9618404	-1	hypothetical protein
9593539	9725829	132290	IslandPath-DIMOB			ODOGKFEN_08513	9618536	9618700	-1	hypothetical protein
9593539	9725829	132290	IslandPath-DIMOB			ODOGKFEN_08514	9618715	9619176	-1	hypothetical protein
9593539	9725829	132290	IslandPath-DIMOB			ODOGKFEN_08515	9619173	9621389	-1	hypothetical protein
9593539	9725829	132290	IslandPath-DIMOB			ODOGKFEN_08516	9621403	9621795	-1	hypothetical protein
9593539	9725829	132290	IslandPath-DIMOB			ODOGKFEN_08517	9621813	9622820	-1	hypothetical protein
9593539	9725829	132290	IslandPath-DIMOB			ODOGKFEN_08518	9622969	9623187	-1	hypothetical protein
9593539	9725829	132290	IslandPath-DIMOB			ODOGKFEN_08519	9623189	9623824	-1	hypothetical protein
9593539	9725829	132290	IslandPath-DIMOB			ODOGKFEN_08520	9623994	9626189	-1	hypothetical protein
9593539	9725829	132290	IslandPath-DIMOB			ODOGKFEN_08521	9626230	9626460	-1	hypothetical protein
9593539	9725829	132290	IslandPath-DIMOB			ODOGKFEN_08522	9626594	9626809	-1	hypothetical protein
9593539	9725829	132290	IslandPath-DIMOB			ODOGKFEN_08523	9626973	9627149	-1	hypothetical protein
9593539	9725829	132290	IslandPath-DIMOB			ODOGKFEN_08524	9627142	9627264	-1	hypothetical protein
9593539	9725829	132290	IslandPath-DIMOB			ODOGKFEN_08525	9627406	9627702	-1	hypothetical protein
9593539	9725829	132290	IslandPath-DIMOB			ODOGKFEN_08526	9628068	9628181	-1	hypothetical protein
9593539	9725829	132290	IslandPath-DIMOB			ODOGKFEN_08527	9628279	9629091	-1	hypothetical protein
9593539	9725829	132290	IslandPath-DIMOB			ODOGKFEN_08528	9629437	9629985	1	hypothetical protein
9593539	9725829	132290	IslandPath-DIMOB			ODOGKFEN_08529	9629989	9630753	1	hypothetical protein
9593539	9725829	132290	IslandPath-DIMOB			ODOGKFEN_08530	9630837	9631127	-1	hypothetical protein
9593539	9725829	132290	IslandPath-DIMOB			ODOGKFEN_08531	9631350	9632672	1	hypothetical protein
9593539	9725829	132290	IslandPath-DIMOB			ODOGKFEN_08532	9632683	9633225	1	hypothetical protein
9593539	9725829	132290	IslandPath-DIMOB			ODOGKFEN_08533	9633537	9633674	-1	hypothetical protein
9593539	9725829	132290	IslandPath-DIMOB			ODOGKFEN_08534	9633934	9634212	1	hypothetical protein
9593539	9725829	132290	IslandPath-DIMOB			ODOGKFEN_08535	9634626	9635642	1	hypothetical protein
9593539	9725829	132290	IslandPath-DIMOB			ODOGKFEN_08536	9635612	9637192	1	hypothetical protein
9593539	9725829	132290	IslandPath-DIMOB			ODOGKFEN_08537	9637293	9637865	1	hypothetical protein
9593539	9725829	132290	IslandPath-DIMOB			ODOGKFEN_08538	9643189	9643329	1	hypothetical protein
9593539	9725829	132290	IslandPath-DIMOB			ODOGKFEN_08539	9643364	9644566	-1	hypothetical protein
9593539	9725829	132290	IslandPath-DIMOB			ODOGKFEN_08540	9644563	9645174	-1	hypothetical protein
9593539	9725829	132290	IslandPath-DIMOB			ODOGKFEN_08541	9647228	9650194	-1	hypothetical protein
9593539	9725829	132290	IslandPath-DIMOB			ODOGKFEN_08542	9650299	9651861	1	hypothetical protein
9593539	9725829	132290	IslandPath-DIMOB			ODOGKFEN_08543	9651858	9652397	1	hypothetical protein
9593539	9725829	132290	IslandPath-DIMOB			ODOGKFEN_08544	9652394	9653722	1	hypothetical protein
9593539	9725829	132290	IslandPath-DIMOB			ODOGKFEN_08545	9653719	9654549	1	hypothetical protein
9593539	9725829	132290	IslandPath-DIMOB			ODOGKFEN_08546	9654546	9655256	1	hypothetical protein
9593539	9725829	132290	IslandPath-DIMOB			ODOGKFEN_08547	9655284	9655670	1	hypothetical protein
9593539	9725829	132290	IslandPath-DIMOB			ODOGKFEN_08548	9655667	9655900	1	hypothetical protein
9593539	9725829	132290	IslandPath-DIMOB			ODOGKFEN_08549	9655900	9656172	1	hypothetical protein
9593539	9725829	132290	IslandPath-DIMOB			ODOGKFEN_08550	9656324	9657091	1	hypothetical protein
9593539	9725829	132290	IslandPath-DIMOB			ODOGKFEN_08551	9657088	9657405	1	hypothetical protein
9593539	9725829	132290	IslandPath-DIMOB			ODOGKFEN_08552	9657526	9658749	-1	hypothetical protein
9593539	9725829	132290	IslandPath-DIMOB			ODOGKFEN_08553	9658890	9659261	1	hypothetical protein
9593539	9725829	132290	IslandPath-DIMOB			ODOGKFEN_08554	9659425	9659847	1	hypothetical protein
9593539	9725829	132290	IslandPath-DIMOB			ODOGKFEN_08555	9660112	9660600	-1	hypothetical protein
9593539	9725829	132290	IslandPath-DIMOB			ODOGKFEN_08556	9661013	9662386	1	hypothetical protein
9593539	9725829	132290	IslandPath-DIMOB		thiK_2	ODOGKFEN_08557	9662631	9663818	-1	Thiamine kinase
9593539	9725829	132290	IslandPath-DIMOB			ODOGKFEN_08558	9664019	9664834	-1	hypothetical protein
9593539	9725829	132290	IslandPath-DIMOB			ODOGKFEN_08559	9665045	9665281	1	hypothetical protein
9593539	9725829	132290	IslandPath-DIMOB		gph_8	ODOGKFEN_08560	9665265	9665900	-1	Phosphoglycolate phosphatase
9593539	9725829	132290	IslandPath-DIMOB			ODOGKFEN_08561	9666401	9667084	-1	hypothetical protein
9593539	9725829	132290	IslandPath-DIMOB			ODOGKFEN_08562	9667081	9667371	-1	hypothetical protein
9593539	9725829	132290	IslandPath-DIMOB			ODOGKFEN_08563	9667462	9667788	-1	hypothetical protein
9593539	9725829	132290	IslandPath-DIMOB			ODOGKFEN_08564	9668703	9669155	1	hypothetical protein
9593539	9725829	132290	IslandPath-DIMOB			ODOGKFEN_08565	9669152	9669463	1	hypothetical protein
9593539	9725829	132290	IslandPath-DIMOB			ODOGKFEN_08566	9669529	9669741	1	hypothetical protein
9593539	9725829	132290	IslandPath-DIMOB			ODOGKFEN_08567	9669749	9673003	-1	hypothetical protein
9593539	9725829	132290	IslandPath-DIMOB			ODOGKFEN_08568	9673109	9673438	-1	hypothetical protein
9593539	9725829	132290	IslandPath-DIMOB			ODOGKFEN_08569	9673684	9674256	1	hypothetical protein
9593539	9725829	132290	IslandPath-DIMOB			ODOGKFEN_08570	9674376	9675389	1	hypothetical protein
9593539	9725829	132290	IslandPath-DIMOB			ODOGKFEN_08571	9675571	9678792	-1	hypothetical protein
9593539	9725829	132290	IslandPath-DIMOB			ODOGKFEN_08572	9678850	9679179	-1	hypothetical protein
9593539	9725829	132290	IslandPath-DIMOB			ODOGKFEN_08573	9679414	9679530	-1	hypothetical protein
9593539	9725829	132290	IslandPath-DIMOB			ODOGKFEN_08574	9679893	9680525	-1	hypothetical protein
9593539	9725829	132290	IslandPath-DIMOB			ODOGKFEN_08575	9680757	9681449	-1	hypothetical protein
9593539	9725829	132290	IslandPath-DIMOB			ODOGKFEN_08576	9681696	9682142	-1	hypothetical protein
9593539	9725829	132290	IslandPath-DIMOB			ODOGKFEN_08577	9682499	9682855	1	hypothetical protein
9593539	9725829	132290	IslandPath-DIMOB			ODOGKFEN_08578	9683068	9683433	1	hypothetical protein
9593539	9725829	132290	IslandPath-DIMOB			ODOGKFEN_08579	9683421	9684041	1	hypothetical protein
9593539	9725829	132290	IslandPath-DIMOB			ODOGKFEN_08580	9684295	9685032	1	hypothetical protein
9593539	9725829	132290	IslandPath-DIMOB			ODOGKFEN_08581	9685499	9685834	1	IS5 family transposase IS1647
9593539	9725829	132290	IslandPath-DIMOB			ODOGKFEN_08582	9685786	9686283	1	IS5 family transposase IS1647
9593539	9725829	132290	IslandPath-DIMOB			ODOGKFEN_08583	9686406	9687029	1	hypothetical protein
9593539	9725829	132290	IslandPath-DIMOB			ODOGKFEN_08584	9687026	9687694	1	hypothetical protein
9593539	9725829	132290	IslandPath-DIMOB			ODOGKFEN_08585	9687807	9687980	1	hypothetical protein
9593539	9725829	132290	IslandPath-DIMOB			ODOGKFEN_08586	9688513	9689694	1	ISAs1 family transposase ISBli27
9593539	9725829	132290	IslandPath-DIMOB			ODOGKFEN_08587	9689970	9690575	1	hypothetical protein
9593539	9725829	132290	IslandPath-DIMOB			ODOGKFEN_08588	9690633	9692117	-1	hypothetical protein
9593539	9725829	132290	IslandPath-DIMOB			ODOGKFEN_08589	9692346	9692720	1	hypothetical protein
9593539	9725829	132290	IslandPath-DIMOB			ODOGKFEN_08590	9692790	9693161	1	hypothetical protein
9593539	9725829	132290	IslandPath-DIMOB			ODOGKFEN_08591	9693164	9693460	-1	IS5 family transposase ISStu1
9593539	9725829	132290	IslandPath-DIMOB			ODOGKFEN_08592	9693562	9693849	1	hypothetical protein
9593539	9725829	132290	IslandPath-DIMOB			ODOGKFEN_08593	9694154	9695425	-1	hypothetical protein
9593539	9725829	132290	IslandPath-DIMOB		tolB_3	ODOGKFEN_08594	9695658	9699350	1	Tol-Pal system protein TolB
9593539	9725829	132290	IslandPath-DIMOB			ODOGKFEN_08595	9699882	9700211	-1	hypothetical protein
9593539	9725829	132290	IslandPath-DIMOB			ODOGKFEN_08596	9700288	9701121	-1	IS5 family transposase IS1650
9593539	9725829	132290	IslandPath-DIMOB			ODOGKFEN_08597	9701236	9702081	1	hypothetical protein
9593539	9725829	132290	IslandPath-DIMOB			ODOGKFEN_08598	9702099	9702326	-1	hypothetical protein
9593539	9725829	132290	IslandPath-DIMOB			ODOGKFEN_08599	9702392	9702994	-1	hypothetical protein
9593539	9725829	132290	IslandPath-DIMOB			ODOGKFEN_08600	9703529	9703819	-1	hypothetical protein
9593539	9725829	132290	IslandPath-DIMOB			ODOGKFEN_08601	9703837	9704052	-1	hypothetical protein
9593539	9725829	132290	IslandPath-DIMOB			ODOGKFEN_08602	9704052	9704510	-1	hypothetical protein
9593539	9725829	132290	IslandPath-DIMOB			ODOGKFEN_08603	9704588	9704827	1	hypothetical protein
9593539	9725829	132290	IslandPath-DIMOB		lexA_3	ODOGKFEN_08604	9704821	9705048	1	LexA repressor
9593539	9725829	132290	IslandPath-DIMOB			ODOGKFEN_08605	9705217	9705552	1	hypothetical protein
9593539	9725829	132290	IslandPath-DIMOB			ODOGKFEN_08606	9705818	9706708	-1	hypothetical protein
9593539	9725829	132290	IslandPath-DIMOB			ODOGKFEN_08607	9707236	9707889	1	hypothetical protein
9593539	9725829	132290	IslandPath-DIMOB			ODOGKFEN_08608	9707840	9708337	-1	IS5 family transposase IS1647
9593539	9725829	132290	IslandPath-DIMOB			ODOGKFEN_08609	9708289	9708624	-1	IS5 family transposase IS1647
9593539	9725829	132290	IslandPath-DIMOB			ODOGKFEN_08610	9708775	9709575	1	hypothetical protein
9593539	9725829	132290	IslandPath-DIMOB			ODOGKFEN_08611	9709572	9709898	1	hypothetical protein
9593539	9725829	132290	IslandPath-DIMOB			ODOGKFEN_08612	9709944	9710099	-1	hypothetical protein
9593539	9725829	132290	IslandPath-DIMOB			ODOGKFEN_08613	9710335	9711609	1	hypothetical protein
9593539	9725829	132290	IslandPath-DIMOB			ODOGKFEN_08614	9712002	9712235	1	hypothetical protein
9593539	9725829	132290	IslandPath-DIMOB			ODOGKFEN_08615	9712235	9712507	1	hypothetical protein
9593539	9725829	132290	IslandPath-DIMOB			ODOGKFEN_08616	9712533	9712679	1	hypothetical protein
9593539	9725829	132290	IslandPath-DIMOB			ODOGKFEN_08617	9712957	9713619	1	hypothetical protein
9593539	9725829	132290	IslandPath-DIMOB			ODOGKFEN_08618	9713902	9716298	-1	hypothetical protein
9593539	9725829	132290	IslandPath-DIMOB			ODOGKFEN_08619	9716529	9718685	-1	hypothetical protein
9593539	9725829	132290	IslandPath-DIMOB			ODOGKFEN_08620	9718936	9720222	1	hypothetical protein
9593539	9725829	132290	IslandPath-DIMOB			ODOGKFEN_08621	9720305	9721255	1	hypothetical protein
9593539	9725829	132290	IslandPath-DIMOB			ODOGKFEN_08622	9721206	9721766	-1	hypothetical protein
9593539	9725829	132290	IslandPath-DIMOB			ODOGKFEN_08623	9721769	9721897	-1	hypothetical protein
9593539	9725829	132290	IslandPath-DIMOB			ODOGKFEN_08624	9721894	9722637	-1	hypothetical protein
9593539	9725829	132290	IslandPath-DIMOB			ODOGKFEN_08625	9722637	9724460	-1	hypothetical protein
9593539	9725829	132290	IslandPath-DIMOB			ODOGKFEN_08626	9724543	9725829	-1	hypothetical protein
9755594	9764326	8732	IslandPath-DIMOB			ODOGKFEN_08651	9755229	9755648	-1	hypothetical protein
9755594	9764326	8732	IslandPath-DIMOB			ODOGKFEN_08652	9755594	9755686	-1	hypothetical protein
9755594	9764326	8732	IslandPath-DIMOB			ODOGKFEN_08653	9755864	9757096	1	hypothetical protein
9755594	9764326	8732	IslandPath-DIMOB			ODOGKFEN_08654	9757296	9757454	1	hypothetical protein
9755594	9764326	8732	IslandPath-DIMOB			ODOGKFEN_08655	9757455	9757964	-1	IS5 family transposase ISSan1
9755594	9764326	8732	IslandPath-DIMOB			ODOGKFEN_08656	9758108	9758281	1	hypothetical protein
9755594	9764326	8732	IslandPath-DIMOB			ODOGKFEN_08657	9758333	9758740	1	hypothetical protein
9755594	9764326	8732	IslandPath-DIMOB			ODOGKFEN_08658	9758773	9759459	-1	hypothetical protein
9755594	9764326	8732	IslandPath-DIMOB			ODOGKFEN_08659	9760267	9760512	1	hypothetical protein
9755594	9764326	8732	IslandPath-DIMOB			ODOGKFEN_08660	9760591	9762258	1	hypothetical protein
9755594	9764326	8732	IslandPath-DIMOB			ODOGKFEN_08661	9762696	9763565	1	IS5 family transposase ISSco3
9755594	9764326	8732	IslandPath-DIMOB			ODOGKFEN_08662	9763629	9763901	-1	hypothetical protein
9755594	9764326	8732	IslandPath-DIMOB			ODOGKFEN_08663	9764009	9764326	1	hypothetical protein
9788942	9803042	14100	IslandPath-DIMOB			ODOGKFEN_08682	9788757	9788978	-1	hypothetical protein
9788942	9803042	14100	IslandPath-DIMOB			ODOGKFEN_08683	9788942	9789310	-1	hypothetical protein
9788942	9803042	14100	IslandPath-DIMOB			ODOGKFEN_08684	9789447	9790283	1	hypothetical protein
9788942	9803042	14100	IslandPath-DIMOB			ODOGKFEN_08685	9790562	9790903	1	hypothetical protein
9788942	9803042	14100	IslandPath-DIMOB		noc	ODOGKFEN_08686	9791446	9792549	-1	Nucleoid occlusion protein
9788942	9803042	14100	IslandPath-DIMOB			ODOGKFEN_08687	9792546	9793781	-1	hypothetical protein
9788942	9803042	14100	IslandPath-DIMOB			ODOGKFEN_08688	9793910	9794197	-1	hypothetical protein
9788942	9803042	14100	IslandPath-DIMOB			ODOGKFEN_08689	9794449	9796368	1	hypothetical protein
9788942	9803042	14100	IslandPath-DIMOB			ODOGKFEN_08690	9796561	9797313	1	hypothetical protein
9788942	9803042	14100	IslandPath-DIMOB			ODOGKFEN_08691	9797793	9798257	-1	hypothetical protein
9788942	9803042	14100	IslandPath-DIMOB			ODOGKFEN_08692	9798835	9799956	1	hypothetical protein
9788942	9803042	14100	IslandPath-DIMOB		soj	ODOGKFEN_08693	9800202	9801179	1	Chromosome-partitioning ATPase Soj
9788942	9803042	14100	IslandPath-DIMOB			ODOGKFEN_08694	9801176	9801973	1	hypothetical protein
9788942	9803042	14100	IslandPath-DIMOB			ODOGKFEN_08695	9802350	9803042	1	hypothetical protein
9788942	9803042	14100	IslandPath-DIMOB			ODOGKFEN_08696	9803039	9803182	1	hypothetical protein
9812484	9896348	83864	IslandPath-DIMOB			ODOGKFEN_08706	9812484	9813566	1	hypothetical protein
9812484	9896348	83864	IslandPath-DIMOB			ODOGKFEN_08707	9813563	9815095	1	hypothetical protein
9812484	9896348	83864	IslandPath-DIMOB			ODOGKFEN_08708	9815289	9815672	1	hypothetical protein
9812484	9896348	83864	IslandPath-DIMOB		fabG_14	ODOGKFEN_08709	9816606	9817373	1	3-oxoacyl-[acyl-carrier-protein] reductase FabG
9812484	9896348	83864	IslandPath-DIMOB			ODOGKFEN_08710	9817891	9818346	-1	hypothetical protein
9812484	9896348	83864	IslandPath-DIMOB			ODOGKFEN_08711	9818509	9819558	-1	hypothetical protein
9812484	9896348	83864	IslandPath-DIMOB			ODOGKFEN_08712	9819656	9820402	-1	hypothetical protein
9812484	9896348	83864	IslandPath-DIMOB			ODOGKFEN_08713	9820569	9820964	1	hypothetical protein
9812484	9896348	83864	IslandPath-DIMOB			ODOGKFEN_08714	9821042	9821296	1	hypothetical protein
9812484	9896348	83864	IslandPath-DIMOB			ODOGKFEN_08715	9821293	9821667	1	hypothetical protein
9812484	9896348	83864	IslandPath-DIMOB			ODOGKFEN_08716	9821834	9823279	-1	hypothetical protein
9812484	9896348	83864	IslandPath-DIMOB			ODOGKFEN_08717	9823438	9823665	-1	hypothetical protein
9812484	9896348	83864	IslandPath-DIMOB		rpoD_3	ODOGKFEN_08718	9823900	9824118	1	RNA polymerase sigma factor RpoD
9812484	9896348	83864	IslandPath-DIMOB			ODOGKFEN_08719	9824209	9824754	-1	hypothetical protein
9812484	9896348	83864	IslandPath-DIMOB			ODOGKFEN_08720	9825074	9825793	1	IS6 family transposase ISRH1
9812484	9896348	83864	IslandPath-DIMOB			ODOGKFEN_08721	9826058	9826945	-1	hypothetical protein
9812484	9896348	83864	IslandPath-DIMOB			ODOGKFEN_08722	9826996	9827394	-1	hypothetical protein
9812484	9896348	83864	IslandPath-DIMOB			ODOGKFEN_08723	9827528	9827779	1	hypothetical protein
9812484	9896348	83864	IslandPath-DIMOB			ODOGKFEN_08724	9827804	9828064	1	hypothetical protein
9812484	9896348	83864	IslandPath-DIMOB			ODOGKFEN_08725	9828096	9829007	1	hypothetical protein
9812484	9896348	83864	IslandPath-DIMOB		menH_4	ODOGKFEN_08726	9829210	9830157	1	2-succinyl-6-hydroxy-2, 4-cyclohexadiene-1-carboxylate synthase
9812484	9896348	83864	IslandPath-DIMOB			ODOGKFEN_08727	9830259	9831242	1	hypothetical protein
9812484	9896348	83864	IslandPath-DIMOB			ODOGKFEN_08728	9831599	9832192	-1	hypothetical protein
9812484	9896348	83864	IslandPath-DIMOB			ODOGKFEN_08729	9832200	9832520	-1	hypothetical protein
9812484	9896348	83864	IslandPath-DIMOB			ODOGKFEN_08730	9832876	9833730	-1	hypothetical protein
9812484	9896348	83864	IslandPath-DIMOB			ODOGKFEN_08731	9833808	9833981	-1	hypothetical protein
9812484	9896348	83864	IslandPath-DIMOB			ODOGKFEN_08732	9834173	9834616	-1	hypothetical protein
9812484	9896348	83864	IslandPath-DIMOB			ODOGKFEN_08733	9835029	9835358	1	hypothetical protein
9812484	9896348	83864	IslandPath-DIMOB			ODOGKFEN_08734	9835361	9835750	1	hypothetical protein
9812484	9896348	83864	IslandPath-DIMOB			ODOGKFEN_08735	9835759	9836088	-1	hypothetical protein
9812484	9896348	83864	IslandPath-DIMOB			ODOGKFEN_08736	9836165	9836998	-1	IS5 family transposase IS1650
9812484	9896348	83864	IslandPath-DIMOB		drrA_12	ODOGKFEN_08737	9837214	9838221	1	Daunorubicin/doxorubicin resistance ATP-binding protein DrrA
9812484	9896348	83864	IslandPath-DIMOB		drrB_9	ODOGKFEN_08738	9838218	9839003	1	Daunorubicin/doxorubicin resistance ABC transporter permease protein DrrB
9812484	9896348	83864	IslandPath-DIMOB			ODOGKFEN_08739	9839341	9839568	1	hypothetical protein
9812484	9896348	83864	IslandPath-DIMOB			ODOGKFEN_08740	9839580	9840176	-1	hypothetical protein
9812484	9896348	83864	IslandPath-DIMOB			ODOGKFEN_08741	9840282	9840710	1	hypothetical protein
9812484	9896348	83864	IslandPath-DIMOB			ODOGKFEN_08742	9841108	9841467	1	hypothetical protein
9812484	9896348	83864	IslandPath-DIMOB			ODOGKFEN_08743	9841444	9842496	-1	hypothetical protein
9812484	9896348	83864	IslandPath-DIMOB			ODOGKFEN_08744	9842658	9843122	1	hypothetical protein
9812484	9896348	83864	IslandPath-DIMOB			ODOGKFEN_08745	9843226	9844200	1	hypothetical protein
9812484	9896348	83864	IslandPath-DIMOB			ODOGKFEN_08746	9844213	9844677	1	hypothetical protein
9812484	9896348	83864	IslandPath-DIMOB			ODOGKFEN_08747	9844773	9846065	-1	hypothetical protein
9812484	9896348	83864	IslandPath-DIMOB			ODOGKFEN_08748	9846062	9846736	-1	hypothetical protein
9812484	9896348	83864	IslandPath-DIMOB			ODOGKFEN_08749	9846733	9847104	-1	hypothetical protein
9812484	9896348	83864	IslandPath-DIMOB			ODOGKFEN_08750	9847447	9848376	-1	hypothetical protein
9812484	9896348	83864	IslandPath-DIMOB			ODOGKFEN_08751	9848439	9848630	-1	hypothetical protein
9812484	9896348	83864	IslandPath-DIMOB			ODOGKFEN_08752	9848627	9849313	-1	hypothetical protein
9812484	9896348	83864	IslandPath-DIMOB			ODOGKFEN_08753	9849415	9849810	-1	hypothetical protein
9812484	9896348	83864	IslandPath-DIMOB			ODOGKFEN_08754	9850189	9850416	-1	hypothetical protein
9812484	9896348	83864	IslandPath-DIMOB			ODOGKFEN_08755	9850547	9851110	-1	hypothetical protein
9812484	9896348	83864	IslandPath-DIMOB			ODOGKFEN_08756	9851203	9851691	-1	hypothetical protein
9812484	9896348	83864	IslandPath-DIMOB			ODOGKFEN_08757	9851730	9852356	-1	hypothetical protein
9812484	9896348	83864	IslandPath-DIMOB			ODOGKFEN_08758	9852813	9853535	1	hypothetical protein
9812484	9896348	83864	IslandPath-DIMOB			ODOGKFEN_08759	9853715	9854002	1	hypothetical protein
9812484	9896348	83864	IslandPath-DIMOB			ODOGKFEN_08760	9854042	9854557	1	hypothetical protein
9812484	9896348	83864	IslandPath-DIMOB			ODOGKFEN_08761	9854554	9855303	1	hypothetical protein
9812484	9896348	83864	IslandPath-DIMOB			ODOGKFEN_08762	9855888	9858761	1	hypothetical protein
9812484	9896348	83864	IslandPath-DIMOB			ODOGKFEN_08763	9859168	9859551	1	hypothetical protein
9812484	9896348	83864	IslandPath-DIMOB			ODOGKFEN_08764	9859755	9861704	-1	hypothetical protein
9812484	9896348	83864	IslandPath-DIMOB			ODOGKFEN_08765	9861774	9863705	-1	hypothetical protein
9812484	9896348	83864	IslandPath-DIMOB			ODOGKFEN_08766	9863702	9864391	-1	hypothetical protein
9812484	9896348	83864	IslandPath-DIMOB			ODOGKFEN_08767	9864699	9864935	-1	hypothetical protein
9812484	9896348	83864	IslandPath-DIMOB			ODOGKFEN_08768	9864948	9865100	-1	hypothetical protein
9812484	9896348	83864	IslandPath-DIMOB			ODOGKFEN_08769	9865097	9865378	-1	hypothetical protein
9812484	9896348	83864	IslandPath-DIMOB			ODOGKFEN_08770	9865387	9865761	1	hypothetical protein
9812484	9896348	83864	IslandPath-DIMOB			ODOGKFEN_08771	9865979	9866596	-1	hypothetical protein
9812484	9896348	83864	IslandPath-DIMOB			ODOGKFEN_08772	9866598	9867134	-1	hypothetical protein
9812484	9896348	83864	IslandPath-DIMOB			ODOGKFEN_08773	9867356	9868117	-1	hypothetical protein
9812484	9896348	83864	IslandPath-DIMOB			ODOGKFEN_08774	9868144	9868857	-1	hypothetical protein
9812484	9896348	83864	IslandPath-DIMOB			ODOGKFEN_08775	9869261	9869497	1	hypothetical protein
9812484	9896348	83864	IslandPath-DIMOB			ODOGKFEN_08776	9869480	9870037	-1	hypothetical protein
9812484	9896348	83864	IslandPath-DIMOB			ODOGKFEN_08777	9870040	9870204	-1	hypothetical protein
9812484	9896348	83864	IslandPath-DIMOB		slyA	ODOGKFEN_08778	9870336	9870806	-1	Transcriptional regulator SlyA
9812484	9896348	83864	IslandPath-DIMOB			ODOGKFEN_08779	9870905	9871873	1	hypothetical protein
9812484	9896348	83864	IslandPath-DIMOB			ODOGKFEN_08780	9871984	9872169	1	hypothetical protein
9812484	9896348	83864	IslandPath-DIMOB			ODOGKFEN_08781	9872175	9872762	-1	hypothetical protein
9812484	9896348	83864	IslandPath-DIMOB			ODOGKFEN_08782	9872920	9873276	1	hypothetical protein
9812484	9896348	83864	IslandPath-DIMOB			ODOGKFEN_08783	9873358	9874149	1	hypothetical protein
9812484	9896348	83864	IslandPath-DIMOB			ODOGKFEN_08784	9874257	9874685	-1	hypothetical protein
9812484	9896348	83864	IslandPath-DIMOB			ODOGKFEN_08785	9874951	9875724	-1	IS21 family transposase ISMt2
9812484	9896348	83864	IslandPath-DIMOB			ODOGKFEN_08786	9875724	9877319	-1	IS21 family transposase ISPpu7
9812484	9896348	83864	IslandPath-DIMOB			ODOGKFEN_08787	9877460	9877585	1	hypothetical protein
9812484	9896348	83864	IslandPath-DIMOB			ODOGKFEN_08788	9878570	9880009	-1	hypothetical protein
9812484	9896348	83864	IslandPath-DIMOB			ODOGKFEN_08789	9880006	9881454	-1	hypothetical protein
9812484	9896348	83864	IslandPath-DIMOB			ODOGKFEN_08790	9881441	9882088	-1	hypothetical protein
9812484	9896348	83864	IslandPath-DIMOB			ODOGKFEN_08791	9882075	9887222	-1	hypothetical protein
9812484	9896348	83864	IslandPath-DIMOB			ODOGKFEN_08792	9888540	9888779	1	hypothetical protein
9812484	9896348	83864	IslandPath-DIMOB			ODOGKFEN_08793	9888834	9889544	1	hypothetical protein
9812484	9896348	83864	IslandPath-DIMOB			ODOGKFEN_08794	9889659	9890558	-1	hypothetical protein
9812484	9896348	83864	IslandPath-DIMOB			ODOGKFEN_08795	9890552	9891544	-1	hypothetical protein
9812484	9896348	83864	IslandPath-DIMOB			ODOGKFEN_08796	9891487	9891636	-1	hypothetical protein
9812484	9896348	83864	IslandPath-DIMOB			ODOGKFEN_08797	9891747	9892037	1	hypothetical protein
9812484	9896348	83864	IslandPath-DIMOB			ODOGKFEN_08798	9891963	9892256	-1	hypothetical protein
9812484	9896348	83864	IslandPath-DIMOB			ODOGKFEN_08799	9892704	9892997	-1	hypothetical protein
9812484	9896348	83864	IslandPath-DIMOB			ODOGKFEN_08800	9893445	9893738	-1	hypothetical protein
9812484	9896348	83864	IslandPath-DIMOB			ODOGKFEN_08801	9894186	9894479	-1	hypothetical protein
9812484	9896348	83864	IslandPath-DIMOB			ODOGKFEN_08802	9895020	9895307	-1	hypothetical protein
9812484	9896348	83864	IslandPath-DIMOB			ODOGKFEN_08803	9895592	9895963	1	hypothetical protein
9812484	9896348	83864	IslandPath-DIMOB			ODOGKFEN_08804	9895998	9896348	-1	hypothetical protein
1474396	1478887	4491	SIGI-HMM			ODOGKFEN_07134	1474396	1475403	1	hypothetical protein
1474396	1478887	4491	SIGI-HMM			ODOGKFEN_07133	1475419	1476888	-1	hypothetical protein
1474396	1478887	4491	SIGI-HMM			ODOGKFEN_07132	1477108	1477896	1	hypothetical protein
1474396	1478887	4491	SIGI-HMM			ODOGKFEN_07131	1477880	1478887	-1	hypothetical protein
1502032	1507841	5809	SIGI-HMM			ODOGKFEN_07105	1502032	1502616	1	hypothetical protein
1502032	1507841	5809	SIGI-HMM			ODOGKFEN_07104	1503930	1504775	1	hypothetical protein
1502032	1507841	5809	SIGI-HMM			ODOGKFEN_07103	1504991	1505428	1	hypothetical protein
1502032	1507841	5809	SIGI-HMM		nanR_2	ODOGKFEN_07102	1505599	1506051	1	HTH-type transcriptional repressor NanR
1502032	1507841	5809	SIGI-HMM			ODOGKFEN_07101	1506048	1506950	1	hypothetical protein
1502032	1507841	5809	SIGI-HMM			ODOGKFEN_07100	1506947	1507453	-1	hypothetical protein
1502032	1507841	5809	SIGI-HMM			ODOGKFEN_07099	1507536	1507841	1	hypothetical protein
4085013	4092592	7579	SIGI-HMM			ODOGKFEN_04908	4085013	4085321	-1	hypothetical protein
4085013	4092592	7579	SIGI-HMM			ODOGKFEN_04907	4085741	4086055	1	hypothetical protein
4085013	4092592	7579	SIGI-HMM			ODOGKFEN_04906	4086052	4086549	1	hypothetical protein
4085013	4092592	7579	SIGI-HMM			ODOGKFEN_04905	4086887	4087264	-1	hypothetical protein
4085013	4092592	7579	SIGI-HMM			ODOGKFEN_04904	4087318	4087503	1	hypothetical protein
4085013	4092592	7579	SIGI-HMM		mshB_2	ODOGKFEN_04903	4087798	4088631	-1	1D-myo-inositol 2-acetamido-2-deoxy-alpha-D-glucopyranoside deacetylase
4085013	4092592	7579	SIGI-HMM			ODOGKFEN_04902	4088804	4089541	1	hypothetical protein
4085013	4092592	7579	SIGI-HMM			ODOGKFEN_04901	4089556	4089990	1	hypothetical protein
4085013	4092592	7579	SIGI-HMM			ODOGKFEN_04900	4090438	4090635	-1	hypothetical protein
4085013	4092592	7579	SIGI-HMM			ODOGKFEN_04899	4090907	4092592	1	hypothetical protein
4297724	4301889	4165	SIGI-HMM			ODOGKFEN_04704	4297724	4298128	1	hypothetical protein
4297724	4301889	4165	SIGI-HMM			ODOGKFEN_04703	4298236	4298826	-1	hypothetical protein
4297724	4301889	4165	SIGI-HMM			ODOGKFEN_04702	4298823	4299077	-1	hypothetical protein
4297724	4301889	4165	SIGI-HMM			ODOGKFEN_04701	4299512	4299853	1	hypothetical protein
4297724	4301889	4165	SIGI-HMM			ODOGKFEN_04700	4299880	4300215	-1	IS5 family transposase ISBli8
4297724	4301889	4165	SIGI-HMM			ODOGKFEN_04699	4300329	4300754	-1	hypothetical protein
4297724	4301889	4165	SIGI-HMM			ODOGKFEN_04698	4300880	4301293	-1	hypothetical protein
4297724	4301889	4165	SIGI-HMM			ODOGKFEN_04697	4301434	4301889	1	hypothetical protein
4388864	4392974	4110	SIGI-HMM			ODOGKFEN_04610	4387998	4388867	-1	hypothetical protein
4388864	4392974	4110	SIGI-HMM		lnrL_1	ODOGKFEN_04609	4388864	4389520	-1	Linearmycin resistance ATP-binding protein LnrL
4388864	4392974	4110	SIGI-HMM			ODOGKFEN_04608	4389517	4390188	-1	hypothetical protein
4388864	4392974	4110	SIGI-HMM			ODOGKFEN_04607	4390305	4391033	-1	Trans,polycis-polyprenyl diphosphate synthase ((2Z,6E)-farnesyl diphosphate specific)
4388864	4392974	4110	SIGI-HMM		pikAV_3	ODOGKFEN_04606	4392168	4392974	1	Thioesterase PikA5
4514117	4521809	7692	SIGI-HMM			ODOGKFEN_04493	4514117	4514281	-1	hypothetical protein
4514117	4521809	7692	SIGI-HMM			ODOGKFEN_04492	4514419	4518444	1	hypothetical protein
4514117	4521809	7692	SIGI-HMM			ODOGKFEN_04491	4518767	4520128	-1	hypothetical protein
4514117	4521809	7692	SIGI-HMM			ODOGKFEN_04490	4520685	4521005	1	hypothetical protein
4514117	4521809	7692	SIGI-HMM			ODOGKFEN_04489	4521129	4521809	1	hypothetical protein
4597161	4601383	4222	SIGI-HMM			ODOGKFEN_04422	4597161	4597481	-1	hypothetical protein
4597161	4601383	4222	SIGI-HMM			ODOGKFEN_04421	4597872	4598480	-1	hypothetical protein
4597161	4601383	4222	SIGI-HMM			ODOGKFEN_04420	4599415	4599636	1	hypothetical protein
4597161	4601383	4222	SIGI-HMM			ODOGKFEN_04419	4599636	4600010	1	hypothetical protein
4597161	4601383	4222	SIGI-HMM			ODOGKFEN_04418	4600228	4600845	-1	hypothetical protein
4597161	4601383	4222	SIGI-HMM			ODOGKFEN_04417	4600847	4601383	-1	hypothetical protein
4732936	4737019	4083	SIGI-HMM		cotA_2	ODOGKFEN_04286	4732936	4734519	-1	Spore coat protein A
4732936	4737019	4083	SIGI-HMM			ODOGKFEN_04285	4734516	4735022	-1	hypothetical protein
4732936	4737019	4083	SIGI-HMM		aziB2_2	ODOGKFEN_04284	4736021	4737019	-1	3-hydroxy-5-methyl-1-naphthoate 3-O-methyltransferase
4915840	4920638	4798	SIGI-HMM		aziB2_1	ODOGKFEN_04136	4915840	4916838	1	3-hydroxy-5-methyl-1-naphthoate 3-O-methyltransferase
4915840	4920638	4798	SIGI-HMM			ODOGKFEN_04135	4917837	4918343	1	hypothetical protein
4915840	4920638	4798	SIGI-HMM		cotA_1	ODOGKFEN_04134	4918340	4919923	1	Spore coat protein A
4915840	4920638	4798	SIGI-HMM			ODOGKFEN_04133	4920315	4920638	1	hypothetical protein
6265106	6271394	6288	SIGI-HMM			ODOGKFEN_02921	6265106	6265384	-1	hypothetical protein
6265106	6271394	6288	SIGI-HMM			ODOGKFEN_02920	6265745	6266350	1	hypothetical protein
6265106	6271394	6288	SIGI-HMM			ODOGKFEN_02919	6266737	6267378	-1	hypothetical protein
6265106	6271394	6288	SIGI-HMM			ODOGKFEN_02918	6267399	6267842	-1	hypothetical protein
6265106	6271394	6288	SIGI-HMM			ODOGKFEN_02917	6268175	6268711	-1	hypothetical protein
6265106	6271394	6288	SIGI-HMM			ODOGKFEN_02916	6270363	6270725	-1	hypothetical protein
6265106	6271394	6288	SIGI-HMM			ODOGKFEN_02915	6270900	6271394	-1	hypothetical protein
7394648	7402428	7780	SIGI-HMM		iucD_2	ODOGKFEN_01890	7394648	7396069	-1	L-lysine N6-monooxygenase
7394648	7402428	7780	SIGI-HMM		ddc_2	ODOGKFEN_01889	7396066	7397439	-1	L-2,4-diaminobutyrate decarboxylase
7394648	7402428	7780	SIGI-HMM		pepN_3	ODOGKFEN_01888	7397873	7400365	-1	Aminopeptidase N
7394648	7402428	7780	SIGI-HMM		rssB	ODOGKFEN_01887	7400483	7401001	-1	Regulator of RpoS
7394648	7402428	7780	SIGI-HMM			ODOGKFEN_01886	7401174	7401512	-1	hypothetical protein
7394648	7402428	7780	SIGI-HMM		araC_1	ODOGKFEN_01885	7401538	7402428	-1	Arabinose operon regulatory protein
7741518	7746736	5218	SIGI-HMM			ODOGKFEN_01587	7741518	7741823	-1	hypothetical protein
7741518	7746736	5218	SIGI-HMM			ODOGKFEN_01586	7741957	7742295	1	hypothetical protein
7741518	7746736	5218	SIGI-HMM			ODOGKFEN_01585	7742328	7742855	-1	hypothetical protein
7741518	7746736	5218	SIGI-HMM			ODOGKFEN_01584	7742852	7743838	-1	hypothetical protein
7741518	7746736	5218	SIGI-HMM			ODOGKFEN_01583	7744340	7744897	1	hypothetical protein
7741518	7746736	5218	SIGI-HMM			ODOGKFEN_01582	7745005	7745550	1	hypothetical protein
7741518	7746736	5218	SIGI-HMM			ODOGKFEN_01581	7745735	7746736	1	hypothetical protein
8445089	8450466	5377	SIGI-HMM		naeIR	ODOGKFEN_00985	8445089	8446090	1	Type-2 restriction enzyme NaeI
8445089	8450466	5377	SIGI-HMM		vsr	ODOGKFEN_00984	8446196	8446582	1	Very short patch repair protein
8445089	8450466	5377	SIGI-HMM		aplIM	ODOGKFEN_00983	8446598	8447650	-1	Modification methylase AplI
8445089	8450466	5377	SIGI-HMM			ODOGKFEN_00982	8447709	8448581	1	hypothetical protein
8445089	8450466	5377	SIGI-HMM			ODOGKFEN_00981	8448554	8449183	-1	hypothetical protein
8445089	8450466	5377	SIGI-HMM			ODOGKFEN_00980	8449404	8450249	1	hypothetical protein
8445089	8450466	5377	SIGI-HMM			ODOGKFEN_00979	8450251	8450466	1	hypothetical protein
8538058	8543092	5034	SIGI-HMM			ODOGKFEN_00893	8538058	8539170	-1	hypothetical protein
8538058	8543092	5034	SIGI-HMM			ODOGKFEN_00892	8539420	8539917	-1	hypothetical protein
8538058	8543092	5034	SIGI-HMM			ODOGKFEN_00891	8539980	8540678	-1	hypothetical protein
8538058	8543092	5034	SIGI-HMM			ODOGKFEN_00890	8540698	8541309	-1	hypothetical protein
8538058	8543092	5034	SIGI-HMM			ODOGKFEN_00889	8541426	8542682	-1	hypothetical protein
8538058	8543092	5034	SIGI-HMM			ODOGKFEN_00888	8542775	8543092	-1	hypothetical protein
9179179	9187500	8321	SIGI-HMM			ODOGKFEN_00320	9179179	9179610	1	hypothetical protein
9179179	9187500	8321	SIGI-HMM			ODOGKFEN_00319	9179657	9180085	1	hypothetical protein
9179179	9187500	8321	SIGI-HMM			ODOGKFEN_00318	9180079	9180462	1	hypothetical protein
9179179	9187500	8321	SIGI-HMM			ODOGKFEN_00317	9180877	9184794	-1	hypothetical protein
9179179	9187500	8321	SIGI-HMM			ODOGKFEN_00316	9185329	9185658	-1	hypothetical protein
9179179	9187500	8321	SIGI-HMM			ODOGKFEN_00315	9186369	9186695	1	hypothetical protein
9179179	9187500	8321	SIGI-HMM			ODOGKFEN_00314	9186904	9187500	1	hypothetical protein
9321329	9336697	15368	SIGI-HMM		phnF	ODOGKFEN_00187	9321329	9322057	-1	putative transcriptional regulator PhnF
9321329	9336697	15368	SIGI-HMM			ODOGKFEN_00186	9322120	9322584	-1	hypothetical protein
9321329	9336697	15368	SIGI-HMM			ODOGKFEN_00185	9322863	9323603	-1	hypothetical protein
9321329	9336697	15368	SIGI-HMM			ODOGKFEN_00184	9323739	9324794	1	hypothetical protein
9321329	9336697	15368	SIGI-HMM			ODOGKFEN_00183	9324791	9325069	1	hypothetical protein
9321329	9336697	15368	SIGI-HMM		nprB	ODOGKFEN_00182	9325985	9327682	1	Neutral protease B
9321329	9336697	15368	SIGI-HMM			ODOGKFEN_00181	9327768	9329630	-1	hypothetical protein
9321329	9336697	15368	SIGI-HMM			ODOGKFEN_00180	9329780	9331507	-1	hypothetical protein
9321329	9336697	15368	SIGI-HMM			ODOGKFEN_00179	9331504	9332514	-1	hypothetical protein
9321329	9336697	15368	SIGI-HMM			ODOGKFEN_00178	9332511	9335348	-1	hypothetical protein
9321329	9336697	15368	SIGI-HMM			ODOGKFEN_00177	9335618	9336697	1	hypothetical protein
9555565	9563352	7787	SIGI-HMM			ODOGKFEN_08453	9555565	9556002	-1	hypothetical protein
9555565	9563352	7787	SIGI-HMM			ODOGKFEN_08454	9556035	9557201	-1	hypothetical protein
9555565	9563352	7787	SIGI-HMM		pphA	ODOGKFEN_08455	9557198	9558109	-1	Phosphonopyruvate hydrolase
9555565	9563352	7787	SIGI-HMM		aptB	ODOGKFEN_08456	9558112	9559020	-1	Apulose-4-phosphate transketolase subunit B
9555565	9563352	7787	SIGI-HMM		aptA	ODOGKFEN_08457	9559020	9559820	-1	Apulose-4-phosphate transketolase subunit A
9555565	9563352	7787	SIGI-HMM		ilvE_2	ODOGKFEN_08458	9559817	9560794	-1	Branched-chain-amino-acid aminotransferase
9555565	9563352	7787	SIGI-HMM			ODOGKFEN_08459	9560855	9562108	-1	hypothetical protein
9555565	9563352	7787	SIGI-HMM		eno_2	ODOGKFEN_08460	9562105	9563352	-1	Enolase
9570449	9576756	6307	SIGI-HMM			ODOGKFEN_08470	9569763	9570452	1	hypothetical protein
9570449	9576756	6307	SIGI-HMM			ODOGKFEN_08471	9570449	9570658	1	hypothetical protein
9570449	9576756	6307	SIGI-HMM			ODOGKFEN_08472	9570725	9575809	-1	hypothetical protein
9570449	9576756	6307	SIGI-HMM			ODOGKFEN_08473	9575856	9576266	-1	hypothetical protein
9570449	9576756	6307	SIGI-HMM			ODOGKFEN_08474	9576334	9576756	-1	hypothetical protein
9570449	9576756	6307	SIGI-HMM			ODOGKFEN_08475	9576753	9578882	-1	hypothetical protein
9637293	9645174	7881	SIGI-HMM			ODOGKFEN_08537	9637293	9637865	1	hypothetical protein
9637293	9645174	7881	SIGI-HMM			ODOGKFEN_08538	9643189	9643329	1	hypothetical protein
9637293	9645174	7881	SIGI-HMM			ODOGKFEN_08539	9643364	9644566	-1	hypothetical protein
9637293	9645174	7881	SIGI-HMM			ODOGKFEN_08540	9644563	9645174	-1	hypothetical protein
9662631	9669155	6524	SIGI-HMM		thiK_2	ODOGKFEN_08557	9662631	9663818	-1	Thiamine kinase
9662631	9669155	6524	SIGI-HMM			ODOGKFEN_08558	9664019	9664834	-1	hypothetical protein
9662631	9669155	6524	SIGI-HMM			ODOGKFEN_08559	9665045	9665281	1	hypothetical protein
9662631	9669155	6524	SIGI-HMM		gph_8	ODOGKFEN_08560	9665265	9665900	-1	Phosphoglycolate phosphatase
9662631	9669155	6524	SIGI-HMM			ODOGKFEN_08561	9666401	9667084	-1	hypothetical protein
9662631	9669155	6524	SIGI-HMM			ODOGKFEN_08562	9667081	9667371	-1	hypothetical protein
9662631	9669155	6524	SIGI-HMM			ODOGKFEN_08563	9667462	9667788	-1	hypothetical protein
9662631	9669155	6524	SIGI-HMM			ODOGKFEN_08564	9668703	9669155	1	hypothetical protein
9662631	9669155	6524	SIGI-HMM			ODOGKFEN_08565	9669152	9669463	1	hypothetical protein
9669529	9675389	5860	SIGI-HMM			ODOGKFEN_08566	9669529	9669741	1	hypothetical protein
9669529	9675389	5860	SIGI-HMM			ODOGKFEN_08567	9669749	9673003	-1	hypothetical protein
9669529	9675389	5860	SIGI-HMM			ODOGKFEN_08568	9673109	9673438	-1	hypothetical protein
9669529	9675389	5860	SIGI-HMM			ODOGKFEN_08569	9673684	9674256	1	hypothetical protein
9669529	9675389	5860	SIGI-HMM			ODOGKFEN_08570	9674376	9675389	1	hypothetical protein
9678850	9684041	5191	SIGI-HMM			ODOGKFEN_08572	9678850	9679179	-1	hypothetical protein
9678850	9684041	5191	SIGI-HMM			ODOGKFEN_08573	9679414	9679530	-1	hypothetical protein
9678850	9684041	5191	SIGI-HMM			ODOGKFEN_08574	9679893	9680525	-1	hypothetical protein
9678850	9684041	5191	SIGI-HMM			ODOGKFEN_08575	9680757	9681449	-1	hypothetical protein
9678850	9684041	5191	SIGI-HMM			ODOGKFEN_08576	9681696	9682142	-1	hypothetical protein
9678850	9684041	5191	SIGI-HMM			ODOGKFEN_08577	9682499	9682855	1	hypothetical protein
9678850	9684041	5191	SIGI-HMM			ODOGKFEN_08578	9683068	9683433	1	hypothetical protein
9678850	9684041	5191	SIGI-HMM			ODOGKFEN_08579	9683421	9684041	1	hypothetical protein
9815289	9819558	4269	SIGI-HMM			ODOGKFEN_08708	9815289	9815672	1	hypothetical protein
9815289	9819558	4269	SIGI-HMM		fabG_14	ODOGKFEN_08709	9816606	9817373	1	3-oxoacyl-[acyl-carrier-protein] reductase FabG
9815289	9819558	4269	SIGI-HMM			ODOGKFEN_08710	9817891	9818346	-1	hypothetical protein
9815289	9819558	4269	SIGI-HMM			ODOGKFEN_08711	9818509	9819558	-1	hypothetical protein
9853715	9858761	5046	SIGI-HMM			ODOGKFEN_08759	9853715	9854002	1	hypothetical protein
9853715	9858761	5046	SIGI-HMM			ODOGKFEN_08760	9854042	9854557	1	hypothetical protein
9853715	9858761	5046	SIGI-HMM			ODOGKFEN_08761	9854554	9855303	1	hypothetical protein
9853715	9858761	5046	SIGI-HMM			ODOGKFEN_08762	9855888	9858761	1	hypothetical protein
9864948	9870204	5256	SIGI-HMM			ODOGKFEN_08768	9864948	9865100	-1	hypothetical protein
9864948	9870204	5256	SIGI-HMM			ODOGKFEN_08769	9865097	9865378	-1	hypothetical protein
9864948	9870204	5256	SIGI-HMM			ODOGKFEN_08770	9865387	9865761	1	hypothetical protein
9864948	9870204	5256	SIGI-HMM			ODOGKFEN_08771	9865979	9866596	-1	hypothetical protein
9864948	9870204	5256	SIGI-HMM			ODOGKFEN_08772	9866598	9867134	-1	hypothetical protein
9864948	9870204	5256	SIGI-HMM			ODOGKFEN_08773	9867356	9868117	-1	hypothetical protein
9864948	9870204	5256	SIGI-HMM			ODOGKFEN_08774	9868144	9868857	-1	hypothetical protein
9864948	9870204	5256	SIGI-HMM			ODOGKFEN_08775	9869261	9869497	1	hypothetical protein
9864948	9870204	5256	SIGI-HMM			ODOGKFEN_08776	9869480	9870037	-1	hypothetical protein
9864948	9870204	5256	SIGI-HMM			ODOGKFEN_08777	9870040	9870204	-1	hypothetical protein
9877460	9900062	22602	SIGI-HMM			ODOGKFEN_08787	9877460	9877585	1	hypothetical protein
9877460	9900062	22602	SIGI-HMM			ODOGKFEN_08788	9878570	9880009	-1	hypothetical protein
9877460	9900062	22602	SIGI-HMM			ODOGKFEN_08789	9880006	9881454	-1	hypothetical protein
9877460	9900062	22602	SIGI-HMM			ODOGKFEN_08790	9881441	9882088	-1	hypothetical protein
9877460	9900062	22602	SIGI-HMM			ODOGKFEN_08791	9882075	9887222	-1	hypothetical protein
9877460	9900062	22602	SIGI-HMM			ODOGKFEN_08792	9888540	9888779	1	hypothetical protein
9877460	9900062	22602	SIGI-HMM			ODOGKFEN_08793	9888834	9889544	1	hypothetical protein
9877460	9900062	22602	SIGI-HMM			ODOGKFEN_08794	9889659	9890558	-1	hypothetical protein
9877460	9900062	22602	SIGI-HMM			ODOGKFEN_08795	9890552	9891544	-1	hypothetical protein
9877460	9900062	22602	SIGI-HMM			ODOGKFEN_08796	9891487	9891636	-1	hypothetical protein
9877460	9900062	22602	SIGI-HMM			ODOGKFEN_08797	9891747	9892037	1	hypothetical protein
9877460	9900062	22602	SIGI-HMM			ODOGKFEN_08798	9891963	9892256	-1	hypothetical protein
9877460	9900062	22602	SIGI-HMM			ODOGKFEN_08799	9892704	9892997	-1	hypothetical protein
9877460	9900062	22602	SIGI-HMM			ODOGKFEN_08800	9893445	9893738	-1	hypothetical protein
9877460	9900062	22602	SIGI-HMM			ODOGKFEN_08801	9894186	9894479	-1	hypothetical protein
9877460	9900062	22602	SIGI-HMM			ODOGKFEN_08802	9895020	9895307	-1	hypothetical protein
9877460	9900062	22602	SIGI-HMM			ODOGKFEN_08803	9895592	9895963	1	hypothetical protein
9877460	9900062	22602	SIGI-HMM			ODOGKFEN_08804	9895998	9896348	-1	hypothetical protein
9877460	9900062	22602	SIGI-HMM			ODOGKFEN_08805	9896531	9897064	-1	hypothetical protein
9877460	9900062	22602	SIGI-HMM			ODOGKFEN_08806	9897250	9897597	-1	hypothetical protein
9877460	9900062	22602	SIGI-HMM		udk_2	ODOGKFEN_08807	9897922	9898671	-1	Uridine kinase
9877460	9900062	22602	SIGI-HMM			ODOGKFEN_08808	9898797	9900062	1	hypothetical protein
