# Supplementary material for: Genome-Wide Insights into Streptomyces Novel Species Qhu-G9 and Its Potential for Enhancing Salt Tolerance and Growth in Avena sativa L. and Onobrychis viciifolia Scop
Source: Plants (Basel). 2025 Jul 10;14(14):2135. doi: 10.3390/plants14142135 (PMC12298133; doi:10.3390/plants14142135)
Supplement: Supplementary file 1 [file plants-14-02135-s001.zip › Table S4 Annotation of coding genes in the Qhu-G9 genome in public databases.xlsx]

## Sheet: Sheet1
Table S4 Annotation of coding genes in the Qhu-G9 genome in public databases.
GeneID	eggNOG_annotation	eggNOG_class_annotation	GO_annotation	kegg_annotation	nr_annotation	Pfam_annotation	Swissprot_annotation	TrEMBL_annotation
GE000002	COG0592|DNA polymerase III is a complex, multichain enzyme responsible for most of the replicative synthesis in bacteria. This DNA polymerase also exhibits 3' to 5' exonuclease activity. The beta chain is required for initiation of replication once it is clamped onto DNA, it slides freely (bidirectional and ATP- independent) along duplex DNA (By similarity)	[L]: Replication, recombination and repair	Molecular Function: DNA binding (GO:0003677); Molecular Function: DNA-directed DNA polymerase activity (GO:0003887); Cellular Component: cytoplasm (GO:0005737); Biological Process: DNA replication (GO:0006260); Molecular Function: 3'-5' exonuclease activity (GO:0008408); Cellular Component: DNA polymerase III complex (GO:0009360); Biological Process: DNA biosynthetic process (GO:0071897); Biologi…	K02338|DNA polymerase III subunit beta	['GE000002', 'DNA polymerase III subunit beta [Streptomyces phaeochromogenes]', 'gi|944021999|ref|WP_055611472.1|', '4.1e-200', '99.73', '100.00', '706']	DNA_pol3_beta;DNA_pol3_beta_3;DNA_pol3_beta_2	Beta sliding clamp	Beta sliding clamp
GE000003	COG1023|6-phosphogluconate dehydrogenase	[G]: Carbohydrate transport and metabolism	Molecular Function: phosphogluconate dehydrogenase (decarboxylating) activity (GO:0004616); Biological Process: pentose-phosphate shunt (GO:0006098); Biological Process: oxidation-reduction process (GO:0055114)	K00033|6-phosphogluconate dehydrogenase	['GE000003', 'decarboxylating 6-phosphogluconate dehydrogenase [Streptomyces sp. Root1310]', 'gi|951120564|ref|WP_057606303.1|', '2.1e-156', '93.81', '100.00', '560']	NAD_binding_2;6PGD	6-phosphogluconate dehydrogenase, NAD(+)-dependent, decarboxylating	6-phosphogluconate dehydrogenase, NAD(+)-dependent, decarboxylating
GE000004	COG1195|it is required for DNA replication and normal SOS inducibility. RecF binds preferentially to single-stranded, linear DNA. It also seems to bind ATP (By similarity)	[L]: Replication, recombination and repair	Molecular Function: single-stranded DNA binding (GO:0003697); Molecular Function: ATP binding (GO:0005524); Cellular Component: cytoplasm (GO:0005737); Biological Process: DNA replication (GO:0006260); Biological Process: DNA repair (GO:0006281); Biological Process: SOS response (GO:0009432)	K03629|DNA replication and repair protein RecF	['GE000004', 'DNA replication/repair protein RecF [Streptomyces phaeochromogenes]', 'gi|944021997|ref|WP_055611470.1|', '6.5e-198', '95.99', '100.00', '699']	SMC_N;AAA_23;AAA_21	DNA replication and repair protein RecF	DNA replication and repair protein RecF
GE000005	COG5512|UPF0232 protein	[S]: Function unknown	--	--	['GE000005', 'DUF721 domain-containing protein [Streptomyces sp. A217]', 'gi|1372248132|ref|WP_107017851.1|', '2.1e-90', '94.48', '100.00', '340']	DciA	UPF0232 protein SAV_4320	UPF0232 protein SAV_4320
GE000006	COG0187|DNA gyrase negatively supercoils closed circular double- stranded DNA in an ATP-dependent manner and also catalyzes the interconversion of other topological isomers of double-stranded DNA rings, including catenanes and knotted rings (By similarity)	[L]: Replication, recombination and repair	Molecular Function: magnesium ion binding (GO:0000287); Molecular Function: DNA binding (GO:0003677); Molecular Function: DNA topoisomerase type II (ATP-hydrolyzing) activity (GO:0003918); Molecular Function: ATP binding (GO:0005524); Cellular Component: chromosome (GO:0005694); Cellular Component: cytoplasm (GO:0005737); Biological Process: DNA-dependent DNA replication (GO:0006261); Biological …	K02470|DNA gyrase subunit B	['GE000006', 'DNA topoisomerase (ATP-hydrolyzing) subunit B [Streptomyces sp. A217]', 'gi|1372248133|ref|WP_107017852.1|', '0.0e+00', '97.98', '100.00', '1342']	DNA_gyraseB;DNA_gyraseB_C;HATPase_c;Toprim	DNA gyrase subunit B	DNA gyrase subunit B
GE000007	COG0188|DNA gyrase negatively supercoils closed circular double- stranded DNA in an ATP-dependent manner and also catalyzes the interconversion of other topological isomers of double-stranded DNA rings, including catenanes and knotted rings (By similarity)	[L]: Replication, recombination and repair	Molecular Function: DNA binding (GO:0003677); Molecular Function: DNA topoisomerase type II (ATP-hydrolyzing) activity (GO:0003918); Molecular Function: ATP binding (GO:0005524); Cellular Component: chromosome (GO:0005694); Cellular Component: cytoplasm (GO:0005737); Biological Process: DNA-dependent DNA replication (GO:0006261); Biological Process: DNA topological change (GO:0006265)	K02469|DNA gyrase subunit A	['GE000007', 'DNA gyrase subunit A [Streptomyces phaeochromogenes]', 'gi|944021994|ref|WP_055611467.1|', '0.0e+00', '96.19', '100.00', '1615']	DNA_topoisoIV;DNA_gyraseA_C	DNA gyrase subunit A	DNA gyrase subunit A
GE000008	NOG69050|integral membrane protein	[S]: Function unknown	Cellular Component: integral component of membrane (GO:0016021)	--	['GE000008', 'DUF3566 domain-containing protein [Streptomyces flavidovirens]', 'gi|655411879|ref|WP_028810682.1|', '2.2e-61', '97.06', '55.74', '245']	DUF3566	Uncharacterized protein MT0007	Uncharacterized protein MT0007
GE000009	NOG80055|glyoxalase bleomycin resistance protein dioxygenase	[S]: Function unknown	--	--	['GE000009', 'VOC family protein [Streptomyces jeddahensis]', 'gi|1055643644|ref|WP_067283567.1|', '5.2e-67', '94.40', '99.21', '262']	Glyoxalase_6	--	--
GE000010	--	--	--	--	['GE000010', 'hypothetical protein [Streptomyces yerevanensis]', 'gi|702998242|ref|WP_033321316.1|', '3.8e-29', '68.52', '96.36', '136']	--	--	--
GE000011	NOG108504|--	[S]: Function unknown	Cellular Component: integral component of membrane (GO:0016021)	--	['GE000011', 'hypothetical protein [Streptomyces albulus]', 'gi|1158965320|ref|WP_079137040.1|', '7.4e-21', '90.16', '62.89', '109']	--	--	--
GE000012	NOG103917|--	[S]: Function unknown	--	--	['GE000012', 'hypothetical protein, partial [Streptomyces phaeochromogenes]', 'gi|1028727736|ref|WP_063997366.1|', '1.9e-183', '76.91', '94.34', '651']	--	--	--
GE000013	COG0515|Serine Threonine protein kinase	[T]: Signal transduction mechanisms	Molecular Function: protein serine/threonine kinase activity (GO:0004674); Molecular Function: ATP binding (GO:0005524); Biological Process: protein phosphorylation (GO:0006468); Cellular Component: integral component of membrane (GO:0016021)	--	['GE000013', 'serine/threonine protein kinase [Streptomyces sp. NEAU-SSA 1]', 'gi|1477204385|ref|WP_119101105.1|', '5.6e-167', '92.63', '51.32', '597']	Pkinase;Pkinase_Tyr	Serine/threonine-protein kinase PkaA	Serine/threonine-protein kinase PkaA
GE000014	NOG65824|DNA-binding protein	[S]: Function unknown	Molecular Function: DNA binding (GO:0003677)	--	['GE000014', 'hypothetical protein [Streptomyces phaeochromogenes]', 'gi|944023638|ref|WP_055613072.1|', '2.8e-90', '99.45', '100.00', '340']	--	--	--
GE000015	--	--	Cellular Component: membrane (GO:0016020)	--	['GE000015', 'hypothetical protein [Streptomyces aurantiacus]', 'gi|943876222|ref|WP_055517321.1|', '1.6e-59', '81.59', '96.36', '238']	DUF5324	Putative nosiheptide resistance regulatory protein	Putative nosiheptide resistance regulatory protein
GE000016	COG0652|PPIases accelerate the folding of proteins	[O]: Posttranslational modification, protein turnover, chaperones	Biological Process: protein peptidyl-prolyl isomerization (GO:0000413); Molecular Function: peptidyl-prolyl cis-trans isomerase activity (GO:0003755); Biological Process: protein folding (GO:0006457)	K03767|peptidyl-prolyl cis-trans isomerase A (cyclophilin A)	['GE000016', 'peptidylprolyl isomerase [Streptomyces phaeochromogenes]', 'gi|944023645|ref|WP_055613079.1|', '7.7e-93', '96.00', '100.00', '349']	Pro_isomerase	Peptidyl-prolyl cis-trans isomerase B	Peptidyl-prolyl cis-trans isomerase B
GE000017	COG0705|rhomboid family	[R]: General function prediction only	Molecular Function: serine-type endopeptidase activity (GO:0004252); Cellular Component: intracellular (GO:0005622); Biological Process: proteolysis (GO:0006508); Molecular Function: zinc ion binding (GO:0008270); Cellular Component: integral component of membrane (GO:0016021)	--	['GE000017', 'rhomboid family intramembrane serine protease [Streptomyces sp. A217]', 'gi|1372248484|ref|WP_107018203.1|', '1.3e-148', '93.29', '100.00', '535']	Rhomboid	Putative rhomboid protease YdcA	Putative rhomboid protease YdcA
GE000018	NOG79642|Cell division protein CrgA	[S]: Function unknown	Cellular Component: integral component of plasma membrane (GO:0005887); Biological Process: cell cycle (GO:0007049); Biological Process: cell division (GO:0051301)	--	['GE000018', 'MULTISPECIES: cell division protein CrgA [Streptomyces]', 'gi|943876209|ref|WP_055517312.1|', '3.1e-39', '98.81', '100.00', '169']	CrgA	Cell division protein CrgA	Cell division protein CrgA
GE000019	COG3879|membrane associated protein	[S]: Function unknown	Cellular Component: integral component of membrane (GO:0016021)	--	['GE000019', 'DUF881 domain-containing protein [Streptomyces sp. A217]', 'gi|1372248153|ref|WP_107017872.1|', '4.6e-134', '94.98', '100.00', '486']	DUF881	--	--
GE000020	COG3764|(sortase) family	[M]: Cell wall/membrane/envelope biogenesis	Cellular Component: integral component of membrane (GO:0016021)	K07284|sortase A	['GE000020', 'class E sortase [Streptomyces sp. A217]', 'gi|1372248154|ref|WP_107017873.1|', '2.0e-115', '86.70', '95.49', '424']	Sortase	Sortase SrtE1	Sortase SrtE1
GE000021	NOG103880|--	[S]: Function unknown	--	--	['GE000021', 'hypothetical protein GA0115245_112595 [Streptomyces sp. di188]', 'gi|1051775036|ref|SCD76094.1|', '1.3e-32', '77.01', '100.00', '147']	--	--	--
GE000022	COG0512|anthranilate synthase	[E]: Amino acid transport and metabolism	Molecular Function: anthranilate synthase activity (GO:0004049); Biological Process: glutamine metabolic process (GO:0006541); Molecular Function: 4-amino-4-deoxychorismate synthase activity (GO:0046820)	K01664|para-aminobenzoate synthetase component II	['GE000022', 'aminodeoxychorismate/anthranilate synthase component II [Streptomyces sp. A217]', 'gi|1372248156|ref|WP_107017875.1|', '1.5e-114', '96.23', '100.00', '421']	GATase;Peptidase_C26	Anthranilate synthase component 2	Anthranilate synthase component 2
GE000023	COG3764|(sortase) family	[M]: Cell wall/membrane/envelope biogenesis	Cellular Component: integral component of membrane (GO:0016021)	K07284|sortase A	['GE000023', 'class E sortase [Streptomyces aurantiacus]', 'gi|1373437858|ref|WP_107099962.1|', '7.2e-132', '63.28', '99.47', '480']	Sortase	Sortase SrtE1	Sortase SrtE1
GE000024	COG3764|(sortase) family	[M]: Cell wall/membrane/envelope biogenesis	Cellular Component: integral component of membrane (GO:0016021)	--	['GE000024', 'class E sortase [Streptomyces phaeochromogenes]', 'gi|944023632|ref|WP_055613066.1|', '4.2e-121', '88.66', '100.00', '443']	Sortase	Sortase SrtE2	Sortase SrtE2
GE000025	NOG192199|--	[S]: Function unknown	Molecular Function: DNA binding (GO:0003677); Molecular Function: endonuclease activity (GO:0004519); Biological Process: DNA restriction-modification system (GO:0009307); Biological Process: nucleic acid phosphodiester bond hydrolysis (GO:0090305)	--	['GE000025', 'restriction endonuclease [Streptomyces yerevanensis]', 'gi|702998350|ref|WP_033321363.1|', '7.8e-150', '81.69', '99.71', '539']	Mrr_cat;Mrr_cat_2	--	--
GE000026	COG0515|Serine Threonine protein kinase	[T]: Signal transduction mechanisms	Molecular Function: protein serine/threonine kinase activity (GO:0004674); Molecular Function: ATP binding (GO:0005524); Biological Process: protein phosphorylation (GO:0006468); Cellular Component: integral component of membrane (GO:0016021)	K12132|eukaryotic-like serine/threonine-protein kinase	['GE000026', 'Stk1 family PASTA domain-containing Ser/Thr kinase [Streptomyces sp. A217]', 'gi|1372248159|ref|WP_107017878.1|', '9.0e-291', '87.38', '96.15', '1008']	Pkinase;PASTA;Pkinase_Tyr;APH	Probable serine/threonine-protein kinase SCO3848	Probable serine/threonine-protein kinase SCO3848
GE000027	COG0768|penicillin-binding protein	[M]: Cell wall/membrane/envelope biogenesis	Molecular Function: penicillin binding (GO:0008658); Molecular Function: peptidoglycan glycosyltransferase activity (GO:0008955)	--	['GE000027', 'penicillin-binding protein [Streptomyces phaeochromogenes]', 'gi|944023630|ref|WP_055613064.1|', '1.5e-263', '94.35', '100.00', '917']	Transpeptidase	Penicillin-binding protein A	Penicillin-binding protein A
GE000028	COG0772|Cell Division Protein	[D]: Cell cycle control, cell division, chromosome partitioning	Cellular Component: integral component of membrane (GO:0016021); Biological Process: cell division (GO:0051301)	--	['GE000028', 'FtsW/RodA/SpoVE family cell cycle protein [Streptomyces phaeochromogenes]', 'gi|944023629|ref|WP_055613063.1|', '1.0e-235', '93.53', '100.00', '825']	FTSW_RODA_SPOVE	Uncharacterized FtsW-like protein	Uncharacterized FtsW-like protein
GE000029	COG0631|Phosphatase	[T]: Signal transduction mechanisms	Molecular Function: protein serine/threonine phosphatase activity (GO:0004722); Biological Process: protein dephosphorylation (GO:0006470)	K20074|PPM family protein phosphatase	['GE000029', 'Stp1/IreP family PP2C-type Ser/Thr phosphatase [Streptomyces phaeochromogenes]', 'gi|1158521183|ref|WP_079053041.1|', '8.7e-249', '97.35', '85.80', '868']	PP2C;PP2C_2	PP2C-family Ser/Thr phosphatase	PP2C-family Ser/Thr phosphatase
GE000030	COG1716|fha domain-containing protein	[T]: Signal transduction mechanisms	--	--	['GE000030', 'MULTISPECIES: FHA domain-containing protein [Streptomyces]', 'gi|493110234|ref|WP_006141267.1|', '7.1e-67', '97.69', '100.00', '262']	FHA;Yop-YscD_cpl	FHA domain-containing protein FhaB	FHA domain-containing protein FhaB
GE000031	NOG51897|fha domain containing protein	[T]: Signal transduction mechanisms	--	--	['GE000031', 'DUF2662 domain-containing protein [Streptomyces phaeochromogenes]', 'gi|944023626|ref|WP_055613060.1|', '1.8e-115', '89.32', '100.00', '424']	DUF3662;FHA;Yop-YscD_cpl	FHA domain-containing protein FhaA	FHA domain-containing protein FhaA
GE000032	NOG32666|--	[S]: Function unknown	--	--	['GE000032', 'epimerase [Streptomyces phaeochromogenes]', 'gi|1373441438|ref|WP_107102405.1|', '9.7e-101', '85.14', '100.00', '375']	--	--	--
GE000033	COG4320|Uncharacterized protein conserved in bacteria (DUF2252)	[S]: Function unknown	--	--	['GE000033', 'DUF2252 domain-containing protein [Streptomyces aurantiacus]', 'gi|943872674|ref|WP_055515148.1|', '1.4e-234', '88.75', '100.00', '821']	DUF2252	--	--
GE000034	NOG114334|--	[S]: Function unknown	Molecular Function: chromatin binding (GO:0003682)	--	['GE000034', 'J domain-containing protein [Streptomyces phaeochromogenes]', 'gi|944023622|ref|WP_055613056.1|', '9.7e-132', '96.15', '75.36', '479']	--	--	--
GE000035	COG0607|Rhodanese domain protein	[P]: Inorganic ion transport and metabolism	Molecular Function: transferase activity (GO:0016740)	--	['GE000035', 'rhodanese-like domain-containing protein [Streptomyces sp. A217]', 'gi|1372248167|ref|WP_107017886.1|', '1.1e-52', '95.41', '100.00', '214']	Rhodanese	Thiosulfate sulfurtransferase GlpE	Thiosulfate sulfurtransferase GlpE
GE000036	--	--	Molecular Function: oxidoreductase activity, acting on the CH-CH group of donors (GO:0016627); Molecular Function: flavin adenine dinucleotide binding (GO:0050660); Biological Process: oxidation-reduction process (GO:0055114)	--	['GE000036', 'acyl-CoA dehydrogenase [Streptomyces phaeochromogenes]', 'gi|944023620|ref|WP_055613054.1|', '1.7e-190', '91.27', '100.00', '674']	Acyl-CoA_dh_1;Acyl-CoA_dh_N;Acyl-CoA_dh_2	--	--
GE000037	--	--	Cellular Component: integral component of membrane (GO:0016021)	--	['GE000037', 'hypothetical protein [Streptomyces sp. A217]', 'gi|1372248169|ref|WP_107017888.1|', '1.1e-103', '89.27', '60.65', '386']	--	--	--
GE000038	NOG38724|Membrane	[S]: Function unknown	Molecular Function: gamma-glutamyl carboxylase activity (GO:0008488); Cellular Component: integral component of membrane (GO:0016021); Biological Process: peptidyl-glutamic acid carboxylation (GO:0017187)	--	['GE000038', 'hypothetical protein [Streptomyces phaeochromogenes]', 'gi|1373441440|ref|WP_107102407.1|', '2.3e-196', '81.80', '79.08', '694']	VKG_Carbox	--	--
GE000039	NOG108548|rrna methyltransferase	[S]: Function unknown	Biological Process: RNA methylation (GO:0001510); Molecular Function: RNA binding (GO:0003723); Biological Process: RNA processing (GO:0006396); Molecular Function: RNA methyltransferase activity (GO:0008173)	--	['GE000039', 'rRNA methyltransferase [Streptomyces sp. WAC00263]', 'gi|1137288933|ref|OMP23267.1|', '4.4e-118', '89.75', '97.99', '433']	SpoU_methylase	--	--
GE000040	COG1012|Dehydrogenase	[C]: Energy production and conversion	Molecular Function: oxidoreductase activity, acting on the aldehyde or oxo group of donors, NAD or NADP as acceptor (GO:0016620); Biological Process: oxidation-reduction process (GO:0055114)	--	['GE000040', 'phenylacetic acid degradation protein PaaN [Streptomyces sp. A217]', 'gi|1372248172|ref|WP_107017891.1|', '4.8e-306', '94.30', '99.64', '1058']	Aldedh	--	--
GE000041	COG1250|Dehydrogenase	[I]: Lipid transport and metabolism	Molecular Function: 3-hydroxyacyl-CoA dehydrogenase activity (GO:0003857); Biological Process: fatty acid metabolic process (GO:0006631); Molecular Function: 3-hydroxybutyryl-CoA dehydrogenase activity (GO:0008691); Biological Process: oxidation-reduction process (GO:0055114)	K00074|3-hydroxybutyryl-CoA dehydrogenase	['GE000041', '3-hydroxyacyl-CoA dehydrogenase [Streptomyces sp. A217]', 'gi|1372248173|ref|WP_107017892.1|', '2.4e-264', '92.45', '99.80', '920']	3HCDH_N;3HCDH;3HCDH_RFF;NAD_binding_2	3-hydroxyadipyl-CoA dehydrogenase	3-hydroxyadipyl-CoA dehydrogenase
GE000042	NOG33644|TetR family transcriptional regulator	[K]: Transcription	Molecular Function: DNA binding (GO:0003677); Biological Process: regulation of transcription, DNA-templated (GO:0006355)	--	['GE000042', 'TetR/AcrR family transcriptional regulator [Streptomyces aurantiacus]', 'gi|943873150|ref|WP_055515462.1|', '5.0e-101', '97.96', '100.00', '376']	TetR_C_24;TetR_N	Biofilm operon icaADBC HTH-type negative transcriptional regulator IcaR	Biofilm operon icaADBC HTH-type negative transcriptional regulator IcaR
GE000043	COG1522|transcriptional regulator AsnC family	[K]: Transcription	Molecular Function: DNA-binding transcription factor activity (GO:0003700); Cellular Component: intracellular (GO:0005622); Biological Process: regulation of transcription, DNA-templated (GO:0006355); Molecular Function: sequence-specific DNA binding (GO:0043565)	--	['GE000043', 'transcriptional regulator, AsnC family [Streptomyces sp. 3213]', 'gi|1089662611|ref|SED98625.1|', '1.4e-80', '94.58', '100.00', '308']	HTH_24;HTH_AsnC-type;AsnC_trans_reg	--	--
GE000044	COG1071|Dehydrogenase	[C]: Energy production and conversion	Molecular Function: pyruvate dehydrogenase (acetyl-transferring) activity (GO:0004739); Biological Process: oxidation-reduction process (GO:0055114)	K00161|pyruvate dehydrogenase E1 component alpha subunit	['GE000044', 'pyruvate dehydrogenase (acetyl-transferring) E1 component subunit alpha [Streptomyces sp. A217]', 'gi|1372248176|ref|WP_107017895.1|', '8.4e-201', '92.35', '100.00', '708']	E1_dh;DXP_synthase_N;TPP_enzyme_C	3-methyl-2-oxobutanoate dehydrogenase subunit alpha	3-methyl-2-oxobutanoate dehydrogenase subunit alpha
GE000045	COG0022|Dehydrogenase, E1 component	[C]: Energy production and conversion	Molecular Function: pyruvate dehydrogenase (acetyl-transferring) activity (GO:0004739); Biological Process: oxidation-reduction process (GO:0055114)	K00162|pyruvate dehydrogenase E1 component beta subunit	['GE000045', 'alpha-ketoacid dehydrogenase subunit beta [Streptomyces sp. A217]', 'gi|1372248177|ref|WP_107017896.1|', '1.2e-187', '97.60', '100.00', '664']	Transket_pyr;Transketolase_C	3-methyl-2-oxobutanoate dehydrogenase subunit beta	3-methyl-2-oxobutanoate dehydrogenase subunit beta
GE000046	COG0508|Dehydrogenase	[C]: Energy production and conversion	Molecular Function: transferase activity (GO:0016740)	K00627|pyruvate dehydrogenase E2 component (dihydrolipoamide acetyltransferase)	['GE000046', '2-oxo acid dehydrogenase subunit E2 [Streptomyces phaeochromogenes]', 'gi|944023611|ref|WP_055613045.1|', '1.3e-196', '82.86', '100.00', '695']	2-oxoacid_dh;Biotin_lipoyl;E3_binding	Dihydrolipoyllysine-residue acetyltransferase component of pyruvate dehydrogenase complex	Dihydrolipoyllysine-residue acetyltransferase component of pyruvate dehydrogenase complex
GE000047	NOG73423|Molybdopterin-guanine dinucleotide biosynthesis protein	[H]: Coenzyme transport and metabolism	--	--	['GE000047', 'molybdenum cofactor guanylyltransferase [Streptomyces sp. NEAU-SSA 1]', 'gi|1477209390|ref|WP_119105994.1|', '1.3e-123', '85.61', '80.35', '452']	NTP_transf_3	Molybdenum cofactor guanylyltransferase	Molybdenum cofactor guanylyltransferase
GE000048	COG0303|Molybdenum cofactor synthesis domain protein	[H]: Coenzyme transport and metabolism	Biological Process: molybdopterin cofactor biosynthetic process (GO:0032324)	K03750|molybdopterin molybdotransferase	['GE000048', 'molybdopterin molybdotransferase MoeA [Streptomyces sp. A217]', 'gi|1372248180|ref|WP_107017899.1|', '2.5e-228', '87.58', '100.00', '800']	MoeA_N;MoCF_biosynth;MoeA_C	Molybdopterin molybdenumtransferase 2	Molybdopterin molybdenumtransferase 2
GE000049	COG1226|PotAssium voltage-gated channel	[P]: Inorganic ion transport and metabolism	Biological Process: potassium ion transport (GO:0006813); Cellular Component: integral component of membrane (GO:0016021)	K10716|voltage-gated potassium channel	['GE000049', 'ion channel protein [Streptomyces aurantiacus]', 'gi|943869166|ref|WP_055511640.1|', '6.0e-180', '93.15', '99.18', '639']	TrkA_N;Ion_trans_2	--	--
GE000050	COG0604|alcohol dehydrogenase	[C]: Energy production and conversion	Molecular Function: zinc ion binding (GO:0008270); Molecular Function: oxidoreductase activity (GO:0016491); Biological Process: oxidation-reduction process (GO:0055114)	--	['GE000050', 'NAD(P)H-quinone oxidoreductase [Streptomyces phaeochromogenes]', 'gi|944023608|ref|WP_055613042.1|', '6.8e-161', '93.87', '99.68', '575']	ADH_zinc_N;ADH_zinc_N_2;ADH_N	2-haloacrylate reductase	2-haloacrylate reductase
GE000051	--	--	--	--	['GE000051', 'hypothetical protein [Streptomyces aurantiacus]', 'gi|943869171|ref|WP_055511645.1|', '4.6e-34', '62.11', '88.76', '153']	--	--	--
GE000052	COG1695|Transcriptional regulator	[K]: Transcription	--	--	['GE000052', 'PadR family transcriptional regulator [Streptomyces sp. A217]', 'gi|1372248183|ref|WP_107017902.1|', '1.1e-87', '94.38', '90.36', '332']	PadR;Vir_act_alpha_C	--	--
GE000053	NOG38370|Protein of unknown function (DUF2587)	[S]: Function unknown	Molecular Function: isomerase activity (GO:0016853); Biological Process: regulation of proteasomal protein catabolic process (GO:0061136)	--	['GE000053', 'hypothetical protein SNL152K_4944 [Streptomyces sp. NL15-2K]', 'gi|1493709514|ref|GCB47639.1|', '3.8e-90', '94.62', '100.00', '340']	DUF2587	Bacterial proteasome activator	Bacterial proteasome activator
GE000054	COG0515|Serine Threonine protein kinase	[T]: Signal transduction mechanisms	Molecular Function: protein serine/threonine kinase activity (GO:0004674); Molecular Function: ATP binding (GO:0005524); Biological Process: protein phosphorylation (GO:0006468); Cellular Component: integral component of membrane (GO:0016021)	K12132|eukaryotic-like serine/threonine-protein kinase	['GE000054', 'serine/threonine protein kinase [Streptomyces aurantiacus]', 'gi|943869174|ref|WP_055511648.1|', '2.1e-205', '83.51', '100.00', '724']	Pkinase;Pkinase_Tyr;PASTA;APH;Kinase-like	Serine/threonine-protein kinase PksC	Serine/threonine-protein kinase PksC
GE000055	COG0515|Serine Threonine protein kinase	[T]: Signal transduction mechanisms	--	K12132|eukaryotic-like serine/threonine-protein kinase	['GE000055', 'serine/threonine protein kinase [Streptomyces phaeochromogenes]', 'gi|1373441437|ref|WP_107102404.1|', '1.6e-194', '95.58', '70.10', '688']	Pkinase;Pkinase_Tyr;APH	Probable serine/threonine-protein kinase SCO3848	Probable serine/threonine-protein kinase SCO3848
GE000056	NOG56351|Aminoglycoside phosphotransferase	[R]: General function prediction only	Molecular Function: transferase activity (GO:0016740)	--	['GE000056', 'aminoglycoside phosphotransferase [Streptomyces phaeochromogenes]', 'gi|944023602|ref|WP_055613036.1|', '1.4e-177', '92.64', '100.00', '631']	APH	--	--
GE000057	--	--	--	--	['GE000057', 'hypothetical protein [Streptomyces sp. A217]', 'gi|1372248491|ref|WP_107018210.1|', '2.6e-51', '74.64', '98.57', '210']	Pyridox_ox_2	--	--
GE000058	COG2197|Two component transcriptional regulator, LuxR family	[T]: Signal transduction mechanisms	Biological Process: phosphorelay signal transduction system (GO:0000160); Molecular Function: DNA binding (GO:0003677); Cellular Component: intracellular (GO:0005622); Biological Process: regulation of transcription, DNA-templated (GO:0006355)	--	['GE000058', 'response regulator transcription factor [Streptomyces sp. A217]', 'gi|1372248187|ref|WP_107017906.1|', '9.3e-92', '94.30', '100.00', '345']	Response_reg;GerE	DNA-binding transcriptional activator DevR/DosR	DNA-binding transcriptional activator DevR/DosR
GE000059	COG1071|Dehydrogenase	[C]: Energy production and conversion	Molecular Function: oxidoreductase activity, acting on the aldehyde or oxo group of donors, disulfide as acceptor (GO:0016624); Biological Process: oxidation-reduction process (GO:0055114)	K00161|pyruvate dehydrogenase E1 component alpha subunit	['GE000059', 'pyruvate dehydrogenase (acetyl-transferring) E1 component subunit alpha [Streptomyces phaeochromogenes]', 'gi|944023599|ref|WP_055613033.1|', '3.4e-218', '96.65', '100.00', '766']	E1_dh;TPP_enzyme_C	3-methyl-2-oxobutanoate dehydrogenase subunit alpha	3-methyl-2-oxobutanoate dehydrogenase subunit alpha
GE000060	COG0022|Dehydrogenase, E1 component	[C]: Energy production and conversion	Molecular Function: pyruvate dehydrogenase (acetyl-transferring) activity (GO:0004739); Biological Process: oxidation-reduction process (GO:0055114)	K00162|pyruvate dehydrogenase E1 component beta subunit	['GE000060', 'alpha-ketoacid dehydrogenase subunit beta [Streptomyces phaeochromogenes]', 'gi|1373441436|ref|WP_107102403.1|', '4.5e-179', '97.85', '100.00', '636']	Transket_pyr;Transketolase_C	Pyruvate dehydrogenase E1 component subunit beta	Pyruvate dehydrogenase E1 component subunit beta
GE000061	COG0508|Dehydrogenase	[C]: Energy production and conversion	Molecular Function: dihydrolipoyllysine-residue acetyltransferase activity (GO:0004742); Biological Process: metabolic process (GO:0008152)	K00627|pyruvate dehydrogenase E2 component (dihydrolipoamide acetyltransferase)	['GE000061', '2-oxo acid dehydrogenase subunit E2 [Streptomyces sp. OK885]', 'gi|1317282218|ref|WP_101399233.1|', '1.0e-200', '86.16', '99.79', '708']	2-oxoacid_dh;Biotin_lipoyl;E3_binding	Dihydrolipoyllysine-residue acetyltransferase component of pyruvate dehydrogenase complex	Dihydrolipoyllysine-residue acetyltransferase component of pyruvate dehydrogenase complex
GE000062	COG1686|Carboxypeptidase	[M]: Cell wall/membrane/envelope biogenesis	Biological Process: proteolysis (GO:0006508); Molecular Function: serine-type D-Ala-D-Ala carboxypeptidase activity (GO:0009002)	K07258|serine-type D-Ala-D-Ala carboxypeptidase (penicillin-binding protein 5/6)	['GE000062', 'D-alanyl-D-alanine carboxypeptidase [Streptomyces sp. A217]', 'gi|1372248191|ref|WP_107017910.1|', '4.6e-143', '94.14', '99.66', '516']	Peptidase_S11	D-alanyl-D-alanine carboxypeptidase	D-alanyl-D-alanine carboxypeptidase
GE000063	NOG57596|GntR family transcriptional regulator	[K]: Transcription	Molecular Function: DNA binding (GO:0003677); Molecular Function: DNA-binding transcription factor activity (GO:0003700); Biological Process: regulation of transcription, DNA-templated (GO:0006355)	--	['GE000063', 'GntR family transcriptional regulator [Streptomyces sp. A217]', 'gi|1372248192|ref|WP_107017911.1|', '1.5e-107', '91.81', '95.87', '398']	FCD;GntR;HTH_24	Uxu operon transcriptional regulator	Uxu operon transcriptional regulator
GE000064	NOG01489|Major Facilitator superfamily	[G]: Carbohydrate transport and metabolism	Cellular Component: integral component of membrane (GO:0016021); Biological Process: transmembrane transport (GO:0055085)	--	['GE000064', 'MFS transporter [Streptomyces phaeochromogenes]', 'gi|944023595|ref|WP_055613029.1|', '7.0e-228', '95.18', '100.00', '798']	MFS_1	--	--
GE000065	NOG77591|Mycothiol maleylpyruvate isomerase N-terminal domain	[S]: Function unknown	Molecular Function: metal ion binding (GO:0046872)	--	['GE000065', 'maleylpyruvate isomerase family mycothiol-dependent enzyme [Streptomyces aurantiacus]', 'gi|943869190|ref|WP_055511664.1|', '1.0e-152', '94.89', '100.00', '548']	MDMPI_N;MDMPI_C	--	--
GE000066	COG0388|nitrilase cyanide hydratase and apolipoprotein n-acyltransferase	[R]: General function prediction only	Biological Process: nitrogen compound metabolic process (GO:0006807); Molecular Function: transferase activity, transferring acyl groups (GO:0016746); Molecular Function: hydrolase activity, acting on carbon-nitrogen (but not peptide) bonds (GO:0016810)	--	['GE000066', 'carbon-nitrogen family hydrolase [Streptomyces sp. A217]', 'gi|1372248195|ref|WP_107017914.1|', '5.2e-131', '85.31', '100.00', '476']	CN_hydrolase	2-oxoglutaramate amidase	2-oxoglutaramate amidase
GE000067	COG4894|Pfam:DUF567	[S]: Function unknown	--	--	['GE000067', 'hypothetical protein [Streptomyces aurantiacus]', 'gi|943869194|ref|WP_055511668.1|', '2.8e-52', '93.29', '100.00', '214']	LOR	--	--
GE000068	--	--	Cellular Component: integral component of membrane (GO:0016021)	--	['GE000068', 'MULTISPECIES: hypothetical protein [Streptomyces]', 'gi|944016609|ref|WP_055607531.1|', '1.1e-20', '70.37', '98.78', '108']	--	--	--
GE000069	COG1362|M18 family aminopeptidase	[E]: Amino acid transport and metabolism	Molecular Function: aminopeptidase activity (GO:0004177); Biological Process: proteolysis (GO:0006508); Molecular Function: metallopeptidase activity (GO:0008237); Molecular Function: zinc ion binding (GO:0008270)	K01267|aspartyl aminopeptidase	['GE000069', 'M18 family aminopeptidase [Streptomyces sp. A217]', 'gi|1372248200|ref|WP_107017919.1|', '1.1e-241', '94.21', '100.00', '844']	Peptidase_M18;Peptidase_M42	Probable M18 family aminopeptidase 2	Probable M18 family aminopeptidase 2
GE000070	COG1960|acyl-CoA dehydrogenase	[I]: Lipid transport and metabolism	Molecular Function: acyl-CoA dehydrogenase activity (GO:0003995); Molecular Function: flavin adenine dinucleotide binding (GO:0050660); Biological Process: oxidation-reduction process (GO:0055114)	--	['GE000070', 'butyryl-CoA dehydrogenase [Streptomyces phaeochromogenes]', 'gi|944026199|ref|WP_055615633.1|', '0.0e+00', '98.03', '100.00', '1186']	Acyl-CoA_dh_C;Acyl-CoA_dh_M;Acyl-CoA_dh_1;AcylCoA_DH_N	3-methylmercaptopropionyl-CoA dehydrogenase	3-methylmercaptopropionyl-CoA dehydrogenase
GE000071	NOG138083|--	[S]: Function unknown	--	--	['GE000071', 'MULTISPECIES: SseB family protein [Streptomyces]', 'gi|943875968|ref|WP_055517152.1|', '1.6e-79', '95.76', '100.00', '304']	SseB	--	--
GE000072	COG1741|pirin domain protein	[R]: General function prediction only	--	K06911|quercetin 2,3-dioxygenase	['GE000072', 'pirin family protein [Streptomyces sp. A217]', 'gi|1372248203|ref|WP_107017922.1|', '1.2e-184', '97.21', '100.00', '654']	Pirin_C;Pirin	Putative quercetin 2,3-dioxygenase PA2418	Putative quercetin 2,3-dioxygenase PA2418
GE000073	--	--	Molecular Function: DNA binding (GO:0003677)	--	['GE000073', 'DNA-binding protein [Streptomyces phaeochromogenes]', 'gi|944026196|ref|WP_055615630.1|', '6.5e-135', '76.38', '100.00', '489']	Bro-N	--	--
GE000074	COG2208|protein serine threonine phosphatase	[T]: Signal transduction mechanisms	Molecular Function: catalytic activity (GO:0003824)	--	['GE000074', 'GAF domain-containing protein [Streptomyces phaeochromogenes]', 'gi|944026193|ref|WP_055615627.1|', '0.0e+00', '92.60', '97.95', '1320']	SpoIIE;GAF_2;HATPase_c_2	--	--
GE000075	COG0173|aspartyl-trna synthetase	[J]: Translation, ribosomal structure and biogenesis	Molecular Function: nucleic acid binding (GO:0003676); Molecular Function: aspartate-tRNA ligase activity (GO:0004815); Molecular Function: ATP binding (GO:0005524); Cellular Component: cytoplasm (GO:0005737); Biological Process: tRNA aminoacylation for protein translation (GO:0006418)	K01876|aspartyl-tRNA synthetase	['GE000075', 'aspartate--tRNA ligase [Streptomyces sp. A217]', 'gi|1372248205|ref|WP_107017924.1|', '0.0e+00', '97.95', '99.15', '1164']	tRNA-synt_2;GAD;tRNA_anti-codon	Aspartate--tRNA ligase	Aspartate--tRNA ligase
GE000076	COG3485|protocatechuate 3,4-dioxygenase	[Q]: Secondary metabolites biosynthesis, transport and catabolism	Biological Process: cellular aromatic compound metabolic process (GO:0006725); Molecular Function: ferric iron binding (GO:0008199); Cellular Component: integral component of membrane (GO:0016021); Molecular Function: oxidoreductase activity, acting on single donors with incorporation of molecular oxygen, incorporation of two atoms of oxygen (GO:0016702); Biological Process: oxidation-reduction p…	--	['GE000076', 'dioxygenase [Streptomyces phaeochromogenes]', 'gi|944026184|ref|WP_055615618.1|', '2.6e-137', '91.59', '99.40', '497']	Dioxygenase_C	--	--
GE000077	NOG00172|Major Facilitator superfamily	[G]: Carbohydrate transport and metabolism	Cellular Component: integral component of membrane (GO:0016021); Biological Process: transmembrane transport (GO:0055085)	--	['GE000077', 'MFS transporter [Streptomyces galbus]', 'gi|917539743|ref|WP_052146160.1|', '1.1e-58', '87.32', '90.97', '235']	--	Putative tartrate transporter	Putative tartrate transporter
GE000078	--	--	--	--	['GE000078', 'MULTISPECIES: hypothetical protein [Streptomyces]', 'gi|1275892708|ref|WP_099942391.1|', '1.1e-20', '56.80', '86.11', '109']	--	--	--
GE000079	NOG92414|--	[S]: Function unknown	--	--	['GE000079', 'hypothetical protein [Streptomyces phaeochromogenes]', 'gi|944025224|ref|WP_055614658.1|', '1.1e-58', '90.76', '98.35', '235']	--	--	--
GE000080	NOG112346|--	[S]: Function unknown	--	--	['GE000080', 'hypothetical protein [Streptomyces sp. A217]', 'gi|1372248208|ref|WP_107017927.1|', '1.2e-82', '89.24', '94.05', '315']	--	--	--
GE000081	COG0463|Glycosyl transferase, family 2	[M]: Cell wall/membrane/envelope biogenesis	Molecular Function: transferase activity (GO:0016740)	--	['GE000081', 'glycosyl transferase [Streptomyces pristinaespiralis]', 'gi|924535422|ref|ALC21604.1|', '1.0e-163', '77.66', '99.19', '585']	Glycos_transf_2;Glyco_tranf_2_4;TPR_14	TPR repeat-containing protein Synpcc7942_0270	TPR repeat-containing protein Synpcc7942_0270
GE000082	NOG172240|Collagen triple helix repeat (20 copies)	[S]: Function unknown	--	--	['GE000082', 'hypothetical protein [Streptomyces scabiei]', 'gi|1376458763|ref|WP_107468946.1|', '2.4e-29', '58.86', '51.53', '138']	Collagen	--	--
GE000083	NOG73613|membrane	[S]: Function unknown	Cellular Component: integral component of membrane (GO:0016021)	--	['GE000083', 'DUF3152 domain-containing protein [Streptomyces phaeochromogenes]', 'gi|1158521393|ref|WP_079053251.1|', '1.7e-93', '89.95', '58.51', '352']	DUF3152	--	--
GE000084	COG3866|Pectate lyase	[G]: Carbohydrate transport and metabolism	Biological Process: polysaccharide catabolic process (GO:0000272); Cellular Component: extracellular region (GO:0005576); Molecular Function: lyase activity (GO:0016829)	K01728|pectate lyase	['GE000084', 'polysaccharide lyase family 1 protein [Streptomyces phaeochromogenes]', 'gi|944025218|ref|WP_055614652.1|', '7.4e-233', '92.17', '100.00', '815']	Pec_lyase_C	Pectate lyase	Pectate lyase
GE000085	--	--	--	--	['GE000085', 'MULTISPECIES: DUF397 domain-containing protein [Streptomyces]', 'gi|1160812375|ref|WP_079661830.1|', '1.1e-17', '68.75', '98.46', '97']	DUF397	--	--
GE000086	--	--	Molecular Function: sequence-specific DNA binding (GO:0043565)	--	['GE000086', 'XRE family transcriptional regulator [Streptomyces prunicolor]', 'gi|517887329|ref|WP_019057537.1|', '1.5e-118', '78.14', '84.04', '435']	HTH_31	--	--
GE000087	--	--	--	K07284|sortase A	['GE000087', 'class E sortase, partial [Streptomyces phaeochromogenes]', 'gi|944024770|ref|WP_055614204.1|', '1.4e-76', '86.31', '68.29', '295']	Sortase	--	--
GE000088	COG0143|Is required not only for elongation of protein synthesis but also for the initiation of all mRNA translation through initiator tRNA(fMet) aminoacylation (By similarity)	[J]: Translation, ribosomal structure and biogenesis	Molecular Function: methionine-tRNA ligase activity (GO:0004825); Molecular Function: ATP binding (GO:0005524); Cellular Component: cytoplasm (GO:0005737); Biological Process: methionyl-tRNA aminoacylation (GO:0006431); Molecular Function: metal ion binding (GO:0046872)	K01874|methionyl-tRNA synthetase	['GE000088', 'methionine--tRNA ligase [Streptomyces aurantiacus]', 'gi|943876841|ref|WP_055517912.1|', '0.0e+00', '94.43', '100.00', '1130']	tRNA-synt_1g;tRNA-synt_1	Methionine--tRNA ligase	Methionine--tRNA ligase
GE000089	NOG61721|toxic cation resistance protein	[R]: General function prediction only	--	--	['GE000089', 'VWA domain-containing protein [Streptomyces phaeochromogenes]', 'gi|944024772|ref|WP_055614206.1|', '1.7e-99', '82.51', '37.29', '372']	vWA-TerF-like;VWA_2;VWA	--	--
GE000090	COG3211|(twin-arginine translocation) pathway signal	[S]: Function unknown	--	K07093|uncharacterized protein	['GE000090', 'PhoX family protein [Streptomyces phaeochromogenes]', 'gi|944024773|ref|WP_055614207.1|', '0.0e+00', '94.20', '100.00', '1298']	DUF839	--	--
GE000091	--	--	Molecular Function: DNA binding (GO:0003677); Molecular Function: DNA-binding transcription factor activity (GO:0003700); Biological Process: regulation of transcription, DNA-templated (GO:0006355)	--	['GE000091', 'LysR family transcriptional regulator [Streptomyces sp. A217]', 'gi|1372248215|ref|WP_107017934.1|', '2.3e-153', '91.53', '100.00', '550']	LysR_substrate;HTH_1	Small neutral protease regulatory protein	Small neutral protease regulatory protein
GE000092	NOG75431|extracellular small neutral protease	[R]: General function prediction only	Molecular Function: metalloendopeptidase activity (GO:0004222); Cellular Component: extracellular region (GO:0005576); Biological Process: proteolysis (GO:0006508); Molecular Function: zinc ion binding (GO:0008270)	K01416|snapalysin	['GE000092', 'snapalysin [Streptomyces phaeochromogenes]', 'gi|944024775|ref|WP_055614209.1|', '9.2e-88', '88.48', '99.54', '332']	Peptidase_M7;PE	Extracellular small neutral protease	Extracellular small neutral protease
GE000093	--	--	Cellular Component: membrane (GO:0016020)	--	['GE000093', 'endonuclease/exonuclease/phosphatase family protein [Streptomyces phaeochromogenes]', 'gi|1373441500|ref|WP_107102467.1|', '1.6e-148', '75.57', '95.64', '535']	Exo_endo_phos	--	--
GE000094	COG0596|Alpha beta hydrolase	[R]: General function prediction only	Molecular Function: hydrolase activity (GO:0016787)	--	['GE000094', 'alpha/beta fold hydrolase [Streptomyces aurantiacus]', 'gi|943878984|ref|WP_055520055.1|', '4.3e-124', '87.98', '100.00', '453']	Abhydrolase_6;Abhydrolase_1;Hydrolase_4;Ndr;Abhydrolase_4	2-hydroxy-6-oxo-2,4-heptadienoate hydrolase	2-hydroxy-6-oxo-2,4-heptadienoate hydrolase
GE000095	COG1167|Transcriptional regulator, gntR family	[K]: Transcription	Molecular Function: DNA binding (GO:0003677); Molecular Function: DNA-binding transcription factor activity (GO:0003700); Molecular Function: catalytic activity (GO:0003824); Biological Process: regulation of transcription, DNA-templated (GO:0006355); Molecular Function: pyridoxal phosphate binding (GO:0030170)	--	['GE000095', 'PLP-dependent aminotransferase family protein [Streptomyces aurantiacus]', 'gi|943878982|ref|WP_055520053.1|', '2.3e-218', '90.97', '99.77', '767']	GntR	Uncharacterized HTH-type transcriptional regulator YdeF	Uncharacterized HTH-type transcriptional regulator YdeF
GE000096	NOG36738|integral membrane protein	[S]: Function unknown	Cellular Component: membrane (GO:0016020)	--	['GE000096', 'hypothetical protein [Streptomyces aurantiacus]', 'gi|943878980|ref|WP_055520051.1|', '5.0e-121', '87.91', '92.54', '443']	--	--	--
GE000097	COG0842|(ABC) transporter	[V]: Defense mechanisms	Cellular Component: plasma membrane (GO:0005886); Biological Process: transport (GO:0006810); Cellular Component: integral component of membrane (GO:0016021)	K01992|ABC-2 type transport system permease protein	['GE000097', 'ABC transporter permease [Streptomyces phaeochromogenes]', 'gi|944028478|ref|WP_055617912.1|', '1.0e-142', '90.91', '100.00', '515']	ABC2_membrane;ABC2_membrane_3	Daunorubicin/doxorubicin resistance ABC transporter permease protein DrrB	Daunorubicin/doxorubicin resistance ABC transporter permease protein DrrB
GE000098	NOG10610|(ABC) transporter	[P]: Inorganic ion transport and metabolism	Molecular Function: ATP binding (GO:0005524); Molecular Function: ATPase activity (GO:0016887); Biological Process: daunorubicin transport (GO:0043215); Biological Process: doxorubicin transport (GO:1900753)	K01990|ABC-2 type transport system ATP-binding protein	['GE000098', 'ATP-binding cassette domain-containing protein [Streptomyces phaeochromogenes]', 'gi|944028479|ref|WP_055617913.1|', '8.9e-173', '91.78', '100.00', '615']	ABC_tran;AAA_21	Daunorubicin/doxorubicin resistance ATP-binding protein DrrA	Daunorubicin/doxorubicin resistance ATP-binding protein DrrA
GE000099	--	--	--	--	['GE000099', 'hypothetical protein [Streptomyces phaeochromogenes]', 'gi|944028480|ref|WP_055617914.1|', '4.2e-54', '73.33', '100.00', '220']	--	--	--
GE000100	--	--	--	--	['GE000100', 'hypothetical protein [Streptomyces phaeochromogenes]', 'gi|944028481|ref|WP_055617915.1|', '5.9e-45', '71.11', '100.00', '189']	--	--	--
GE000101	--	--	Cellular Component: membrane (GO:0016020)	--	['GE000101', 'serine/threonine-protein phosphatase [Streptomyces sp. A217]', 'gi|1372248223|ref|WP_107017942.1|', '2.0e-184', '85.82', '95.10', '654']	SpoIIE	--	--
GE000102	--	--	--	--	['GE000102', 'hypothetical protein [Streptomyces aurantiacus]', 'gi|943877991|ref|WP_055519062.1|', '2.9e-159', '74.09', '100.00', '570']	--	--	--
GE000103	NOG30386|Two component transcriptional regulator, winged helix family	[T]: Signal transduction mechanisms	Biological Process: phosphorelay signal transduction system (GO:0000160); Molecular Function: DNA binding (GO:0003677); Cellular Component: intracellular (GO:0005622); Biological Process: regulation of transcription, DNA-templated (GO:0006355)	--	['GE000103', 'response regulator transcription factor [Streptomyces phaeochromogenes]', 'gi|944027718|ref|WP_055617152.1|', '7.3e-99', '83.03', '93.97', '369']	Response_reg;Trans_reg_C;FleQ	Probable transcriptional regulatory protein TcrX	Probable transcriptional regulatory protein TcrX
GE000104	--	--	--	--	['GE000104', 'TIGR03086 family protein [Streptomyces phaeochromogenes]', 'gi|1028727717|ref|WP_063997347.1|', '9.2e-84', '80.75', '98.42', '318']	MDMPI_N	--	--
GE000105	NOG51955|regulatory protein	[R]: General function prediction only	Molecular Function: sequence-specific DNA binding (GO:0043565)	--	['GE000105', 'helix-turn-helix domain-containing protein [Streptomyces sp. A217]', 'gi|1372248227|ref|WP_107017946.1|', '2.5e-233', '95.08', '100.00', '817']	TPR_12;HTH_31;TPR_MalT;TPR_8;TPR_16;TPR_2;HTH_19;TPR_1;HTH_3;TPR_19	--	--
GE000107	COG0701|permease	[R]: General function prediction only	Cellular Component: integral component of membrane (GO:0016021)	K07089|uncharacterized protein	['GE000107', 'hypothetical protein [Streptomyces sp. A217]', 'gi|1372248228|ref|WP_107017947.1|', '1.1e-161', '92.56', '100.00', '578']	ArsP_1	UPF0718 protein YcgR	UPF0718 protein YcgR
GE000108	NOG42542|--	[S]: Function unknown	Cellular Component: membrane (GO:0016020)	--	['GE000108', 'TIGR03943 family protein [Streptomyces sp. A217]', 'gi|1372248497|ref|WP_107018216.1|', '1.1e-99', '75.09', '98.60', '372']	--	--	--
GE000109	COG2208|protein serine threonine phosphatase	[T]: Signal transduction mechanisms	--	--	['GE000109', 'GAF domain-containing protein [Streptomyces sp. A217]', 'gi|1372248229|ref|WP_107017948.1|', '1.1e-308', '88.60', '99.84', '1067']	SpoIIE;PAS_4;GAF_2;GAF;PAS;PAS_8	Uncharacterized protein MT1410	Uncharacterized protein MT1410
GE000110	COG0744|penicillin-binding protein	[M]: Cell wall/membrane/envelope biogenesis	Cellular Component: membrane (GO:0016020); Biological Process: cellular component organization (GO:0016043); Biological Process: cell wall organization or biogenesis (GO:0071554)	--	['GE000110', 'penicillin-binding protein [Streptomyces aurantiacus]', 'gi|1373437704|ref|WP_107099808.1|', '7.0e-247', '81.54', '92.72', '862']	Transgly	Penicillin-binding protein 1A	Penicillin-binding protein 1A
GE000111	--	--	--	--	['GE000111', 'hypothetical protein [Streptomyces aurantiacus]', 'gi|943868772|ref|WP_055511246.1|', '3.8e-115', '62.08', '100.00', '424']	Sigma70_r4_2;Sigma70_r4	--	--
GE000112	NOG61370|rna polymerase	[K]: Transcription	Molecular Function: DNA binding (GO:0003677); Molecular Function: DNA-binding transcription factor activity (GO:0003700); Biological Process: DNA-templated transcription, initiation (GO:0006352); Biological Process: regulation of transcription, DNA-templated (GO:0006355); Molecular Function: sigma factor activity (GO:0016987)	K03088|RNA polymerase sigma-70 factor, ECF subfamily	['GE000112', 'SigE family RNA polymerase sigma factor [Streptomyces phaeochromogenes]', 'gi|944027089|ref|WP_055616523.1|', '5.1e-86', '96.45', '100.00', '326']	Sigma70_r4_2;Sigma70_r2;Sigma70_r4	RNA polymerase sigma-H factor	RNA polymerase sigma-H factor
GE000113	--	--	--	--	['GE000113', 'hypothetical protein [Streptomyces sp. A217]', 'gi|1372248233|ref|WP_107017952.1|', '1.7e-51', '69.86', '84.17', '212']	YkuD	--	--
GE000114	COG3376|High-affinity	[P]: Inorganic ion transport and metabolism	Cellular Component: plasma membrane (GO:0005886); Molecular Function: nickel cation transmembrane transporter activity (GO:0015099); Cellular Component: integral component of membrane (GO:0016021); Biological Process: nickel cation transmembrane transport (GO:0035444); Molecular Function: metal ion binding (GO:0046872)	K07241|nickel/cobalt transporter (NiCoT) family protein	['GE000114', 'HoxN/HupN/NixA family nickel/cobalt transporter [Streptomyces phaeochromogenes]', 'gi|944027100|ref|WP_055616534.1|', '1.7e-185', '92.16', '94.95', '657']	NicO	Nickel transporter NixA	Nickel transporter NixA
GE000115	--	--	--	--	['GE000115', 'hypothetical protein [Streptomyces sp. A217]', 'gi|1372248234|ref|WP_107017953.1|', '3.1e-68', '92.81', '98.58', '266']	DUF5519	--	--
GE000116	COG0451|Nad-dependent epimerase dehydratase	[M]: Cell wall/membrane/envelope biogenesis	--	--	['GE000116', 'SgcJ/EcaC family oxidoreductase [Streptosporangium sp. &apos;caverna&apos;]', 'gi|1402827095|ref|WP_110698014.1|', '9.0e-54', '79.23', '75.58', '219']	DUF4440;SnoaL_4	--	--
GE000117	--	--	--	--	['GE000117', 'hypothetical protein BX281_5575 [Streptomyces sp. Ag82_O1-15]', 'gi|1241909287|ref|PBC97547.1|', '7.6e-61', '60.00', '68.03', '243']	--	--	--
GE000118	COG3387|glycoside hydrolase 15-related	[G]: Carbohydrate transport and metabolism	Molecular Function: hydrolase activity (GO:0016787)	--	['GE000118', 'glycoside hydrolase family 15 protein [Streptomyces sp. A217]', 'gi|1372248238|ref|WP_107017957.1|', '0.0e+00', '90.64', '98.02', '1135']	Glyco_hydro_15	Trehalase	Trehalase
GE000119	NOG55674|Methyltransferase FkbM family	[S]: Function unknown	Molecular Function: methyltransferase activity (GO:0008168); Biological Process: methylation (GO:0032259)	--	['GE000119', 'FkbM family methyltransferase [Streptomyces aurantiacus]', 'gi|943878812|ref|WP_055519883.1|', '1.3e-165', '89.20', '97.89', '591']	Methyltransf_21	--	--
GE000120	COG0515|Serine Threonine protein kinase	[T]: Signal transduction mechanisms	--	K08884|serine/threonine protein kinase, bacterial	['GE000120', 'serine/threonine protein kinase [Streptomyces sp. A217]', 'gi|1372248240|ref|WP_107017959.1|', '1.0e-161', '83.82', '78.90', '579']	Pkinase;Pkinase_Tyr;APH	Probable serine/threonine-protein kinase CE0033	Probable serine/threonine-protein kinase CE0033
GE000121	NOG37794|regulatoR	[K]: Transcription	--	--	['GE000121', 'regulator [Streptomyces sp. A217]', 'gi|1372248241|ref|WP_107017960.1|', '5.7e-180', '93.47', '99.71', '639']	GGDEF_2;HTH_30	--	--
GE000122	NOG152638|--	[S]: Function unknown	Cellular Component: membrane (GO:0016020)	--	['GE000122', 'hypothetical protein [Streptomyces phaeochromogenes]', 'gi|944024339|ref|WP_055613773.1|', '7.5e-69', '95.32', '100.00', '269']	--	--	--
GE000123	COG2268|Band 7 protein	[S]: Function unknown	--	--	['GE000123', 'flotillin family protein [Streptomyces phaeochromogenes]', 'gi|944024338|ref|WP_055613772.1|', '5.5e-154', '97.25', '100.00', '553']	Band_7;Flot	--	--
GE000124	COG0490|Trka-c domain protein	[P]: Inorganic ion transport and metabolism	Biological Process: potassium ion transport (GO:0006813); Molecular Function: cation transmembrane transporter activity (GO:0008324); Biological Process: cation transmembrane transport (GO:0098655)	K07228|TrkA domain protein	['GE000124', 'potassium transporter TrkA [Streptomyces sp. A217]', 'gi|1372248244|ref|WP_107017963.1|', '4.3e-82', '98.76', '100.00', '313']	TrkA_C	--	--
GE000125	COG0475|Sodium hydrogen exchanger	[P]: Inorganic ion transport and metabolism	Molecular Function: solute:proton antiporter activity (GO:0015299); Cellular Component: integral component of membrane (GO:0016021); Biological Process: proton transmembrane transport (GO:1902600)	K03455|monovalent cation:H+ antiporter-2, CPA2 family	['GE000125', 'cation:proton antiporter [Streptomyces sp. A217]', 'gi|1372248245|ref|WP_107017964.1|', '4.9e-199', '94.95', '100.00', '703']	Na_H_Exchanger	Glutathione-regulated potassium-efflux system protein KefC	Glutathione-regulated potassium-efflux system protein KefC
GE000126	COG3640|cobyrinic Acid a,c-diamide synthase	[D]: Cell cycle control, cell division, chromosome partitioning	Molecular Function: ATP binding (GO:0005524)	K07321|CO dehydrogenase maturation factor	['GE000126', 'adenylyl-sulfate kinase [Streptomyces sp. TP-A0356]', 'gi|943664554|ref|WP_055492198.1|', '3.3e-158', '86.67', '98.75', '567']	CbiA;APS_kinase	--	--
GE000127	--	--	--	--	['GE000127', 'hypothetical protein [Streptomyces sp. FXJ1.172]', 'gi|1055389417|ref|WP_067052556.1|', '2.7e-58', '86.92', '100.00', '233']	--	--	--
GE000128	--	--	--	K03116|sec-independent protein translocase protein TatA	['GE000128', 'translocase [Streptomyces sp. W SAI-097]', 'gi|1520664210|ref|WP_123994687.1|', '1.7e-06', '67.39', '64.79', '60']	MttA_Hcf106	--	--
GE000129	COG2310|tellurium resistance protein	[T]: Signal transduction mechanisms	Biological Process: response to stress (GO:0006950)	K05795|tellurium resistance protein TerD	['GE000129', 'TerD family protein [Streptomyces sp. A217]', 'gi|1372248247|ref|WP_107017966.1|', '4.1e-100', '99.48', '100.00', '373']	TerD	Tellurium resistance protein TerD	Tellurium resistance protein TerD
GE000130	NOG92044|transcriptional repressor, copy family	[K]: Transcription	Molecular Function: DNA binding (GO:0003677); Biological Process: negative regulation of transcription, DNA-templated (GO:0045892)	--	['GE000130', 'BlaI/MecI/CopY family transcriptional regulator [Streptomyces aurantiacus]', 'gi|943868020|ref|WP_055510516.1|', '2.1e-55', '92.86', '99.21', '224']	Penicillinase_R	--	--
GE000131	COG4326|spoom family	[S]: Function unknown	--	K06377|sporulation-control protein	['GE000131', 'sporulation protein [Streptomyces sp. A217]', 'gi|1372248249|ref|WP_107017968.1|', '1.4e-132', '87.45', '86.31', '481']	Spo0M	--	--
GE000132	NOG150030|--	[S]: Function unknown	--	--	['GE000132', 'hypothetical protein SAMN05442782_10931 [Streptomyces sp. OK228]', 'gi|1252099590|ref|SOE33843.1|', '2.1e-37', '61.39', '68.40', '165']	GTP-bdg_N	--	--
GE000133	COG1253|CBS Domain protein	[P]: Inorganic ion transport and metabolism	Cellular Component: integral component of membrane (GO:0016021); Molecular Function: oxidoreductase activity, acting on CH-OH group of donors (GO:0016614); Molecular Function: flavin adenine dinucleotide binding (GO:0050660); Biological Process: oxidation-reduction process (GO:0055114)	--	['GE000133', 'HlyC/CorC family transporter [Streptomyces aurantiacus]', 'gi|943874362|ref|WP_055516432.1|', '8.2e-224', '96.09', '96.88', '785']	DUF21;CorC_HlyC;CBS	UPF0053 protein MT1890	UPF0053 protein MT1890
GE000134	COG1253|CBS Domain protein	[P]: Inorganic ion transport and metabolism	Cellular Component: integral component of membrane (GO:0016021)	--	['GE000134', 'HlyC/CorC family transporter [Streptomyces sp. A217]', 'gi|1372248251|ref|WP_107017970.1|', '9.5e-172', '95.04', '100.00', '612']	DUF21;CBS	Uncharacterized protein MT1889	Uncharacterized protein MT1889
GE000135	COG0515|Serine Threonine protein kinase	[T]: Signal transduction mechanisms	Molecular Function: protein serine/threonine kinase activity (GO:0004674); Molecular Function: ATP binding (GO:0005524); Biological Process: protein phosphorylation (GO:0006468); Cellular Component: integral component of membrane (GO:0016021)	--	['GE000135', 'serine/threonine protein kinase [Streptomyces phaeochromogenes]', 'gi|944024334|ref|WP_055613768.1|', '3.4e-200', '82.69', '100.00', '707']	Pkinase;Pkinase_Tyr;APH	Serine/threonine-protein kinase PrkC	Serine/threonine-protein kinase PrkC
GE000136	NOG35276|Domain-Containing protein	[T]: Signal transduction mechanisms	Molecular Function: RNA binding (GO:0003723)	--	['GE000136', 'ANTAR domain-containing protein [Streptomyces phaeochromogenes]', 'gi|944024333|ref|WP_055613767.1|', '7.5e-113', '90.08', '93.41', '416']	GAF_2;ANTAR;GAF;GAF_3	--	--
GE000137	NOG65460|Domain-Containing protein	[T]: Signal transduction mechanisms	--	--	['GE000137', 'ANTAR domain-containing protein [Streptomyces phaeochromogenes]', 'gi|944024332|ref|WP_055613766.1|', '2.5e-100', '74.44', '100.00', '374']	ANTAR	--	--
GE000138	--	--	--	--	['GE000138', 'STAS domain-containing protein [Streptomyces phaeochromogenes]', 'gi|944024331|ref|WP_055613765.1|', '4.5e-50', '72.44', '100.00', '206']	STAS	--	--
GE000139	--	--	--	--	['GE000139', 'hypothetical protein [Streptomyces phaeochromogenes]', 'gi|944024330|ref|WP_055613764.1|', '2.4e-54', '78.79', '97.78', '220']	--	--	--
GE000140	--	--	--	--	['GE000140', 'hypothetical protein [Streptomyces yerevanensis]', 'gi|917137940|ref|WP_051744652.1|', '2.2e-67', '66.01', '99.02', '264']	--	--	--
GE000141	NOG58776|signal transduction histidine kinase	[T]: Signal transduction mechanisms	Molecular Function: catalytic activity (GO:0003824)	--	['GE000141', 'PAS domain-containing protein [Streptomyces phaeochromogenes]', 'gi|1158521843|ref|WP_079053701.1|', '3.6e-184', '73.84', '100.00', '653']	SpoIIE;PAS_4;PAS	Uncharacterized protein MT1410	Uncharacterized protein MT1410
GE000142	--	--	--	--	['GE000142', 'hypothetical protein SAMN05442782_0722 [Streptomyces sp. OK228]', 'gi|1252089876|ref|SOE23230.1|', '1.9e-46', '63.69', '55.26', '195']	--	--	--
GE000143	--	--	--	--	['GE000143', 'hypothetical protein [Streptomyces aurantiacus]', 'gi|943874371|ref|WP_055516440.1|', '3.0e-73', '83.72', '100.00', '283']	--	--	--
GE000144	--	--	--	--	['GE000144', 'Crp/Fnr family transcriptional regulator [Streptomyces aurantiacus]', 'gi|943874373|ref|WP_055516442.1|', '9.3e-121', '89.80', '100.00', '442']	HTH_Crp_2	--	--
GE000145	--	--	Molecular Function: copper ion binding (GO:0005507); Molecular Function: oxidoreductase activity, acting on the CH-NH2 group of donors, oxygen as acceptor (GO:0016641); Biological Process: oxidation-reduction process (GO:0055114)	--	['GE000145', 'protein-lysine 6-oxidase [Streptomyces sp. NEAU-SSA 1]', 'gi|1477203285|ref|WP_119100056.1|', '2.0e-264', '80.78', '100.00', '920']	Lysyl_oxidase	--	--
GE000146	NOG66005|Transcriptional regulator	[K]: Transcription	Molecular Function: DNA binding (GO:0003677); Biological Process: regulation of transcription, DNA-templated (GO:0006355)	--	['GE000146', 'MerR family transcriptional regulator [Streptomyces alboverticillatus]', 'gi|1197525877|ref|WP_086569843.1|', '5.8e-49', '90.27', '99.12', '202']	MerR_1;MerR	--	--
GE000147	--	--	--	--	['GE000147', 'hypothetical protein [Streptomyces cinnamoneus]', 'gi|1271411619|ref|WP_099202626.1|', '7.4e-58', '89.52', '100.00', '232']	--	--	--
GE000148	NOG152243|--	[S]: Function unknown	--	--	['GE000148', 'hypothetical protein [Streptomyces sp. M41(2017)]', 'gi|1173362678|ref|WP_081218450.1|', '4.5e-40', '84.47', '98.10', '172']	--	--	--
GE000149	--	--	--	--	['GE000149', 'hypothetical protein [Streptomyces cinnamoneus]', 'gi|1271411617|ref|WP_099202624.1|', '5.5e-41', '69.29', '99.29', '176']	--	--	--
GE000150	COG0513|atp-dependent rna helicase	[L]: Replication, recombination and repair	Molecular Function: nucleic acid binding (GO:0003676); Molecular Function: helicase activity (GO:0004386); Molecular Function: ATP binding (GO:0005524)	--	['GE000150', 'DEAD/DEAH box helicase [Streptomyces aurantiacus]', 'gi|943874377|ref|WP_055516446.1|', '1.4e-227', '87.01', '100.00', '798']	DEAD;Helicase_C;ResIII	ATP-dependent RNA helicase RhlE	ATP-dependent RNA helicase RhlE
GE000151	COG1278|Cold shock protein	[K]: Transcription	Molecular Function: DNA binding (GO:0003677); Cellular Component: cytoplasm (GO:0005737); Biological Process: regulation of transcription, DNA-templated (GO:0006355)	K03704|cold shock protein	['GE000151', 'cold-shock DNA-binding protein family [Streptomyces sp. 3213]', 'gi|1089666718|ref|SEE98525.1|', '3.8e-33', '97.30', '76.29', '149']	CSD	Cold shock protein ScoF	Cold shock protein ScoF
GE000152	NOG14892|secretory lipase	[S]: Function unknown	--	--	['GE000152', 'alpha/beta fold hydrolase [Streptomyces sp. A217]', 'gi|1372248257|ref|WP_107017976.1|', '1.7e-210', '89.51', '92.97', '741']	LIP;Abhydrolase_1	Probable inactive lipase Rv1592c	Probable inactive lipase Rv1592c
GE000153	NOG29926|secreted hydrolase	[R]: General function prediction only	--	--	['GE000153', 'SGNH/GDSL hydrolase family protein [Streptomyces mirabilis]', 'gi|739886003|ref|WP_037736637.1|', '5.7e-107', '66.78', '97.44', '396']	Lipase_GDSL_2;Lipase_GDSL	Lipase 1	Lipase 1
GE000154	COG2409|MmpL domain protein	[R]: General function prediction only	Cellular Component: integral component of membrane (GO:0016021)	K06994|putative drug exporter of the RND superfamily	['GE000154', 'MMPL family transporter [Streptomyces sp. RTd22]', 'gi|1027831850|ref|WP_063729366.1|', '0.0e+00', '88.23', '100.00', '1180']	MMPL	Membrane protein YdfJ	Membrane protein YdfJ
GE000155	NOG127036|sensor kinase	[T]: Signal transduction mechanisms	Molecular Function: phosphorelay sensor kinase activity (GO:0000155); Biological Process: phosphorelay signal transduction system (GO:0000160); Cellular Component: intracellular (GO:0005622); Cellular Component: integral component of membrane (GO:0016021); Biological Process: signal transduction by protein phosphorylation (GO:0023014); Molecular Function: protein dimerization activity (GO:0046983)	--	['GE000155', 'sensor histidine kinase [Streptomyces sp. NEAU-LD23]', 'gi|1511869749|ref|WP_123098392.1|', '5.1e-162', '75.31', '91.14', '580']	HisKA_3	Signal transduction histidine-protein kinase/phosphatase UhpB	Signal transduction histidine-protein kinase/phosphatase UhpB
GE000156	COG2197|Two component transcriptional regulator, LuxR family	[T]: Signal transduction mechanisms	Biological Process: phosphorelay signal transduction system (GO:0000160); Molecular Function: DNA binding (GO:0003677); Cellular Component: intracellular (GO:0005622); Biological Process: regulation of transcription, DNA-templated (GO:0006355)	--	['GE000156', 'response regulator transcription factor [Streptomyces sp. A217]', 'gi|1372248260|ref|WP_107017979.1|', '2.1e-106', '92.92', '100.00', '394']	Response_reg;GerE;Sigma70_r4_2;Sigma70_r4	Transcriptional regulatory protein LnrK	Transcriptional regulatory protein LnrK
GE000157	NOG121181|--	[S]: Function unknown	Cellular Component: integral component of membrane (GO:0016021)	--	['GE000157', 'inositol phosphorylceramide synthase [Streptomyces curacoi]', 'gi|1011232856|ref|WP_062152004.1|', '6.7e-199', '79.16', '99.77', '702']	PAP2_3	--	--
GE000158	COG1595|RNA Polymerase	[K]: Transcription	Molecular Function: DNA binding (GO:0003677); Molecular Function: DNA-binding transcription factor activity (GO:0003700); Biological Process: DNA-templated transcription, initiation (GO:0006352); Biological Process: regulation of transcription, DNA-templated (GO:0006355); Molecular Function: sigma factor activity (GO:0016987)	K03088|RNA polymerase sigma-70 factor, ECF subfamily	['GE000158', 'sigma-70 family RNA polymerase sigma factor [Streptomyces sp. 69]', 'gi|1300112741|ref|WP_100827315.1|', '4.3e-155', '89.81', '100.00', '556']	Sigma70_r2;Sigma70_r4_2;Sigma70_r4	ECF RNA polymerase sigma factor SigJ	ECF RNA polymerase sigma factor SigJ
GE000159	COG1252|Nadh dehydrogenase	[C]: Energy production and conversion	Molecular Function: oxidoreductase activity (GO:0016491); Biological Process: oxidation-reduction process (GO:0055114)	--	['GE000159', 'oxidoreductase [Streptomyces carpinensis]', 'gi|1197788871|ref|WP_086730060.1|', '4.3e-187', '85.13', '95.12', '663']	Pyr_redox_2;Pyr_redox_3;Pyr_redox;NAD_binding_9	Chloroacetanilide N-alkylformylase, ferredoxin reductase component	Chloroacetanilide N-alkylformylase, ferredoxin reductase component
GE000160	NOG65835|LuxR family Transcriptional regulator	[K]: Transcription	Molecular Function: DNA binding (GO:0003677); Biological Process: regulation of transcription, DNA-templated (GO:0006355)	--	['GE000160', 'LuxR family transcriptional regulator [Streptomyces sp. MMG1533]', 'gi|926427607|ref|WP_053754666.1|', '1.2e-166', '94.86', '100.00', '595']	GerE;HTH_23	Bialaphos biosynthetic pathway regulatory protein	Bialaphos biosynthetic pathway regulatory protein
GE000161	--	--	--	--	['GE000161', 'hypothetical protein [Streptomyces sp. MMG1533]', 'gi|926427606|ref|WP_053754665.1|', '2.0e-37', '82.35', '100.00', '164']	--	--	--
GE000163	--	--	--	--	['GE000163', 'hypothetical protein [Streptomyces sp. MMG1533]', 'gi|926427603|ref|WP_053754662.1|', '1.9e-214', '89.74', '100.00', '754']	--	--	--
GE000164	NOG121181|--	[S]: Function unknown	Cellular Component: integral component of membrane (GO:0016021)	--	['GE000164', 'inositol phosphorylceramide synthase [Streptomyces chartreusis]', 'gi|750620771|ref|WP_040902639.1|', '1.1e-207', '83.29', '94.31', '731']	PAP2_3	--	--
GE000165	NOG208935|RNA polymerase sigma-24 subunit ECF subfamily	[K]: Transcription	Biological Process: transcription, DNA-templated (GO:0006351)	K03088|RNA polymerase sigma-70 factor, ECF subfamily	['GE000165', 'sigma-70 family RNA polymerase sigma factor [Streptomyces sp. LUP47B]', 'gi|1070518605|ref|WP_069764443.1|', '2.4e-109', '85.77', '94.12', '404']	Sigma70_r4_2;Sigma70_r4;Sigma70_r2	--	--
GE000166	NOG171427|--	[S]: Function unknown	--	--	['GE000166', 'hypothetical protein [Streptomyces sp. LUP47B]', 'gi|1070518606|ref|WP_069764444.1|', '1.7e-146', '87.66', '99.68', '528']	--	--	--
GE000167	COG1404|peptidase (S8 and S53, subtilisin, kexin, sedolisin	[O]: Posttranslational modification, protein turnover, chaperones	Molecular Function: serine-type endopeptidase activity (GO:0004252); Biological Process: proteolysis (GO:0006508)	--	['GE000167', 'subtilisin-like protease [Streptomyces lincolnensis]', 'gi|1043637183|ref|ANS66130.1|', '0.0e+00', '88.56', '99.91', '1974']	Peptidase_S8	Subtilisin BPN&apos;	Subtilisin BPN&apos;
GE000168	--	--	--	--	['GE000168', 'hypothetical protein [Streptomyces phaeochromogenes]', 'gi|944024169|ref|WP_055613603.1|', '1.2e-70', '91.33', '99.34', '275']	--	--	--
GE000169	COG0318|Amp-dependent synthetase and ligase	[I]: Lipid transport and metabolism	Biological Process: metabolic process (GO:0008152); Cellular Component: integral component of membrane (GO:0016021); Molecular Function: ligase activity (GO:0016874)	--	['GE000169', 'AMP-dependent synthetase [Streptomyces sp. cf386]', 'gi|1225916306|ref|WP_093909781.1|', '0.0e+00', '84.69', '99.42', '1449']	AMP-binding;PP-binding	Phenyloxazoline synthase MbtB	Phenyloxazoline synthase MbtB
GE000170	COG1840|extracellular solute-binding protein, family 1	[P]: Inorganic ion transport and metabolism	Molecular Function: metal ion binding (GO:0046872)	K02012|iron(III) transport system substrate-binding protein	['GE000170', 'iron ABC transporter substrate-binding protein [Streptomyces sp. cf386]', 'gi|1225916204|ref|WP_093909679.1|', '2.1e-179', '91.95', '100.00', '637']	SBP_bac_6;SBP_bac_8;SBP_bac_11;SBP_bac_1	Iron-utilization periplasmic protein	Iron-utilization periplasmic protein
GE000171	COG1178|ABC transporter (permease)	[P]: Inorganic ion transport and metabolism	Cellular Component: plasma membrane (GO:0005886); Biological Process: transport (GO:0006810); Cellular Component: integral component of membrane (GO:0016021)	K02011|iron(III) transport system permease protein	['GE000171', 'iron ABC transporter permease [Streptomyces sp. SA15]', 'gi|1242607098|ref|WP_095751556.1|', '6.5e-241', '90.00', '98.27', '842']	BPD_transp_1	Fe(3+)-transport system permease protein SfuB	Fe(3+)-transport system permease protein SfuB
GE000172	COG3842|Part of the ABC transporter complex PotABCD involved in spermidine putrescine import. Responsible for energy coupling to the transport system (By similarity)	[E]: Amino acid transport and metabolism	Molecular Function: ATP binding (GO:0005524); Molecular Function: ferric-transporting ATPase activity (GO:0015408); Biological Process: ferric iron transport (GO:0015682); Cellular Component: ATP-binding cassette (ABC) transporter complex (GO:0043190); Biological Process: iron ion homeostasis (GO:0055072); Biological Process: transmembrane transport (GO:0055085)	K02010|iron(III) transport system ATP-binding protein	['GE000172', 'ABC transporter ATP-binding protein [Streptomyces azureus]', 'gi|981106484|ref|WP_059415841.1|', '4.1e-170', '89.40', '99.14', '606']	ABC_tran;TOBE_2	Fe(3+) ions import ATP-binding protein FbpC	Fe(3+) ions import ATP-binding protein FbpC
GE000173	--	--	--	--	['GE000173', 'hypothetical protein OK006_0910 [Actinobacteria bacterium OK006]', 'gi|930370044|ref|KPI01413.1|', '9.0e-27', '88.24', '91.89', '128']	--	--	--
GE000175	NOG00561|Endonuclease	[S]: Function unknown	--	--	['GE000175', 'hypothetical protein [Streptomyces canus]', 'gi|976144191|ref|WP_059303142.1|', '0.0e+00', '63.84', '99.47', '1206']	Z1	--	--
GE000176	NOG40406|--	[S]: Function unknown	--	--	['GE000176', 'PD-(D/E)XK motif protein [Streptomyces tateyamensis]', 'gi|1402798012|ref|WP_110672763.1|', '3.6e-91', '54.79', '99.11', '344']	DUF4420	--	--
GE000177	NOG03359|abortive phage infection	[S]: Function unknown	--	--	['GE000177', 'hypothetical protein [Streptomyces canus]', 'gi|976144188|ref|WP_059303140.1|', '1.2e-195', '59.00', '99.65', '692']	AIPR	--	--
GE000178	COG0270|Cytosine-specific methyltransferase	[L]: Replication, recombination and repair	Biological Process: DNA modification (GO:0006304); Biological Process: response to stress (GO:0006950); Molecular Function: methyltransferase activity (GO:0008168); Biological Process: methylation (GO:0032259)	K00558|DNA (cytosine-5)-methyltransferase 1	['GE000178', 'DNA cytosine methyltransferase [Streptomyces griseofuscus]', 'gi|739803377|ref|WP_037655328.1|', '6.2e-222', '63.12', '98.87', '779']	DNA_methylase	Modification methylase XorII	Modification methylase XorII
GE000179	COG3227|zinc metalloprotease	[E]: Amino acid transport and metabolism	Molecular Function: peptidase activity (GO:0008233)	--	['GE000179', 'M4 family peptidase [Streptomyces viridosporus]', 'gi|1173384134|ref|WP_081238679.1|', '1.7e-157', '50.97', '99.82', '565']	Peptidase_M4_C;Peptidase_M4;FTP	Neutral protease NprE	Neutral protease NprE
GE000180	--	--	--	--	['GE000180', 'hypothetical protein [Streptomyces sp. NRRL F-525]', 'gi|702852358|ref|WP_033284752.1|', '4.1e-21', '85.51', '75.00', '109']	--	--	--
GE000181	COG4034|Protein of unknown function (DUF1152)	[S]: Function unknown	--	--	['GE000181', 'DUF1152 domain-containing protein [Streptomyces sp. A217]', 'gi|1372248286|ref|WP_107018005.1|', '3.3e-178', '89.17', '97.56', '633']	DUF1152	--	--
GE000182	COG2188|GntR family transcriptional regulator	[K]: Transcription	Molecular Function: DNA binding (GO:0003677); Molecular Function: DNA-binding transcription factor activity (GO:0003700); Biological Process: regulation of transcription, DNA-templated (GO:0006355)	K03710|GntR family transcriptional regulator	['GE000182', 'GntR family transcriptional regulator [Streptomyces sp. TSRI0107]', 'gi|1121735273|ref|WP_073940921.1|', '4.8e-133', '96.33', '99.59', '483']	GntR;UTRA	Mannosyl-D-glycerate transport/metabolism system repressor MngR	Mannosyl-D-glycerate transport/metabolism system repressor MngR
GE000183	--	--	--	--	['GE000183', 'ATP-binding protein [Streptomyces sp. A217]', 'gi|1372248288|ref|WP_107018007.1|', '7.2e-79', '89.61', '100.00', '302']	HATPase_c_2	--	--
GE000184	COG2188|GntR family transcriptional regulator	[K]: Transcription	Molecular Function: DNA binding (GO:0003677); Molecular Function: DNA-binding transcription factor activity (GO:0003700); Biological Process: regulation of transcription, DNA-templated (GO:0006355)	K03710|GntR family transcriptional regulator	['GE000184', 'GntR family transcriptional regulator [Streptomyces lincolnensis]', 'gi|1055873338|ref|WP_067435658.1|', '1.5e-118', '91.74', '100.00', '434']	UTRA;GntR	Histidine utilization repressor	Histidine utilization repressor
GE000185	NOG89445|replication activator protein Pra	[S]: Function unknown	--	--	['GE000185', 'hypothetical protein [Streptomyces ossamyceticus]', 'gi|1518696286|ref|WP_123542199.1|', '7.4e-52', '92.24', '100.00', '212']	--	--	--
GE000186	COG1674|cell division protein FtsK	[D]: Cell cycle control, cell division, chromosome partitioning	Molecular Function: DNA binding (GO:0003677); Molecular Function: ATP binding (GO:0005524)	K03466|DNA segregation ATPase FtsK/SpoIIIE, S-DNA-T family	['GE000186', 'conjugal transfer protein TraS [Streptomyces sp. A217]', 'gi|1372248291|ref|WP_107018010.1|', '1.5e-233', '97.25', '95.40', '817']	FtsK_SpoIIIE	Transfer protein TraSA	Transfer protein TraSA
GE000187	NOG114562|Mobile element transfer protein	[S]: Function unknown	Cellular Component: integral component of membrane (GO:0016021)	--	['GE000187', 'DUF2637 domain-containing protein [Streptomyces sp. A217]', 'gi|1372248292|ref|WP_107018011.1|', '2.2e-75', '87.38', '100.00', '291']	DUF2637	--	--
GE000188	--	--	--	--	['GE000188', 'hypothetical protein [Streptomyces sp. A217]', 'gi|1372248293|ref|WP_107018012.1|', '1.5e-26', '89.19', '98.61', '127']	--	--	--
GE000189	--	--	--	--	['GE000189', 'Mobile element transfer [Streptomyces sp. A217]', 'gi|1372248294|ref|WP_107018013.1|', '3.2e-25', '95.16', '100.00', '122']	SpdB	--	--
GE000190	--	--	Cellular Component: integral component of membrane (GO:0016021)	--	['GE000190', 'hypothetical protein [Streptomyces sp. A217]', 'gi|1372248295|ref|WP_107018014.1|', '1.2e-24', '96.88', '100.00', '120']	--	--	--
GE000191	--	--	--	--	['GE000191', 'SpdD protein [Streptomyces sp. JHA26]', 'gi|1149556044|ref|WP_077796612.1|', '7.5e-09', '79.55', '51.16', '68']	--	--	--
GE000192	NOG05425|Replication initiator protein	[L]: Replication, recombination and repair	--	--	['GE000192', 'replication initiation protein [Streptomyces sp. A217]', 'gi|1372248297|ref|WP_107018016.1|', '1.3e-231', '92.82', '99.77', '811']	--	Replication initiator protein	Replication initiator protein
GE000193	--	--	Molecular Function: DNA binding (GO:0003677)	--	['GE000193', 'helix-turn-helix domain-containing protein [Streptomyces leeuwenhoekii]', 'gi|657294862|ref|WP_029381041.1|', '8.0e-25', '88.57', '100.00', '121']	HTH_17	--	--
GE000194	COG0582|Integrase	[L]: Replication, recombination and repair	Molecular Function: DNA binding (GO:0003677); Biological Process: DNA recombination (GO:0006310); Biological Process: DNA integration (GO:0015074)	--	['GE000194', 'site-specific integrase [Streptomyces viridochromogenes]', 'gi|1155011144|ref|WP_078916465.1|', '1.7e-54', '89.17', '100.00', '221']	--	--	--
GE000195	COG0582|Integrase	[L]: Replication, recombination and repair	Molecular Function: DNA binding (GO:0003677); Biological Process: DNA recombination (GO:0006310); Biological Process: DNA integration (GO:0015074)	--	['GE000195', 'site-specific integrase [Streptomyces griseoruber]', 'gi|944094571|ref|WP_055638776.1|', '1.4e-133', '92.13', '100.00', '485']	Phage_integrase	Putative prophage phiRv2 integrase	Putative prophage phiRv2 integrase
GE000196	COG0717|Deoxycytidine triphosphate deaminase	[F]: Nucleotide transport and metabolism	Biological Process: dUMP biosynthetic process (GO:0006226); Biological Process: dUTP biosynthetic process (GO:0006229); Molecular Function: dCTP deaminase activity (GO:0008829); Biological Process: pyrimidine ribonucleotide biosynthetic process (GO:0009220)	K01494|dCTP deaminase	['GE000196', 'dCTP deaminase [Streptomyces phaeochromogenes]', 'gi|944028968|ref|WP_055618402.1|', '4.3e-105', '98.95', '100.00', '389']	DCD;dUTPase	dCTP deaminase, dUMP-forming	dCTP deaminase, dUMP-forming
GE000197	COG2236|phosphoribosyltransferase	[R]: General function prediction only	Biological Process: nucleoside metabolic process (GO:0009116); Molecular Function: transferase activity, transferring glycosyl groups (GO:0016757)	K07101|uncharacterized protein	['GE000197', 'phosphoribosyltransferase [Streptomyces phaeochromogenes]', 'gi|944028970|ref|WP_055618404.1|', '3.1e-86', '96.97', '94.29', '327']	Pribosyltran	--	--
GE000198	COG3708|Transcriptional regulator	[K]: Transcription	Molecular Function: DNA-binding transcription factor activity (GO:0003700); Biological Process: regulation of transcription, DNA-templated (GO:0006355); Molecular Function: sequence-specific DNA binding (GO:0043565)	K13653|AraC family transcriptional regulator	['GE000198', 'AraC family transcriptional regulator [Streptomyces sp. PRh5]', 'gi|740108083|ref|WP_037957051.1|', '3.0e-142', '88.50', '99.65', '513']	GyrI-like;HTH_18;Cass2;HTH_AraC	Uncharacterized HTH-type transcriptional regulator YdeE	Uncharacterized HTH-type transcriptional regulator YdeE
GE000199	NOG155983|integral membrane protein	[S]: Function unknown	Cellular Component: integral component of membrane (GO:0016021)	--	['GE000199', 'hypothetical protein [Streptomyces aurantiacus]', 'gi|943869818|ref|WP_055512292.1|', '5.1e-83', '77.12', '75.14', '317']	--	--	--
GE000200	--	--	--	--	['GE000200', 'hypothetical protein [Streptomyces aurantiacus]', 'gi|943869820|ref|WP_055512294.1|', '3.0e-81', '75.46', '95.54', '310']	--	--	--
GE000201	COG2041|The exact function is not known. Can catalyze the reduction of a variety of substrates like dimethyl sulfoxide, trimethylamine N-oxide, phenylmethyl sulfoxide and L-methionine sulfoxide. Cannot reduce cyclic N-oxides. Shows no activity as sulfite oxidase (By similarity)	[R]: General function prediction only	Molecular Function: oxidoreductase activity (GO:0016491); Molecular Function: molybdenum ion binding (GO:0030151); Biological Process: nitrate assimilation (GO:0042128); Biological Process: oxidation-reduction process (GO:0055114)	--	['GE000201', 'sulfite oxidase [Streptomyces sp. A217]', 'gi|1372248305|ref|WP_107018024.1|', '1.4e-185', '89.11', '85.75', '658']	Oxidored_molyb;Mo-co_dimer	--	--
GE000202	COG0277|FAD linked oxidase domain protein	[C]: Energy production and conversion	Molecular Function: oxidoreductase activity, acting on CH-OH group of donors (GO:0016614); Molecular Function: flavin adenine dinucleotide binding (GO:0050660); Biological Process: oxidation-reduction process (GO:0055114)	--	['GE000202', 'FAD-binding oxidoreductase [Streptomyces phaeochromogenes]', 'gi|944024918|ref|WP_055614352.1|', '1.3e-243', '86.43', '97.44', '851']	FAD_binding_4;BBE	Uncharacterized FAD-linked oxidoreductase YgaK	Uncharacterized FAD-linked oxidoreductase YgaK
GE000203	--	--	--	--	['GE000203', 'YIP1 family protein [Streptomyces phaeochromogenes]', 'gi|1158521359|ref|WP_079053217.1|', '1.1e-127', '82.14', '100.00', '465']	Yip1	--	--
GE000204	NOG199118|FG-GAP repeat	[S]: Function unknown	Biological Process: cell adhesion (GO:0007155); Biological Process: integrin-mediated signaling pathway (GO:0007229); Cellular Component: integrin complex (GO:0008305)	--	['GE000204', 'integrin-like protein [Streptomyces avermitilis]', 'gi|739796545|ref|WP_037648581.1|', '9.8e-207', '81.25', '92.56', '728']	FG-GAP;VCBS	--	--
GE000205	NOG09413|Integrin, alpha 4 (Antigen CD49D, alpha 4 subunit of VLA-4 receptor)	[U]: Intracellular trafficking, secretion, and vesicular transport	Biological Process: cell adhesion (GO:0007155); Biological Process: integrin-mediated signaling pathway (GO:0007229); Cellular Component: integrin complex (GO:0008305)	--	['GE000205', 'hypothetical protein [Streptomyces phaeochromogenes]', 'gi|944023654|ref|WP_055613088.1|', '3.3e-255', '94.99', '100.00', '889']	FG-GAP;VCBS;TcdB_toxin_midN	--	--
GE000206	NOG56440|Integrin-like protein	[S]: Function unknown	Biological Process: cell adhesion (GO:0007155); Biological Process: integrin-mediated signaling pathway (GO:0007229); Cellular Component: integrin complex (GO:0008305)	--	['GE000206', 'VCBS repeat-containing protein [Streptomyces avermitilis]', 'gi|499294643|ref|WP_010985901.1|', '9.7e-231', '86.90', '100.00', '808']	FG-GAP;VCBS	--	--
GE000207	NOG199876|FG-GAP repeat	[S]: Function unknown	Biological Process: cell adhesion (GO:0007155); Biological Process: integrin-mediated signaling pathway (GO:0007229); Cellular Component: integrin complex (GO:0008305)	--	['GE000207', 'hypothetical protein [Streptomyces aurantiacus]', 'gi|943869825|ref|WP_055512299.1|', '2.1e-217', '85.51', '100.00', '764']	FG-GAP;VCBS	--	--
GE000208	--	--	--	--	['GE000208', 'hypothetical protein [Streptomyces sp. 142MFCol3.1]', 'gi|655400062|ref|WP_028799248.1|', '1.0e-160', '71.04', '100.00', '575']	FG-GAP;VCBS	--	--
GE000209	--	--	--	--	['GE000209', 'VCBS repeat-containing protein [Streptomyces sp. A217]', 'gi|1372248311|ref|WP_107018030.1|', '7.2e-205', '76.35', '96.77', '722']	FG-GAP;VCBS	--	--
GE000210	--	--	Molecular Function: kinase activity (GO:0016301); Biological Process: phosphorylation (GO:0016310)	--	['GE000210', 'VCBS repeat-containing protein [Streptomyces sp. A217]', 'gi|1372248312|ref|WP_107018031.1|', '2.6e-204', '85.35', '94.59', '720']	VCBS;FG-GAP	--	--
GE000211	NOG143971|--	[S]: Function unknown	Cellular Component: integral component of membrane (GO:0016021)	--	['GE000211', 'zinc ribbon domain-containing protein [Streptomyces sp. SYSU K10008]', 'gi|1559878514|ref|WP_128375641.1|', '1.0e-139', '80.50', '50.72', '506']	--	--	--
GE000212	--	--	--	--	['GE000212', 'phage tail protein [Streptomyces phaeochromogenes]', 'gi|944029128|ref|WP_055618562.1|', '1.9e-94', '94.59', '100.00', '354']	Tail_P2_I	--	--
GE000214	NOG07096|baseplate J family protein	[S]: Function unknown	--	--	['GE000214', 'putative baseplate assembly protein [Streptomyces phaeochromogenes]', 'gi|944029129|ref|WP_055618563.1|', '0.0e+00', '94.63', '100.00', '1272']	Baseplate_J	--	--
GE000215	COG3628|GPW Gp25 family protein	[R]: General function prediction only	--	K06903|uncharacterized protein	['GE000215', 'baseplate protein [Streptomyces sp. SYSU K10008]', 'gi|1559878662|ref|WP_128375789.1|', '5.9e-78', '97.97', '100.00', '299']	GPW_gp25	--	--
GE000216	COG3501|Rhs element vgr protein	[S]: Function unknown	--	--	['GE000216', 'type IV secretion protein Rhs [Streptomyces sp. A217]', 'gi|1372248317|ref|WP_107018036.1|', '4.1e-277', '90.84', '100.00', '963']	Phage_GPD	--	--
GE000217	COG1652|lysm domain	[S]: Function unknown	--	--	['GE000217', 'LysM peptidoglycan-binding domain-containing protein [Streptomyces sp. A217]', 'gi|1372248318|ref|WP_107018037.1|', '8.3e-122', '91.25', '99.59', '445']	LysM	--	--
GE000218	NOG56125|phage Tail Protein	[S]: Function unknown	Molecular Function: structural molecule activity (GO:0005198)	--	['GE000218', 'MULTISPECIES: phage tail protein [Streptomyces]', 'gi|739844804|ref|WP_037695699.1|', '1.6e-72', '95.04', '100.00', '281']	Phage_T4_gp19	--	--
GE000219	--	--	--	--	['GE000219', 'hypothetical protein STRIP9103_06910, partial [Streptomyces ipomoeae 91-03]', 'gi|428662676|ref|EKX62087.1|', '2.1e-30', '66.67', '8.79', '144']	--	--	--
GE000220	--	--	--	--	['GE000220', 'hypothetical protein CTU88_42415 [Streptomyces sp. JV178]', 'gi|1275537420|ref|PIM66549.1|', '9.8e-20', '96.08', '98.08', '104']	--	--	--
GE000221	NOG66378|secreted protein	[S]: Function unknown	--	--	['GE000221', 'hypothetical protein [Streptomyces aurantiacus]', 'gi|943876689|ref|WP_055517760.1|', '1.6e-63', '77.84', '100.00', '251']	--	--	--
GE000222	NOG30508|phage Tail Protein	[S]: Function unknown	Molecular Function: structural molecule activity (GO:0005198)	--	['GE000222', 'phage tail protein [Streptomyces sp. SYSU K10008]', 'gi|1559878524|ref|WP_128375651.1|', '1.3e-72', '95.24', '100.00', '281']	Phage_T4_gp19	--	--
GE000223	COG3497|tail sheath protein	[R]: General function prediction only	--	K06907|uncharacterized protein	['GE000223', 'phage tail sheath family protein [Streptomyces sp. SYSU K10008]', 'gi|1559878525|ref|WP_128375652.1|', '1.0e-270', '94.29', '100.00', '941']	Phage_sheath_1;Phage_sheath_1C	--	--
GE000225	NOG82188|hydrolytic protein	[S]: Function unknown	Cellular Component: integral component of membrane (GO:0016021)	--	['GE000225', 'hydrogenase expression protein [Streptomyces phaeochromogenes]', 'gi|944026102|ref|WP_055615536.1|', '1.4e-202', '78.84', '99.78', '714']	Ricin_B_lectin;RicinB_lectin_2;CDtoxinA	--	--
GE000226	--	--	--	--	['GE000226', 'hydrolase [Streptomyces phaeochromogenes]', 'gi|944026101|ref|WP_055615535.1|', '9.3e-199', '86.84', '100.00', '702']	ChW	--	--
GE000227	COG0464|Aaa atpase	[O]: Posttranslational modification, protein turnover, chaperones	Molecular Function: ATP binding (GO:0005524)	--	['GE000227', 'ATP-binding protein [Streptomyces phaeochromogenes]', 'gi|944026100|ref|WP_055615534.1|', '0.0e+00', '83.05', '100.00', '1105']	AAA	Uncharacterized AAA family ATPase y4kL	Uncharacterized AAA family ATPase y4kL
GE000228	NOG35124|--	[S]: Function unknown	--	--	['GE000228', 'DUF4255 domain-containing protein [Streptomyces sp. SYSU K10008]', 'gi|1559878528|ref|WP_128375655.1|', '4.1e-107', '91.20', '97.30', '396']	DUF4255	--	--
GE000229	COG2197|Two component transcriptional regulator, LuxR family	[T]: Signal transduction mechanisms	Molecular Function: DNA binding (GO:0003677); Biological Process: regulation of transcription, DNA-templated (GO:0006355)	--	['GE000229', 'response regulator transcription factor [Streptomyces sp. A217]', 'gi|1372248329|ref|WP_107018048.1|', '6.5e-113', '97.75', '100.00', '416']	GerE	--	--
GE000230	NOG120407|Chromosome 17 open reading frame	[S]: Function unknown	--	--	['GE000230', 'helix-turn-helix transcriptional regulator [Streptomyces sp. A217]', 'gi|1372248330|ref|WP_107018049.1|', '0.0e+00', '74.79', '99.81', '1351']	AAA_16;GerE	--	--
GE000231	COG3153|-acetyltransferase	[R]: General function prediction only	Molecular Function: N-acetyltransferase activity (GO:0008080)	K03824|putative acetyltransferase	['GE000231', 'GNAT family N-acetyltransferase [Streptomyces sp. SYSU K10008]', 'gi|1559882629|ref|WP_128379756.1|', '1.3e-73', '81.29', '100.00', '285']	Acetyltransf_9;Acetyltransf_1	--	--
GE000232	--	--	Molecular Function: DNA binding (GO:0003677); Molecular Function: DNA-binding transcription factor activity (GO:0003700); Biological Process: regulation of transcription, DNA-templated (GO:0006355)	--	['GE000232', 'GntR family transcriptional regulator [Streptomyces sp. 142MFCol3.1]', 'gi|1376427789|ref|WP_107439949.1|', '3.8e-24', '74.39', '94.25', '119']	GntR	--	--
GE000233	--	--	Molecular Function: DNA binding (GO:0003677); Molecular Function: DNA-binding transcription factor activity (GO:0003700); Biological Process: regulation of transcription, DNA-templated (GO:0006355)	--	['GE000233', 'transcriptional regulator, GntR family [Streptomyces turgidiscabies Car8]', 'gi|440278971|ref|ELP66931.1|', '7.5e-33', '92.31', '90.70', '148']	GntR	--	--
GE000234	--	--	--	--	['GE000234', 'hypothetical protein [Streptomyces regalis]', 'gi|1011891619|ref|WP_062708324.1|', '1.1e-11', '49.02', '100.00', '78']	--	--	--
GE000235	--	--	--	--	['GE000235', 'MULTISPECIES: hypothetical protein [Streptomyces]', 'gi|493422177|ref|WP_006377958.1|', '1.8e-35', '80.85', '97.92', '157']	--	--	--
GE000236	COG0247|domain protein	[C]: Energy production and conversion	Cellular Component: integral component of membrane (GO:0016021); Molecular Function: iron-sulfur cluster binding (GO:0051536)	--	['GE000236', '4Fe-4S dicluster domain-containing protein, partial [Streptomyces resistomycificus]', 'gi|662082966|ref|WP_030044329.1|', '0.0e+00', '93.16', '98.57', '1449']	CCG;Fer4_8;Fer4_10;Fer4_9;Fer4_7;Fer4_17;Fer4	Probable iron-sulfur-binding oxidoreductase FadF	Probable iron-sulfur-binding oxidoreductase FadF
GE000237	COG0443|heat shock protein 70	[O]: Posttranslational modification, protein turnover, chaperones	Molecular Function: ATP binding (GO:0005524); Biological Process: protein folding (GO:0006457); Molecular Function: unfolded protein binding (GO:0051082)	K04043|molecular chaperone DnaK	['GE000237', 'molecular chaperone DnaK [Streptomyces aurantiacus]', 'gi|943874321|ref|WP_055516392.1|', '0.0e+00', '98.55', '100.00', '1125']	HSP70;MreB_Mbl	Chaperone protein dnaK1	Chaperone protein dnaK1
GE000238	COG0576|Participates actively in the response to hyperosmotic and heat shock by preventing the aggregation of stress-denatured proteins, in association with DnaK and GrpE. It is the nucleotide exchange factor for DnaK and may function as a thermosensor. Unfolded proteins bind initially to DnaJ	[O]: Posttranslational modification, protein turnover, chaperones	Molecular Function: adenyl-nucleotide exchange factor activity (GO:0000774); Cellular Component: cytoplasm (GO:0005737); Biological Process: protein folding (GO:0006457); Molecular Function: protein homodimerization activity (GO:0042803); Biological Process: regulation of catalytic activity (GO:0050790); Molecular Function: chaperone binding (GO:0051087)	K03687|molecular chaperone GrpE	['GE000238', 'nucleotide exchange factor GrpE [Streptomyces phaeochromogenes]', 'gi|944026089|ref|WP_055615523.1|', '1.9e-88', '81.58', '100.00', '334']	GrpE	Protein GrpE 1	Protein GrpE 1
GE000239	COG0484|ATP binding to DnaK triggers the release of the substrate protein, thus completing the reaction cycle. Several rounds of ATP-dependent interactions between DnaJ, DnaK and GrpE are required for fully efficient folding. Also involved, together with DnaK and GrpE, in the DNA replication of plasmids through activation of initiation proteins (By similarity)	[O]: Posttranslational modification, protein turnover, chaperones	Molecular Function: ATP binding (GO:0005524); Cellular Component: cytoplasm (GO:0005737); Biological Process: DNA replication (GO:0006260); Biological Process: protein folding (GO:0006457); Molecular Function: zinc ion binding (GO:0008270); Biological Process: response to heat (GO:0009408); Molecular Function: heat shock protein binding (GO:0031072); Molecular Function: unfolded protein binding (…	K03686|molecular chaperone DnaJ	['GE000239', 'molecular chaperone DnaJ [Streptomyces sp. A217]', 'gi|1372248334|ref|WP_107018053.1|', '2.0e-189', '94.01', '100.00', '671']	DnaJ_C;DnaJ;DnaJ_CXXCXGXG	Chaperone protein DnaJ 1	Chaperone protein DnaJ 1
GE000240	COG0789|Transcriptional regulator	[K]: Transcription	Molecular Function: DNA binding (GO:0003677); Biological Process: regulation of transcription, DNA-templated (GO:0006355)	K13640|MerR family transcriptional regulator, heat shock protein HspR	['GE000240', 'MerR family transcriptional regulator [Streptomyces sp. A217]', 'gi|1372248335|ref|WP_107018054.1|', '1.8e-72', '93.63', '100.00', '281']	MerR_1;MerR;MerR_2	Putative heat shock protein HspR	Putative heat shock protein HspR
GE000241	NOG121164|PA14	[S]: Function unknown	--	--	['GE000241', 'cellulose 1,4-beta-cellobiosidase [Streptomyces sp. NWU339]', 'gi|1391231735|ref|WP_109377211.1|', '2.2e-163', '67.94', '93.01', '584']	PA14	--	--
GE000242	--	--	Cellular Component: integral component of membrane (GO:0016021)	--	['GE000242', 'hypothetical protein [Streptomyces aurantiacus]', 'gi|943876331|ref|WP_055517418.1|', '3.0e-34', '94.05', '100.00', '153']	--	--	--
GE000243	--	--	Molecular Function: sequence-specific DNA binding (GO:0043565)	--	['GE000243', 'XRE family transcriptional regulator [Streptomyces aurantiacus]', 'gi|1158575782|ref|WP_079103893.1|', '6.1e-67', '89.86', '99.33', '262']	HTH_3	--	--
GE000244	--	--	--	--	['GE000244', 'hypothetical protein [Streptomyces sp. A217]', 'gi|1372248348|ref|WP_107018067.1|', '1.1e-30', '75.49', '91.43', '141']	--	--	--
GE000245	--	--	--	--	['GE000245', 'hypothetical protein [Streptomyces sp. A217]', 'gi|1372248349|ref|WP_107018068.1|', '3.8e-17', '55.45', '60.84', '97']	--	--	--
GE000246	COG4213|(ABC) transporter	[G]: Carbohydrate transport and metabolism	--	K10543|D-xylose transport system substrate-binding protein	['GE000246', 'sugar ABC transporter substrate-binding protein [Streptomyces aurantiacus]', 'gi|943876359|ref|WP_055517443.1|', '2.9e-168', '87.14', '99.72', '600']	Peripla_BP_4	D-xylose-binding periplasmic protein	D-xylose-binding periplasmic protein
GE000247	--	--	--	--	['GE000247', 'hypothetical protein [Streptomyces scabiei]', 'gi|1197828383|ref|WP_086763376.1|', '5.7e-61', '85.16', '100.00', '242']	--	--	--
GE000248	COG1136|(ABC) transporter	[V]: Defense mechanisms	Molecular Function: ATP binding (GO:0005524); Molecular Function: ATPase activity (GO:0016887)	K02003|putative ABC transport system ATP-binding protein	['GE000248', 'ABC transporter ATP-binding protein [Streptomyces coelicoflavus]', 'gi|1388955931|ref|WP_108987294.1|', '7.9e-90', '75.88', '100.00', '339']	ABC_tran	Lipoprotein-releasing system ATP-binding protein LolD	Lipoprotein-releasing system ATP-binding protein LolD
GE000249	NOG117881|--	[S]: Function unknown	Cellular Component: integral component of membrane (GO:0016021)	--	['GE000249', 'hypothetical protein [Streptomyces ambofaciens]', 'gi|921188932|ref|WP_053134411.1|', '5.9e-272', '71.59', '100.00', '946']	--	--	--
GE000250	NOG48249|regulatoR	[T]: Signal transduction mechanisms	Biological Process: cellular process (GO:0009987)	--	['GE000250', 'response regulator transcription factor [Streptomyces populi]', 'gi|1338641177|ref|WP_103550077.1|', '5.3e-38', '55.56', '94.74', '166']	GerE	--	--
GE000251	--	--	Molecular Function: DNA binding (GO:0003677); Biological Process: regulation of transcription, DNA-templated (GO:0006355)	--	['GE000251', 'LuxR family transcriptional regulator [Streptomyces aurantiacus]', 'gi|943876342|ref|WP_055517427.1|', '2.8e-179', '94.49', '100.00', '637']	GerE	--	--
GE000252	NOG96552|Transcriptional regulator	[K]: Transcription	Molecular Function: DNA binding (GO:0003677); Biological Process: regulation of transcription, DNA-templated (GO:0006355)	--	['GE000252', 'helix-turn-helix transcriptional regulator [Streptomyces sp. A217]', 'gi|1372248351|ref|WP_107018070.1|', '3.3e-153', '86.89', '100.00', '550']	GerE	--	--
GE000253	NOG96552|Transcriptional regulator	[K]: Transcription	Molecular Function: DNA binding (GO:0003677); Biological Process: regulation of transcription, DNA-templated (GO:0006355)	--	['GE000253', 'regulatory protein [Streptomyces avermitilis]', 'gi|499294678|ref|WP_010985936.1|', '1.8e-148', '85.67', '99.05', '534']	--	--	--
GE000254	--	--	--	--	['GE000254', 'hypothetical protein [Streptomyces triticisoli]', 'gi|1424184724|ref|WP_112467202.1|', '3.8e-09', '80.00', '46.39', '70']	--	--	--
GE000255	--	--	Molecular Function: oxidoreductase activity (GO:0016491); Molecular Function: 2 iron, 2 sulfur cluster binding (GO:0051537); Biological Process: oxidation-reduction process (GO:0055114)	--	['GE000255', 'hypothetical protein [Streptomyces sp. A217]', 'gi|1372248354|ref|WP_107018073.1|', '7.7e-50', '98.98', '100.00', '205']	--	--	--
GE000256	NOG62520|pyridoxamine 5'-phosphate oxidase-related, FMN-binding	[S]: Function unknown	Molecular Function: pyridoxamine-phosphate oxidase activity (GO:0004733); Molecular Function: FMN binding (GO:0010181); Biological Process: pyridoxal phosphate biosynthetic process (GO:0042823); Biological Process: oxidation-reduction process (GO:0055114)	--	['GE000256', 'TIGR03618 family F420-dependent PPOX class oxidoreductase [Streptomyces phaeochromogenes]', 'gi|1158521806|ref|WP_079053664.1|', '9.6e-67', '89.78', '100.00', '261']	Putative_PNPOx;Pyrid_ox_like	--	--
GE000257	COG0542|ATP-dependent CLP protease ATP-binding subunit	[O]: Posttranslational modification, protein turnover, chaperones	Molecular Function: ATP binding (GO:0005524); Cellular Component: cytoplasm (GO:0005737); Biological Process: response to heat (GO:0009408); Biological Process: protein processing (GO:0016485)	K03695|ATP-dependent Clp protease ATP-binding subunit ClpB	['GE000257', 'ATP-dependent chaperone ClpB [Streptomyces phaeochromogenes]', 'gi|944029099|ref|WP_055618533.1|', '0.0e+00', '96.28', '97.73', '1577']	AAA_2;AAA_lid_9;ClpB_D2-small;AAA;Clp_N;AAA_5;AAA_16;Sigma54_activat;AAA_22;IstB_IS21;Mg_chelatase;TniB	Chaperone protein ClpB 1	Chaperone protein ClpB 1
GE000258	NOG77919|--	[S]: Function unknown	--	--	['GE000258', 'YbjN domain-containing protein [Streptomyces phaeochromogenes]', 'gi|944028722|ref|WP_055618156.1|', '1.4e-94', '98.29', '100.00', '354']	YbjN	--	--
GE000259	NOG25911|integral membrane protein	[S]: Function unknown	Molecular Function: dolichyl-phosphate-mannose-glycolipid alpha-mannosyltransferase activity (GO:0004584); Biological Process: GPI anchor biosynthetic process (GO:0006506); Cellular Component: integral component of membrane (GO:0016021); Biological Process: mannosylation (GO:0097502)	--	['GE000259', 'hypothetical protein [Streptomyces phaeochromogenes]', 'gi|944028723|ref|WP_055618157.1|', '1.0e-187', '92.10', '100.00', '665']	--	--	--
GE000260	COG0436|aminotransferase	[E]: Amino acid transport and metabolism	Molecular Function: transaminase activity (GO:0008483); Biological Process: biosynthetic process (GO:0009058); Molecular Function: pyridoxal phosphate binding (GO:0030170)	K14267|N-succinyldiaminopimelate aminotransferase	['GE000260', 'putative succinyldiaminopimelate transaminase DapC [Streptomyces aurantiacus]', 'gi|943877045|ref|WP_055518116.1|', '4.9e-212', '93.28', '100.00', '746']	Aminotran_1_2;Aminotran_5;Cys_Met_Meta_PP	Probable N-succinyldiaminopimelate aminotransferase DapC	Probable N-succinyldiaminopimelate aminotransferase DapC
GE000262	NOG87604|Protein of unknown function DUF2617	[S]: Function unknown	--	--	['GE000262', 'DUF2617 family protein [Streptomyces sp. A217]', 'gi|1372248362|ref|WP_107018081.1|', '1.6e-87', '93.60', '100.00', '331']	DUF2617	--	--
GE000263	COG4262|Catalyzes the production of spermidine from putrescine and decarboxylated S-adenosylmethionine (dcSAM), which serves as an aminopropyl donor (By similarity)	[E]: Amino acid transport and metabolism	Molecular Function: spermidine synthase activity (GO:0004766); Biological Process: spermidine biosynthetic process (GO:0008295); Cellular Component: integral component of membrane (GO:0016021)	K00797|spermidine synthase	['GE000263', 'polyamine aminopropyltransferase [Streptomyces sp. A217]', 'gi|1372248363|ref|WP_107018082.1|', '9.1e-262', '89.37', '99.81', '911']	Spermine_synth	Polyamine aminopropyltransferase	Polyamine aminopropyltransferase
GE000264	NOG171455|Carbon monoxide dehydrogenase subunit G (CoxG)	[S]: Function unknown	Cellular Component: membrane (GO:0016020)	--	['GE000264', 'carbon monoxide dehydrogenase [Streptomyces sp. A217]', 'gi|1372248364|ref|WP_107018083.1|', '1.4e-82', '67.57', '99.70', '315']	COXG	--	--
GE000265	COG2017|converts alpha-aldose to the beta-anomer. It is active on D-glucose, L-arabinose, D-xylose, D-galactose, maltose and lactose (By similarity)	[G]: Carbohydrate transport and metabolism	Biological Process: carbohydrate metabolic process (GO:0005975); Molecular Function: isomerase activity (GO:0016853); Molecular Function: carbohydrate binding (GO:0030246)	K01785|aldose 1-epimerase	['GE000265', 'aldose epimerase [Streptomyces aurantiacus]', 'gi|943876894|ref|WP_055517965.1|', '2.4e-146', '91.32', '100.00', '527']	Aldose_epim	--	--
GE000266	COG0461|Catalyzes the transfer of a ribosyl phosphate group from 5-phosphoribose 1-diphosphate to orotate, leading to the formation of orotidine monophosphate (OMP) (By similarity)	[F]: Nucleotide transport and metabolism	Molecular Function: magnesium ion binding (GO:0000287); Molecular Function: orotate phosphoribosyltransferase activity (GO:0004588); Biological Process: 'de novo' UMP biosynthetic process (GO:0044205)	K00762|orotate phosphoribosyltransferase	['GE000266', 'orotate phosphoribosyltransferase [Streptomyces sp. Tue6028]', 'gi|1243210365|ref|WP_095935608.1|', '6.0e-91', '95.26', '100.00', '342']	Pribosyltran	Orotate phosphoribosyltransferase	Orotate phosphoribosyltransferase
GE000267	COG0191|Aldolase	[G]: Carbohydrate transport and metabolism	Molecular Function: fructose-bisphosphate aldolase activity (GO:0004332); Biological Process: glycolytic process (GO:0006096); Molecular Function: zinc ion binding (GO:0008270)	K01624|fructose-bisphosphate aldolase, class II	['GE000267', 'class II fructose-bisphosphate aldolase [Streptomyces phaeochromogenes]', 'gi|944028739|ref|WP_055618173.1|', '6.3e-192', '99.71', '100.00', '679']	F_bP_aldolase	Fructose-bisphosphate aldolase	Fructose-bisphosphate aldolase
GE000268	--	--	Cellular Component: plasma membrane (GO:0005886); Cellular Component: integral component of membrane (GO:0016021); Biological Process: transmembrane transport (GO:0055085)	--	['GE000268', 'DHA2 family efflux MFS transporter permease subunit [Streptomyces phaeochromogenes]', 'gi|944028742|ref|WP_055618176.1|', '2.1e-252', '92.96', '99.20', '880']	MFS_1;Sugar_tr;MFS_3	Puromycin resistance protein pur8	Puromycin resistance protein pur8
GE000269	NOG66758|Protein of unknown function (DUF3151)	[S]: Function unknown	--	--	['GE000269', 'DUF3151 domain-containing protein [Streptomyces resistomycificus]', 'gi|662085465|ref|WP_030045882.1|', '5.8e-72', '97.08', '100.00', '279']	DUF3151	--	--
GE000270	COG3483|Catalyzes the oxidative cleavage of the L-tryptophan (L- Trp) pyrrole ring (By similarity)	[E]: Amino acid transport and metabolism	Molecular Function: tryptophan 2,3-dioxygenase activity (GO:0004833); Biological Process: tryptophan catabolic process to kynurenine (GO:0019441); Molecular Function: heme binding (GO:0020037); Molecular Function: metal ion binding (GO:0046872); Biological Process: oxidation-reduction process (GO:0055114)	K00453|tryptophan 2,3-dioxygenase	['GE000270', 'tryptophan 2,3-dioxygenase [Streptomyces phaeochromogenes]', 'gi|944028737|ref|WP_055618171.1|', '2.6e-151', '96.44', '100.00', '543']	Trp_dioxygenase	Tryptophan 2,3-dioxygenase	Tryptophan 2,3-dioxygenase
GE000271	COG3844|Catalyzes the cleavage of L-kynurenine (L-Kyn) and L-3- hydroxykynurenine (L-3OHKyn) into anthranilic acid (AA) and 3- hydroxyanthranilic acid (3-OHAA), respectively (By similarity)	[E]: Amino acid transport and metabolism	Cellular Component: cytoplasm (GO:0005737); Biological Process: tryptophan catabolic process (GO:0006569); Biological Process: quinolinate biosynthetic process (GO:0019805); Molecular Function: pyridoxal phosphate binding (GO:0030170); Molecular Function: kynureninase activity (GO:0030429); Biological Process: 'de novo' NAD biosynthetic process from tryptophan (GO:0034354); Biological Process: an…	K01556|kynureninase	['GE000271', 'kynureninase [Streptomyces sp. A217]', 'gi|1372248372|ref|WP_107018091.1|', '4.6e-208', '88.73', '97.65', '733']	Aminotran_5	Kynureninase	Kynureninase
GE000272	COG1309|Transcriptional regulator	[K]: Transcription	Molecular Function: DNA binding (GO:0003677); Biological Process: regulation of transcription, DNA-templated (GO:0006355)	--	['GE000272', 'TetR/AcrR family transcriptional regulator [Streptomyces phaeochromogenes]', 'gi|944026150|ref|WP_055615584.1|', '3.2e-82', '84.85', '95.19', '313']	TetR_C_11;TetR_N	--	--
GE000273	NOG33818|lipase esterase	[R]: General function prediction only	Biological Process: metabolic process (GO:0008152); Molecular Function: hydrolase activity (GO:0016787)	--	['GE000273', 'alpha/beta hydrolase [Streptomyces aurantiacus]', 'gi|943874342|ref|WP_055516412.1|', '3.0e-155', '95.83', '100.00', '557']	Peptidase_S9;Abhydrolase_3;Abhydrolase_6;Hydrolase_4	--	--
GE000274	NOG73498|Secreted protein	[S]: Function unknown	--	--	['GE000274', 'hypothetical protein [Streptomyces phaeochromogenes]', 'gi|1158521480|ref|WP_079053338.1|', '5.6e-130', '78.32', '85.12', '473']	Abhydrolase_8	--	--
GE000275	NOG127117|Membrane	[S]: Function unknown	Cellular Component: integral component of membrane (GO:0016021); Molecular Function: transferase activity, transferring acyl groups other than amino-acyl groups (GO:0016747)	--	['GE000275', 'acyltransferase [Streptomyces phaeochromogenes]', 'gi|944026152|ref|WP_055615586.1|', '6.7e-193', '88.16', '99.50', '682']	--	--	--
GE000276	COG4585|Histidine kinase	[T]: Signal transduction mechanisms	Molecular Function: phosphorelay sensor kinase activity (GO:0000155); Biological Process: phosphorelay signal transduction system (GO:0000160); Cellular Component: intracellular (GO:0005622); Cellular Component: integral component of membrane (GO:0016021); Biological Process: signal transduction by protein phosphorylation (GO:0023014); Molecular Function: protein dimerization activity (GO:0046983)	--	['GE000276', 'signal transduction histidine kinase [Streptomyces sp. 93]', 'gi|1274023856|ref|PIG36742.1|', '8.7e-164', '72.40', '82.52', '586']	HisKA_3	Sensor histidine kinase LiaS	Sensor histidine kinase LiaS
GE000277	COG2197|Two component transcriptional regulator, LuxR family	[T]: Signal transduction mechanisms	Biological Process: phosphorelay signal transduction system (GO:0000160); Molecular Function: DNA binding (GO:0003677); Cellular Component: intracellular (GO:0005622); Biological Process: regulation of transcription, DNA-templated (GO:0006355)	--	['GE000277', 'MULTISPECIES: response regulator transcription factor [Streptomyces]', 'gi|930484548|ref|WP_054231356.1|', '3.7e-108', '94.64', '100.00', '400']	Response_reg;GerE;Sigma70_r4_2;HTH_24	Transcriptional regulatory protein LnrK	Transcriptional regulatory protein LnrK
GE000278	NOG43266|Two-component system sensor kinase	[T]: Signal transduction mechanisms	Molecular Function: phosphorelay sensor kinase activity (GO:0000155); Biological Process: phosphorelay signal transduction system (GO:0000160); Cellular Component: intracellular (GO:0005622); Cellular Component: integral component of membrane (GO:0016021); Biological Process: signal transduction by protein phosphorylation (GO:0023014); Molecular Function: protein dimerization activity (GO:0046983)	--	['GE000278', 'two-component sensor histidine kinase [Streptomyces aurantiacus]', 'gi|1158575693|ref|WP_079103804.1|', '4.4e-203', '88.57', '99.29', '716']	HisKA_3	Signal transduction histidine-protein kinase/phosphatase DegS	Signal transduction histidine-protein kinase/phosphatase DegS
GE000279	COG2197|Two component transcriptional regulator, LuxR family	[T]: Signal transduction mechanisms	Biological Process: phosphorelay signal transduction system (GO:0000160); Molecular Function: DNA binding (GO:0003677); Cellular Component: intracellular (GO:0005622); Biological Process: regulation of transcription, DNA-templated (GO:0006355)	--	['GE000279', 'response regulator transcription factor [Streptomyces sp. A217]', 'gi|1372248515|ref|WP_107018234.1|', '3.1e-107', '96.83', '100.00', '397']	Response_reg;GerE;Sigma70_r4_2	Response regulator protein VraR	Response regulator protein VraR
GE000280	COG2124|Cytochrome p450	[Q]: Secondary metabolites biosynthesis, transport and catabolism	Molecular Function: monooxygenase activity (GO:0004497); Molecular Function: iron ion binding (GO:0005506); Molecular Function: oxidoreductase activity, acting on paired donors, with incorporation or reduction of molecular oxygen (GO:0016705); Molecular Function: heme binding (GO:0020037); Biological Process: oxidation-reduction process (GO:0055114)	--	['GE000280', 'cytochrome P450 [Streptomyces phaeochromogenes]', 'gi|944024197|ref|WP_055613631.1|', '1.5e-216', '92.40', '100.00', '761']	p450	Cytochrome P450 monooxygenase PikC	Cytochrome P450 monooxygenase PikC
GE000281	NOG105026|--	[S]: Function unknown	--	--	['GE000281', 'diacylglycerol kinase [Streptomyces sp. A217]', 'gi|1372248379|ref|WP_107018098.1|', '4.6e-127', '84.78', '100.00', '463']	--	--	--
GE000282	COG0104|Plays an important role in the de novo pathway of purine nucleotide biosynthesis	[F]: Nucleotide transport and metabolism	Molecular Function: magnesium ion binding (GO:0000287); Molecular Function: adenylosuccinate synthase activity (GO:0004019); Molecular Function: GTP binding (GO:0005525); Cellular Component: cytoplasm (GO:0005737); Biological Process: 'de novo' AMP biosynthetic process (GO:0044208)	K01939|adenylosuccinate synthase	['GE000282', 'adenylosuccinate synthase [Streptomyces phaeochromogenes]', 'gi|944026867|ref|WP_055616301.1|', '2.0e-243', '97.89', '99.77', '850']	Adenylsucc_synt	Adenylosuccinate synthetase	Adenylosuccinate synthetase
GE000283	--	--	--	--	['GE000283', 'hypothetical protein [Streptomyces phaeochromogenes]', 'gi|944026866|ref|WP_055616300.1|', '1.1e-37', '81.25', '100.00', '164']	--	--	--
GE000284	NOG91850|--	[S]: Function unknown	--	--	['GE000284', 'MULTISPECIES: hypothetical protein [Streptomyces]', 'gi|930484560|ref|WP_054231368.1|', '7.5e-106', '87.04', '100.00', '392']	--	--	--
GE000285	NOG105611|Transcriptional regulator	[K]: Transcription	Molecular Function: DNA binding (GO:0003677); Molecular Function: DNA-binding transcription factor activity (GO:0003700); Biological Process: regulation of transcription, DNA-templated (GO:0006355)	--	['GE000285', 'GntR family transcriptional regulator [Streptomyces aurantiacus]', 'gi|943874323|ref|WP_055516394.1|', '2.5e-118', '90.95', '100.00', '434']	GntR;FCD;HTH_11	--	--
GE000286	COG0160|aminotransferase	[E]: Amino acid transport and metabolism	Molecular Function: N2-acetyl-L-ornithine:2-oxoglutarate 5-aminotransferase activity (GO:0003992); Molecular Function: pyridoxal phosphate binding (GO:0030170)	K15372|taurine---2-oxoglutarate transaminase	['GE000286', 'aspartate aminotransferase family protein [Streptomyces sp. A217]', 'gi|1372248394|ref|WP_107018113.1|', '1.5e-254', '96.22', '99.78', '887']	Aminotran_3	5-aminovalerate aminotransferase DavT	5-aminovalerate aminotransferase DavT
GE000287	COG0693|PfpI family	[R]: General function prediction only	--	--	['GE000287', 'glutamine amidotransferase [Streptomyces phaeochromogenes]', 'gi|944027208|ref|WP_055616642.1|', '6.5e-96', '88.89', '99.00', '359']	DJ-1_PfpI	Uncharacterized protease YdeA	Uncharacterized protease YdeA
GE000288	NOG61875|MarR family transcriptional regulator	[K]: Transcription	Molecular Function: DNA binding (GO:0003677); Molecular Function: DNA-binding transcription factor activity (GO:0003700); Biological Process: regulation of transcription, DNA-templated (GO:0006355)	--	['GE000288', 'MarR family transcriptional regulator [Streptomyces sp. W SAI-097]', 'gi|1520660212|ref|WP_123990691.1|', '1.9e-56', '83.56', '88.48', '228']	MarR_2;HTH_29	--	--
GE000289	COG0515|Serine Threonine protein kinase	[T]: Signal transduction mechanisms	Molecular Function: protein kinase activity (GO:0004672); Cellular Component: membrane (GO:0016020); Biological Process: phosphorylation (GO:0016310)	--	['GE000289', 'serine/threonine protein kinase [Streptomyces sp. A217]', 'gi|1372248397|ref|WP_107018116.1|', '4.0e-209', '79.00', '100.00', '737']	Pkinase;Pkinase_Tyr;APH	Serine/threonine-protein kinase AfsK	Serine/threonine-protein kinase AfsK
GE000290	NOG85265|Membrane	[S]: Function unknown	Cellular Component: integral component of membrane (GO:0016021)	--	['GE000290', 'SLATT domain-containing protein [Streptomyces sp. A217]', 'gi|1372248399|ref|WP_107018118.1|', '2.1e-99', '88.07', '84.50', '371']	SLATT_2	--	--
GE000291	COG0718|Binds to DNA and alters its conformation. May be involved in regulation of gene expression, nucleoid organization and DNA protection (By similarity)	[S]: Function unknown	Molecular Function: DNA binding (GO:0003677); Cellular Component: cytoplasm (GO:0005737); Cellular Component: bacterial nucleoid (GO:0043590)	K09747|uncharacterized protein	['GE000291', 'YbaB/EbfC family nucleoid-associated protein [Streptomyces sp. Tue6028]', 'gi|1243210394|ref|WP_095935637.1|', '4.3e-52', '99.12', '100.00', '213']	YbaB_DNA_bd	Nucleoid-associated protein SGR_3378	Nucleoid-associated protein SGR_3378
GE000292	COG0353|May play a role in DNA repair. It seems to be involved in an RecBC-independent recombinational process of DNA repair. It may act with RecF and RecO (By similarity)	[L]: Replication, recombination and repair	Molecular Function: DNA binding (GO:0003677); Biological Process: DNA repair (GO:0006281); Biological Process: DNA recombination (GO:0006310); Molecular Function: metal ion binding (GO:0046872)	K06187|recombination protein RecR	['GE000292', 'recombination protein RecR [Streptomyces sp. A217]', 'gi|1372248401|ref|WP_107018120.1|', '7.3e-108', '99.50', '100.00', '399']	Toprim_4;RecR;Toprim;HHH	Recombination protein RecR	Recombination protein RecR
GE000293	NOG55873|--	[S]: Function unknown	--	--	['GE000293', 'DUF5063 domain-containing protein [Streptomyces sp. A217]', 'gi|1372248402|ref|WP_107018121.1|', '9.9e-114', '94.98', '100.00', '418']	DUF5063	--	--
GE000294	NOG165212|--	[S]: Function unknown	Cellular Component: membrane (GO:0016020)	--	['GE000294', 'hypothetical protein [Streptomyces scabiei]', 'gi|917330910|ref|WP_051937622.1|', '9.8e-69', '83.44', '70.72', '269']	--	--	--
GE000295	--	--	--	--	['GE000295', 'matrixin family metalloprotease [Streptomyces scabiei]', 'gi|1154947241|ref|WP_078852562.1|', '7.3e-70', '72.47', '96.74', '272']	Peptidase_M10	--	--
GE000296	COG4875|Calcium calmodulin dependent protein kinase ii association-domain protein	[S]: Function unknown	Molecular Function: calmodulin-dependent protein kinase activity (GO:0004683); Molecular Function: calmodulin binding (GO:0005516); Biological Process: protein phosphorylation (GO:0006468)	--	['GE000296', 'SgcJ/EcaC family oxidoreductase [Streptomyces phaeochromogenes]', 'gi|944024046|ref|WP_055613480.1|', '5.1e-73', '86.13', '99.42', '283']	CaMKII_AD;SnoaL_3;DUF4440;SnoaL_4	--	--
GE000297	NOG01892|Histidine kinase	[T]: Signal transduction mechanisms	Molecular Function: phosphorelay sensor kinase activity (GO:0000155); Biological Process: phosphorelay signal transduction system (GO:0000160); Molecular Function: ATP binding (GO:0005524); Cellular Component: intracellular (GO:0005622); Cellular Component: integral component of membrane (GO:0016021); Biological Process: signal transduction by protein phosphorylation (GO:0023014)	--	['GE000297', 'HAMP domain-containing histidine kinase [Streptomyces phaeochromogenes]', 'gi|944024047|ref|WP_055613481.1|', '7.6e-233', '93.03', '100.00', '815']	HATPase_c;HAMP;HisKA	Signal transduction histidine-protein kinase AfsQ2	Signal transduction histidine-protein kinase AfsQ2
GE000298	COG0745|regulatoR	[T]: Signal transduction mechanisms	Biological Process: phosphorelay signal transduction system (GO:0000160); Molecular Function: DNA binding (GO:0003677); Cellular Component: intracellular (GO:0005622); Biological Process: regulation of transcription, DNA-templated (GO:0006355)	--	['GE000298', 'response regulator transcription factor [Streptomyces phaeochromogenes]', 'gi|944024048|ref|WP_055613482.1|', '8.8e-113', '90.60', '100.00', '415']	Response_reg;Trans_reg_C	Sensory transduction protein regX3	Sensory transduction protein regX3
GE000299	COG0527|Aspartokinase	[E]: Amino acid transport and metabolism	Molecular Function: aspartate kinase activity (GO:0004072); Biological Process: threonine biosynthetic process (GO:0009088); Biological Process: lysine biosynthetic process via diaminopimelate (GO:0009089); Biological Process: phosphorylation (GO:0016310); Molecular Function: amino acid binding (GO:0016597)	K00928|aspartate kinase	['GE000299', 'aspartate kinase [Streptomyces phaeochromogenes]', 'gi|944024049|ref|WP_055613483.1|', '2.1e-229', '98.82', '100.00', '803']	AA_kinase;ACT_7;ACT	Aspartokinase	Aspartokinase
GE000300	COG0136|Catalyzes the NADPH-dependent formation of L-aspartate- semialdehyde (L-ASA) by the reductive dephosphorylation of L- aspartyl-4-phosphate (By similarity)	[E]: Amino acid transport and metabolism	Molecular Function: N-acetyl-gamma-glutamyl-phosphate reductase activity (GO:0003942); Molecular Function: aspartate-semialdehyde dehydrogenase activity (GO:0004073); Cellular Component: cytoplasm (GO:0005737); Biological Process: threonine biosynthetic process (GO:0009088); Biological Process: lysine biosynthetic process via diaminopimelate (GO:0009089); Biological Process: isoleucine biosynthet…	K00133|aspartate-semialdehyde dehydrogenase	['GE000300', 'aspartate-semialdehyde dehydrogenase [Streptomyces phaeochromogenes]', 'gi|944024050|ref|WP_055613484.1|', '2.7e-185', '94.89', '98.88', '657']	Semialdhyde_dhC;Semialdhyde_dh	Aspartate-semialdehyde dehydrogenase	Aspartate-semialdehyde dehydrogenase
GE000301	NOG51497|RNA Polymerase	[K]: Transcription	Molecular Function: DNA binding (GO:0003677); Molecular Function: DNA-binding transcription factor activity (GO:0003700); Biological Process: DNA-templated transcription, initiation (GO:0006352); Biological Process: regulation of transcription, DNA-templated (GO:0006355); Biological Process: proteolysis (GO:0006508); Molecular Function: peptidase activity (GO:0008233); Molecular Function: sigma f…	--	['GE000301', 'SigE family RNA polymerase sigma factor [Streptomyces sp. A217]', 'gi|1372248405|ref|WP_107018124.1|', '5.4e-92', '96.86', '100.00', '346']	Sigma70_r4_2;Sigma70_r2;Sigma70_r4	RNA polymerase sigma-E factor	RNA polymerase sigma-E factor
GE000302	NOG161748|--	[S]: Function unknown	Cellular Component: membrane (GO:0016020)	--	['GE000302', 'hypothetical protein [Streptomyces sp. A217]', 'gi|1372248517|ref|WP_107018236.1|', '2.5e-77', '76.67', '68.04', '298']	--	--	--
GE000303	NOG62570|SURF1 family	[S]: Function unknown	Cellular Component: integral component of membrane (GO:0016021)	--	['GE000303', 'SURF1 family protein [Streptomyces aurantiacus]', 'gi|943877145|ref|WP_055518216.1|', '6.6e-132', '92.94', '83.61', '479']	SURF1	--	--
GE000304	COG1506|peptidase s9 prolyl oligopeptidase active site domain protein	[E]: Amino acid transport and metabolism	Biological Process: proteolysis (GO:0006508); Molecular Function: serine-type peptidase activity (GO:0008236)	--	['GE000304', 'S9 family peptidase [Streptomyces phaeochromogenes]', 'gi|944024053|ref|WP_055613487.1|', '0.0e+00', '92.25', '100.00', '1172']	Peptidase_S9;Peptidase_S15;DLH;AXE1	Dipeptidyl aminopeptidase BIII	Dipeptidyl aminopeptidase BIII
GE000305	NOG96358|TrkA-N domain-containing protein	[S]: Function unknown	Biological Process: potassium ion transport (GO:0006813); Cellular Component: integral component of membrane (GO:0016021)	--	['GE000305', 'potassium transporter TrkA [Streptomyces sp. A217]', 'gi|1372248408|ref|WP_107018127.1|', '1.9e-280', '79.59', '99.71', '974']	TrkA_N	--	--
GE000306	COG0701|permease	[R]: General function prediction only	Cellular Component: integral component of membrane (GO:0016021)	K07089|uncharacterized protein	['GE000306', 'hypothetical protein [Streptomyces phaeochromogenes]', 'gi|1158521239|ref|WP_079053097.1|', '5.9e-158', '91.96', '100.00', '566']	ArsP_1	UPF0718 protein YcgR	UPF0718 protein YcgR
GE000307	NOG42542|--	[S]: Function unknown	Cellular Component: membrane (GO:0016020)	--	['GE000307', 'TIGR03943 family protein [Streptomyces aurantiacus]', 'gi|943869019|ref|WP_055511493.1|', '9.4e-104', '75.00', '100.00', '386']	--	--	--
GE000308	NOG29472|superoxide dismutase	[S]: Function unknown	--	--	['GE000308', 'superoxide dismutase [Streptomyces sp. A217]', 'gi|1372248410|ref|WP_107018129.1|', '1.9e-137', '83.79', '97.89', '498']	SGL	--	--
GE000309	NOG99708|Pfam:TRF2	[S]: Function unknown	--	--	['GE000309', 'protein of unknown function DUF1942 [Actinobacteria bacterium OK074]', 'gi|930384791|ref|KPI15630.1|', '6.3e-59', '61.73', '98.99', '236']	DUF4352	--	--
GE000310	NOG173954|--	[S]: Function unknown	--	--	['GE000310', 'hypothetical protein [Streptomyces coelicolor]', 'gi|499339796|ref|WP_011029504.1|', '2.8e-45', '86.11', '100.00', '190']	--	--	--
GE000311	--	--	--	--	['GE000311', 'hypothetical protein [Streptomyces qaidamensis]', 'gi|1016085187|ref|WP_062929070.1|', '2.4e-52', '91.74', '100.00', '213']	--	--	--
GE000312	COG5635|Signal transduction protein with Nacht domain	[T]: Signal transduction mechanisms	--	--	['GE000312', 'hypothetical protein EDD98_1399 [Streptomyces sp. PanSC19]', 'gi|1515761020|ref|ROQ32415.1|', '0.0e+00', '62.99', '99.92', '1634']	--	--	--
GE000313	--	--	--	--	['GE000313', 'hypothetical protein [Streptomyces aurantiacus]', 'gi|943872436|ref|WP_055514910.1|', '4.3e-61', '86.51', '99.21', '243']	--	--	--
GE000314	NOG179437|regulatory protein	[T]: Signal transduction mechanisms	--	--	['GE000314', 'ATP-binding protein [Streptomyces mirabilis]', 'gi|739895287|ref|WP_037745891.1|', '1.4e-68', '88.03', '100.00', '268']	HATPase_c_2	--	--
GE000315	NOG61929|NUDiX hydrolase	[R]: General function prediction only	Molecular Function: hydrolase activity (GO:0016787)	--	['GE000315', 'ADP-ribose pyrophosphatase YjhB (NUDIX family) [Streptomyces sp. 93]', 'gi|1274023762|ref|PIG36648.1|', '8.2e-69', '92.31', '100.00', '268']	NUDIX	MutT-like protein	MutT-like protein
GE000316	NOG56026|GntR family transcriptional regulator	[K]: Transcription	Molecular Function: DNA binding (GO:0003677); Molecular Function: DNA-binding transcription factor activity (GO:0003700); Biological Process: regulation of transcription, DNA-templated (GO:0006355)	K03710|GntR family transcriptional regulator	['GE000316', 'GntR family transcriptional regulator [Streptomyces monomycini]', 'gi|662054787|ref|WP_030021012.1|', '1.5e-137', '96.55', '100.00', '498']	UTRA;GntR;HTH_DeoR	Histidine utilization repressor	Histidine utilization repressor
GE000317	NOG89445|replication activator protein Pra	[S]: Function unknown	--	--	['GE000317', 'MULTISPECIES: hypothetical protein [Streptomyces]', 'gi|499293908|ref|WP_010985166.1|', '8.1e-54', '95.76', '100.00', '218']	--	--	--
GE000318	COG1674|cell division protein FtsK	[D]: Cell cycle control, cell division, chromosome partitioning	--	K03466|DNA segregation ATPase FtsK/SpoIIIE, S-DNA-T family	['GE000318', 'conjugal transfer protein TraS [Streptomyces sp. TP-A0875]', 'gi|928876725|ref|WP_053914016.1|', '3.3e-228', '90.61', '100.00', '800']	FtsK_SpoIIIE	Transfer protein TraSA	Transfer protein TraSA
GE000319	NOG51425|Mobile element transfer protein	[S]: Function unknown	Cellular Component: integral component of membrane (GO:0016021)	--	['GE000319', 'DUF2637 domain-containing protein [Streptomyces sp. Root369]', 'gi|951124798|ref|WP_057608712.1|', '4.8e-81', '78.14', '100.00', '310']	DUF2637	--	--
GE000320	--	--	--	--	['GE000320', 'MULTISPECIES: Mobile element transfer [Streptomyces]', 'gi|664136970|ref|WP_030673588.1|', '1.0e-26', '96.83', '100.00', '127']	SpdB	--	--
GE000321	--	--	Cellular Component: integral component of membrane (GO:0016021)	--	['GE000321', 'hypothetical protein [Streptomyces somaliensis]', 'gi|498157563|ref|WP_010471719.1|', '8.6e-26', '95.31', '100.00', '124']	--	--	--
GE000322	--	--	Cellular Component: integral component of membrane (GO:0016021)	--	['GE000322', 'SpdD protein [Streptomyces sp. SolWspMP-5a-2]', 'gi|1225839924|ref|WP_093836423.1|', '7.6e-11', '86.42', '100.00', '75']	--	--	--
GE000323	NOG05425|Replication initiator protein	[L]: Replication, recombination and repair	--	--	['GE000323', 'replication initiation protein [Streptomyces albidoflavus]', 'gi|1575374676|ref|WP_129826646.1|', '3.5e-227', '89.27', '99.77', '796']	--	Replication initiator protein	Replication initiator protein
GE000324	--	--	Molecular Function: DNA binding (GO:0003677)	--	['GE000324', 'DNA-binding protein [Streptomyces sp. FXJ1.172]', 'gi|1055383590|ref|WP_067046772.1|', '1.4e-17', '83.33', '100.00', '97']	HTH_17	Excisionase	Excisionase
GE000325	COG0582|Integrase	[L]: Replication, recombination and repair	Molecular Function: DNA binding (GO:0003677); Biological Process: DNA recombination (GO:0006310); Biological Process: DNA integration (GO:0015074); Biological Process: viral entry into host cell (GO:0046718); Biological Process: establishment of integrated proviral latency (GO:0075713)	--	['GE000325', 'site-specific integrase [Streptomyces agglomeratus]', 'gi|1072000639|ref|WP_069927733.1|', '1.1e-200', '90.46', '100.00', '708']	Phage_integrase	Integrase	Integrase
GE000326	--	--	--	--	['GE000326', 'integral membrane regulator [Streptomyces aurantiacus]', 'gi|1373437807|ref|WP_107099911.1|', '1.3e-102', '82.35', '100.00', '382']	--	--	--
GE000327	COG1408|metallophosphoesterase	[R]: General function prediction only	Molecular Function: hydrolase activity (GO:0016787)	--	['GE000327', 'metallophosphoesterase [Streptomyces sp. A217]', 'gi|1372248419|ref|WP_107018138.1|', '1.5e-148', '93.98', '98.88', '534']	Metallophos_2;Metallophos	--	--
GE000328	COG1610|gatB Yqey	[S]: Function unknown	Molecular Function: transferase activity (GO:0016740); Molecular Function: carbon-nitrogen ligase activity, with glutamine as amido-N-donor (GO:0016884)	K09117|uncharacterized protein	['GE000328', 'GatB/YqeY domain-containing protein [Streptomyces sp. NEAU-SSA 1]', 'gi|1477204820|ref|WP_119101530.1|', '1.6e-54', '92.86', '100.00', '221']	YqeY	--	--
GE000329	COG0744|penicillin-binding protein	[M]: Cell wall/membrane/envelope biogenesis	Molecular Function: penicillin binding (GO:0008658); Cellular Component: integral component of membrane (GO:0016021)	--	['GE000329', 'penicillin-binding protein [Streptomyces phaeochromogenes]', 'gi|944023204|ref|WP_055612638.1|', '0.0e+00', '91.53', '97.50', '1270']	Transgly;Transpeptidase	Penicillin-binding protein 2D	Penicillin-binding protein 2D
GE000330	NOG66702|Acts as a transcriptional regulator. Probably redox- responsive. The apo- but not holo-form probably binds DNA (By similarity)	[K]: Transcription	Molecular Function: DNA binding (GO:0003677); Cellular Component: cytoplasm (GO:0005737); Biological Process: regulation of transcription, DNA-templated (GO:0006355); Molecular Function: dinitrosyl-iron complex binding (GO:0035731); Molecular Function: metal ion binding (GO:0046872); Molecular Function: 4 iron, 4 sulfur cluster binding (GO:0051539)	K18955|WhiB family transcriptional regulator, redox-sensing transcriptional regulator	['GE000330', 'WhiB family transcriptional regulator [Streptomyces yerevanensis]', 'gi|1027846107|ref|WP_063741956.1|', '2.0e-69', '99.22', '100.00', '270']	Whib	Transcriptional regulator WhiB4	Transcriptional regulator WhiB4
GE000331	COG0003|ATPase required for the post-translational delivery of tail-anchored (TA) proteins to the endoplasmic reticulum. Recognizes and selectively binds the transmembrane domain of TA proteins in the cytosol. This complex then targets to the endoplasmic reticulum by membrane-bound receptors, where the tail- anchored protein is released for insertion. This process is regulated by ATP binding and …	[P]: Inorganic ion transport and metabolism	Molecular Function: ATP binding (GO:0005524); Molecular Function: ATPase activity (GO:0016887)	--	['GE000331', 'ArsA family ATPase [Streptomyces sp. A217]', 'gi|1372248521|ref|WP_107018240.1|', '3.1e-218', '92.81', '93.15', '766']	ArsA_ATPase;AAA_31;CbiA;ParA;SRP54	Putative arsenical pump-driving ATPase	Putative arsenical pump-driving ATPase
GE000332	COG0003|ATPase required for the post-translational delivery of tail-anchored (TA) proteins to the endoplasmic reticulum. Recognizes and selectively binds the transmembrane domain of TA proteins in the cytosol. This complex then targets to the endoplasmic reticulum by membrane-bound receptors, where the tail- anchored protein is released for insertion. This process is regulated by ATP binding and …	[P]: Inorganic ion transport and metabolism	Molecular Function: ATP binding (GO:0005524); Molecular Function: ATPase activity (GO:0016887)	--	['GE000332', 'ATPase [Streptomyces sp. A217]', 'gi|1372248422|ref|WP_107018141.1|', '3.3e-166', '96.00', '100.00', '593']	ArsA_ATPase;CbiA;AAA_31;ParA	Putative ATPase MT3781	Putative ATPase MT3781
GE000333	NOG79382|--	[S]: Function unknown	--	--	['GE000333', 'DUF4177 domain-containing protein [Streptomyces clavuligerus]', 'gi|490054499|ref|WP_003956809.1|', '4.7e-22', '96.15', '100.00', '112']	DUF4177	--	--
GE000334	COG0251|Endoribonuclease LPSP	[J]: Translation, ribosomal structure and biogenesis	--	--	['GE000334', 'RidA family protein [Streptomyces sp. F001]', 'gi|1575344402|ref|WP_129799563.1|', '3.3e-71', '96.75', '99.35', '276']	YjgF_endoribonc;Ribonuc_L-PSP	--	--
GE000335	COG0494|NUDiX hydrolase	[L]: Replication, recombination and repair	Molecular Function: hydrolase activity (GO:0016787)	--	['GE000335', 'NUDIX hydrolase [Streptomyces aurantiacus]', 'gi|943873543|ref|WP_055515731.1|', '1.1e-157', '94.12', '100.00', '565']	NUDIX	--	--
GE000336	NOG09496|hydrolase	[R]: General function prediction only	Molecular Function: hydrolase activity (GO:0016787)	--	['GE000336', 'MBL fold metallo-hydrolase [Streptomyces sp. A217]', 'gi|1372248426|ref|WP_107018145.1|', '1.8e-152', '98.56', '99.28', '547']	Lactamase_B;BLACT_WH	Hydroxyacylglutathione hydrolase	Hydroxyacylglutathione hydrolase
GE000337	--	--	Molecular Function: nucleotidyltransferase activity (GO:0016779)	--	['GE000337', 'nucleotidyltransferase domain-containing protein [Streptomyces phaeochromogenes]', 'gi|944023211|ref|WP_055612645.1|', '1.3e-131', '86.57', '100.00', '478']	NTP_transf_2	--	--
GE000338	COG0664|transcriptional regulator, crp fnr family	[T]: Signal transduction mechanisms	Molecular Function: DNA binding (GO:0003677); Biological Process: regulation of transcription, DNA-templated (GO:0006355)	K01420|CRP/FNR family transcriptional regulator, anaerobic regulatory protein	['GE000338', 'Crp/Fnr family transcriptional regulator [Streptomyces aurantiacus]', 'gi|943873540|ref|WP_055515728.1|', '2.1e-119', '100.00', '100.00', '437']	cNMP_binding;HTH_Crp_2	CRP-like cAMP-activated global transcriptional regulator	CRP-like cAMP-activated global transcriptional regulator
GE000339	COG0177|endonuclease III	[L]: Replication, recombination and repair	Molecular Function: DNA binding (GO:0003677); Molecular Function: DNA-(apurinic or apyrimidinic site) endonuclease activity (GO:0003906); Biological Process: base-excision repair (GO:0006284); Molecular Function: DNA N-glycosylase activity (GO:0019104); Molecular Function: metal ion binding (GO:0046872); Molecular Function: 4 iron, 4 sulfur cluster binding (GO:0051539); Biological Process: nuclei…	K10773|endonuclease III	['GE000339', 'endonuclease III [Streptomyces sp. A217]', 'gi|1372248522|ref|WP_107018241.1|', '5.7e-143', '94.59', '55.22', '516']	HhH-GPD;HHH;EndIII_4Fe-2S	Endonuclease III	Endonuclease III
GE000340	COG0494|NUDiX hydrolase	[L]: Replication, recombination and repair	Molecular Function: hydrolase activity (GO:0016787)	--	['GE000340', 'CoA pyrophosphatase [Streptomyces phaeochromogenes]', 'gi|944027626|ref|WP_055617060.1|', '1.7e-124', '92.74', '100.00', '454']	NUDIX	Uncharacterized Nudix hydrolase NudL	Uncharacterized Nudix hydrolase NudL
GE000341	COG0265|serine protease	[O]: Posttranslational modification, protein turnover, chaperones	Molecular Function: serine-type endopeptidase activity (GO:0004252); Biological Process: proteolysis (GO:0006508); Biological Process: toxin biosynthetic process (GO:0009403); Cellular Component: integral component of membrane (GO:0016021)	--	['GE000341', 'MarP family serine protease [Streptomyces phaeochromogenes]', 'gi|944027625|ref|WP_055617059.1|', '2.6e-197', '91.98', '100.00', '697']	Trypsin_2;Colicin_V;Trypsin	--	--
GE000342	--	--	--	--	['GE000342', 'hypothetical protein [Streptomyces yerevanensis]', 'gi|1154116307|ref|WP_078491910.1|', '4.3e-24', '96.55', '98.31', '119']	--	--	--
GE000343	NOG05916|hydrolase	[R]: General function prediction only	Molecular Function: hydrolase activity (GO:0016787)	--	['GE000343', 'alpha/beta hydrolase [Streptomyces sp. A217]', 'gi|1372248430|ref|WP_107018149.1|', '3.8e-183', '95.95', '100.00', '649']	Abhydrolase_6;Abhydrolase_1;Hydrolase_4	Epoxide hydrolase A	Epoxide hydrolase A
GE000344	--	--	Cellular Component: integral component of membrane (GO:0016021)	--	['GE000344', 'phage holin family protein [Streptomyces aurantiacus]', 'gi|943873528|ref|WP_055515722.1|', '2.1e-73', '96.30', '100.00', '284']	Phage_holin_3_6	--	--
GE000345	COG3004|Na( ) H( ) antiporter that extrudes sodium in exchange for external protons (By similarity)	[P]: Inorganic ion transport and metabolism	Cellular Component: plasma membrane (GO:0005886); Biological Process: regulation of pH (GO:0006885); Molecular Function: sodium ion transmembrane transporter activity (GO:0015081); Molecular Function: antiporter activity (GO:0015297); Cellular Component: integral component of membrane (GO:0016021); Biological Process: sodium ion transmembrane transport (GO:0035725)	K03313|Na+:H+ antiporter, NhaA family	['GE000345', 'Na+/H+ antiporter NhaA [Streptomyces phaeochromogenes]', 'gi|944027627|ref|WP_055617061.1|', '1.1e-221', '85.77', '100.00', '778']	Na_H_antiport_1	Na(+)/H(+) antiporter NhaA	Na(+)/H(+) antiporter NhaA
GE000346	COG0365|Catalyzes the conversion of acetate into acetyl-CoA (AcCoA), an essential intermediate at the junction of anabolic and catabolic pathways. AcsA undergoes a two-step reaction. In the first half reaction, AcsA combines acetate with ATP to form acetyl-adenylate (AcAMP) intermediate. In the second half reaction, it can then transfer the acetyl group from AcAMP to the sulfhydryl group of CoA, …	[I]: Lipid transport and metabolism	Molecular Function: acetate-CoA ligase activity (GO:0003987); Molecular Function: ATP binding (GO:0005524); Molecular Function: AMP binding (GO:0016208); Biological Process: acetyl-CoA biosynthetic process from acetate (GO:0019427); Molecular Function: metal ion binding (GO:0046872)	K01895|acetyl-CoA synthetase	['GE000346', 'acetate--CoA ligase [Streptomyces aurantiacus]', 'gi|943871631|ref|WP_055514105.1|', '0.0e+00', '97.22', '99.39', '1285']	AMP-binding;AMP-binding_C;ACAS_N	Acetyl-coenzyme A synthetase	Acetyl-coenzyme A synthetase
GE000347	COG0288|carbonic anhydrase	[P]: Inorganic ion transport and metabolism	Molecular Function: carbonate dehydratase activity (GO:0004089); Molecular Function: zinc ion binding (GO:0008270); Molecular Function: secondary active sulfate transmembrane transporter activity (GO:0008271); Cellular Component: integral component of membrane (GO:0016021); Biological Process: sulfate transmembrane transport (GO:1902358)	K01673|carbonic anhydrase	['GE000347', 'transporter [Streptomyces aurantiacus]', 'gi|943871629|ref|WP_055514103.1|', '0.0e+00', '89.59', '100.00', '1283']	Sulfate_transp;Pro_CA	Carbonic anhydrase	Carbonic anhydrase
GE000348	NOG10372|secreted protein	[S]: Function unknown	Biological Process: carbohydrate metabolic process (GO:0005975); Molecular Function: hydrolase activity, acting on carbon-nitrogen (but not peptide) bonds (GO:0016810)	--	['GE000348', 'hypothetical protein [Streptomyces aurantiacus]', 'gi|943871627|ref|WP_055514101.1|', '1.6e-216', '86.65', '99.30', '761']	--	--	--
GE000349	NOG33368|oxidoreductase	[S]: Function unknown	--	--	['GE000349', 'oxidoreductase [Streptomyces sp. A217]', 'gi|1372248525|ref|WP_107018244.1|', '4.2e-141', '93.40', '100.00', '510']	Fic	--	--
GE000350	COG0560|phosphoserine phosphatase	[E]: Amino acid transport and metabolism	Cellular Component: integral component of membrane (GO:0016021); Biological Process: dephosphorylation (GO:0016311); Molecular Function: phosphatase activity (GO:0016791)	--	['GE000350', 'HAD-IB family hydrolase [Streptomyces yerevanensis]', 'gi|702999317|ref|WP_033321745.1|', '6.3e-142', '93.80', '100.00', '512']	HAD;Hydrolase;Hydrolase_3	Inhibition of morphological differentiation protein	Inhibition of morphological differentiation protein
GE000351	--	--	Molecular Function: helicase activity (GO:0004386)	--	['GE000351', 'septum formation initiator [Streptomyces sp. A217]', 'gi|1372248437|ref|WP_107018156.1|', '2.3e-193', '95.37', '92.44', '684']	CbiA;ArsA_ATPase	Uncharacterized protein MT3760	Uncharacterized protein MT3760
GE000352	COG4962|type ii secretion system protein E	[U]: Intracellular trafficking, secretion, and vesicular transport	Molecular Function: helicase activity (GO:0004386); Molecular Function: ATP binding (GO:0005524); Biological Process: transport (GO:0006810)	K02283|pilus assembly protein CpaF	['GE000352', 'TadA family conjugal transfer-associated ATPase [Streptomyces aurantiacus]', 'gi|943865405|ref|WP_055507921.1|', '2.0e-203', '95.38', '90.42', '717']	T2SSE	Putative conjugal transfer protein MT3759	Putative conjugal transfer protein MT3759
GE000353	NOG66697|integral membrane protein	[U]: Intracellular trafficking, secretion, and vesicular transport	Cellular Component: integral component of membrane (GO:0016021)	K12510|tight adherence protein B	['GE000353', 'hypothetical protein [Streptomyces yerevanensis]', 'gi|917138075|ref|WP_051744787.1|', '1.7e-116', '82.75', '95.88', '428']	T2SSF	--	--
GE000354	NOG82385|Type ii secretion system	[U]: Intracellular trafficking, secretion, and vesicular transport	--	--	['GE000354', 'hypothetical protein [Streptomyces phaeochromogenes]', 'gi|944028935|ref|WP_055618369.1|', '3.2e-77', '67.64', '99.64', '297']	T2SSF	--	--
GE000355	--	--	Cellular Component: membrane (GO:0016020)	--	['GE000355', 'DUF4244 domain-containing protein [Streptomyces sp. A217]', 'gi|1372248528|ref|WP_107018247.1|', '1.7e-23', '82.50', '100.00', '117']	DUF4244	--	--
GE000356	--	--	--	--	['GE000356', 'hypothetical protein [Streptomyces sp. A217]', 'gi|1372248439|ref|WP_107018158.1|', '2.5e-41', '89.19', '77.08', '177']	--	--	--
GE000357	--	--	Cellular Component: integral component of membrane (GO:0016021)	--	['GE000357', 'hypothetical protein [Streptomyces sp. A217]', 'gi|1372248440|ref|WP_107018159.1|', '2.9e-33', '89.89', '70.63', '150']	--	--	--
GE000358	COG1205|DEAD DEAH box helicase	[L]: Replication, recombination and repair	Molecular Function: nucleic acid binding (GO:0003676); Molecular Function: helicase activity (GO:0004386); Molecular Function: ATP binding (GO:0005524)	K06877|DEAD/DEAH box helicase domain-containing protein	['GE000358', 'DEAD/DEAH box helicase [Streptomyces aurantiacus]', 'gi|1158575001|ref|WP_079103112.1|', '0.0e+00', '95.82', '96.23', '1418']	DEAD;DUF1998;Helicase_C	--	--
GE000359	COG1366|stage II sporulation protein	[T]: Signal transduction mechanisms	Biological Process: regulation of transcription, DNA-templated (GO:0006355); Molecular Function: identical protein binding (GO:0042802); Molecular Function: antisigma factor binding (GO:0045152)	K04749|anti-sigma B factor antagonist	['GE000359', 'MULTISPECIES: anti-sigma B factor antagonist [Streptomyces]', 'gi|490073211|ref|WP_003975386.1|', '1.6e-54', '100.00', '100.00', '221']	STAS;STAS_2	Anti-sigma-B factor antagonist	Anti-sigma-B factor antagonist
GE000360	NOG73804|anti-sigma regulatory factor serine threonine protein kinase	[T]: Signal transduction mechanisms	--	--	['GE000360', 'ATP-binding protein [Streptomyces phaeochromogenes]', 'gi|944028930|ref|WP_055618364.1|', '1.9e-68', '95.89', '99.32', '267']	HATPase_c_2	--	--
GE000361	COG3808|pump that utilizes the energy of pyrophosphate hydrolysis as the driving force for	[C]: Energy production and conversion	Molecular Function: magnesium ion binding (GO:0000287); Molecular Function: inorganic diphosphatase activity (GO:0004427); Cellular Component: integral component of plasma membrane (GO:0005887); Molecular Function: hydrogen-translocating pyrophosphatase activity (GO:0009678); Biological Process: proton transmembrane transport (GO:0015992); Biological Process: transmembrane transport (GO:0055085)	K15987|K(+)-stimulated pyrophosphate-energized sodium pump	['GE000361', 'sodium-translocating pyrophosphatase [Streptomyces phaeochromogenes]', 'gi|944028929|ref|WP_055618363.1|', '0.0e+00', '97.25', '100.00', '1329']	H_PPase	K(+)-insensitive pyrophosphate-energized proton pump	K(+)-insensitive pyrophosphate-energized proton pump
GE000362	NOG106347|--	[S]: Function unknown	--	--	['GE000362', 'small secreted protein [Streptomyces aurantiacus]', 'gi|1158575000|ref|WP_079103111.1|', '2.2e-88', '91.84', '100.00', '334']	--	--	--
GE000363	COG2890|Methylates the class 1 translation termination release factors RF1 PrfA and RF2 PrfB on the glutamine residue of the universally conserved GGQ motif (By similarity)	[J]: Translation, ribosomal structure and biogenesis	Molecular Function: nucleic acid binding (GO:0003676); Molecular Function: methyltransferase activity (GO:0008168); Biological Process: methylation (GO:0032259)	--	['GE000363', 'methyltransferase domain-containing protein [Streptomyces aurantiacus]', 'gi|943865385|ref|WP_055507901.1|', '3.3e-269', '92.08', '99.80', '936']	MTS;Methyltransf_11;Methyltransf_25;PrmA	Release factor glutamine methyltransferase	Release factor glutamine methyltransferase
GE000364	--	--	Cellular Component: integral component of membrane (GO:0016021)	--	['GE000364', 'hypothetical protein [Streptomyces aurantiacus]', 'gi|943865383|ref|WP_055507899.1|', '2.8e-24', '90.62', '98.46', '119']	--	--	--
GE000365	COG0550|Releases the supercoiling and torsional tension of DNA, which is introduced during the DNA replication and transcription, by transiently cleaving and rejoining one strand of the DNA duplex. Introduces a single-strand break via transesterification at a target site in duplex DNA. The scissile phosphodiester is attacked by the catalytic tyrosine of the enzyme, resulting in the formation of a…	[L]: Replication, recombination and repair	Molecular Function: magnesium ion binding (GO:0000287); Molecular Function: DNA binding (GO:0003677); Molecular Function: DNA topoisomerase type I activity (GO:0003917); Biological Process: DNA topological change (GO:0006265)	K03168|DNA topoisomerase I	['GE000365', 'type I DNA topoisomerase [Streptomyces sp. A217]', 'gi|1372248448|ref|WP_107018167.1|', '0.0e+00', '95.62', '94.08', '1667']	Topoisom_bac;Toprim_C_rpt;Toprim	DNA topoisomerase 1	DNA topoisomerase 1
GE000366	COG0125|Phosphorylation of dTMP to form dTDP in both de novo and salvage pathways of dTTP synthesis (By similarity)	[F]: Nucleotide transport and metabolism	Molecular Function: thymidylate kinase activity (GO:0004798); Molecular Function: ATP binding (GO:0005524); Biological Process: dTDP biosynthetic process (GO:0006233); Cellular Component: integral component of membrane (GO:0016021); Molecular Function: hydrolase activity (GO:0016787); Biological Process: nucleotide phosphorylation (GO:0046939); Biological Process: transmembrane transport (GO:0055…	K00943|dTMP kinase	['GE000366', 'dTMP kinase [Streptomyces sp. A217]', 'gi|1372248449|ref|WP_107018168.1|', '0.0e+00', '87.73', '100.00', '1268']	Thymidylate_kin	Thymidylate kinase	Thymidylate kinase
GE000367	COG0470|DNA polymerase III subunit delta'	[L]: Replication, recombination and repair	Molecular Function: DNA-directed DNA polymerase activity (GO:0003887); Biological Process: DNA biosynthetic process (GO:0071897)	K02341|DNA polymerase III subunit delta'	['GE000367', 'DNA polymerase III subunit delta&apos; [Streptomyces aurantiacus]', 'gi|943865377|ref|WP_055507893.1|', '1.3e-204', '94.01', '100.00', '721']	DNA_pol3_delta2;AAA;DNApol3-delta_C	DNA polymerase III subunit gamma/tau	DNA polymerase III subunit gamma/tau
GE000368	NOG01934|TAP domain-containing protein	[R]: General function prediction only	Biological Process: proteolysis (GO:0006508); Molecular Function: peptidase activity (GO:0008233)	--	['GE000368', 'alpha/beta hydrolase [Streptomyces sp. A217]', 'gi|1372248452|ref|WP_107018171.1|', '3.3e-256', '82.93', '100.00', '893']	Abhydrolase_1;Abhydrolase_4	Carboxylesterase A	Carboxylesterase A
GE000369	--	--	Molecular Function: DNA binding (GO:0003677); Molecular Function: DNA-binding transcription factor activity (GO:0003700); Biological Process: regulation of transcription, DNA-templated (GO:0006355)	--	['GE000369', 'LysR family transcriptional regulator [Streptomyces sp. 74]', 'gi|1493412705|ref|WP_121414653.1|', '2.6e-138', '87.29', '98.98', '500']	LysR_substrate;HTH_1	Probable HTH-type transcriptional regulator LrrA	Probable HTH-type transcriptional regulator LrrA
GE000370	COG0624|Catalyzes the hydrolysis of N-succinyl-L,L- diaminopimelic acid (SDAP), forming succinate and LL-2,6- diaminoheptanedioate (DAP), an intermediate involved in the bacterial biosynthesis of lysine and meso-diaminopimelic acid, an essential component of bacterial cell walls (By similarity)	[E]: Amino acid transport and metabolism	Molecular Function: carboxypeptidase activity (GO:0004180); Biological Process: proteolysis (GO:0006508)	K01295|glutamate carboxypeptidase	['GE000370', 'peptidase dimerization domain protein [Streptomyces turgidiscabies Car8]', 'gi|440280516|ref|ELP68241.1|', '1.6e-162', '78.25', '98.25', '581']	Peptidase_M20;M20_dimer	--	--
GE000371	NOG171786|--	[S]: Function unknown	Cellular Component: integral component of membrane (GO:0016021)	--	['GE000371', 'hypothetical protein [Streptomyces geranii]', 'gi|1360613300|ref|WP_105974418.1|', '2.4e-92', '69.66', '96.69', '347']	--	--	--
GE000372	COG0501|Protease HtpX homolog	[O]: Posttranslational modification, protein turnover, chaperones	Molecular Function: metalloendopeptidase activity (GO:0004222); Biological Process: proteolysis (GO:0006508); Cellular Component: integral component of membrane (GO:0016021)	--	['GE000372', 'M56 family peptidase [Streptomyces aurantiacus]', 'gi|943869920|ref|WP_055512394.1|', '2.4e-145', '94.29', '100.00', '524']	Peptidase_M48	--	--
GE000373	--	--	Molecular Function: transferase activity (GO:0016740)	--	['GE000373', 'glycosyltransferase [Streptomyces sp. A217]', 'gi|1372248529|ref|WP_107018248.1|', '2.1e-162', '94.30', '99.00', '580']	Glyco_tranf_2_3;Glyco_trans_2_3;Glycos_transf_2	--	--
GE000374	COG3629|Transcriptional regulator	[K]: Transcription	--	--	['GE000374', 'transcriptional regulator [Streptomyces sp. Tue6028]', 'gi|1241874026|ref|PBC62500.1|', '0.0e+00', '53.36', '92.84', '1097']	BTAD;TPR_12;TPR_1;NB-ARC;AAA_16;Trans_reg_C;TPR_2	Regulatory protein AfsR	Regulatory protein AfsR
GE000375	COG0749|DNA polymerase	[L]: Replication, recombination and repair	Molecular Function: DNA binding (GO:0003677); Molecular Function: DNA-directed DNA polymerase activity (GO:0003887); Molecular Function: exonuclease activity (GO:0004527); Biological Process: DNA-dependent DNA replication (GO:0006261); Biological Process: DNA biosynthetic process (GO:0071897); Biological Process: nucleic acid phosphodiester bond hydrolysis (GO:0090305)	K02335|DNA polymerase I	['GE000375', 'bifunctional 3&apos;-5&apos; exonuclease/DNA polymerase [Streptomyces sp. A217]', 'gi|1372248456|ref|WP_107018175.1|', '5.8e-305', '91.67', '94.26', '1055']	DNA_pol_A	DNA polymerase I	DNA polymerase I
GE000376	COG0542|ATP-dependent CLP protease ATP-binding subunit	[O]: Posttranslational modification, protein turnover, chaperones	Biological Process: proteolysis (GO:0006508); Molecular Function: peptidase activity (GO:0008233)	--	['GE000376', 'Clp protease [Streptomyces aurantiacus]', 'gi|943869916|ref|WP_055512390.1|', '1.9e-113', '86.83', '100.00', '417']	Clp_N	Uncharacterized protein MT2741	Uncharacterized protein MT2741
GE000377	NOG41630|Protein of unknown function (DUF2786)	[S]: Function unknown	--	--	['GE000377', 'DUF2786 domain-containing protein [Actinobacteria bacterium OK006]', 'gi|930490651|ref|WP_054237459.1|', '3.8e-166', '87.00', '99.46', '593']	DUF2786	--	--
GE000378	--	--	--	--	['GE000378', 'DUF4232 domain-containing protein [Streptomyces aurantiacus]', 'gi|943869912|ref|WP_055512386.1|', '2.1e-56', '82.70', '100.00', '228']	DUF4232	--	--
GE000379	NOG118074|--	[S]: Function unknown	Cellular Component: membrane (GO:0016020)	--	['GE000379', 'FUSC family protein [Streptomyces aurantiacus]', 'gi|943869910|ref|WP_055512384.1|', '0.0e+00', '79.65', '98.35', '1105']	FUSC_2;FUSC;FUSC-like	--	--
GE000380	--	--	--	--	['GE000380', 'hypothetical protein [Streptomyces phaeochromogenes]', 'gi|944021275|ref|WP_055610748.1|', '2.1e-42', '91.09', '59.41', '181']	--	--	--
GE000381	COG0199|Binds 16S rRNA, required for the assembly of 30S particles and may also be responsible for determining the conformation of the 16S rRNA at the A site (By similarity)	[J]: Translation, ribosomal structure and biogenesis	Molecular Function: structural constituent of ribosome (GO:0003735); Cellular Component: ribosome (GO:0005840); Biological Process: translation (GO:0006412); Molecular Function: rRNA binding (GO:0019843)	K02954|small subunit ribosomal protein S14	['GE000381', '30S ribosomal protein S14 [Streptomyces aurantiacus]', 'gi|943869907|ref|WP_055512381.1|', '1.7e-36', '82.18', '100.00', '161']	Ribosomal_S14	30S ribosomal protein S14	30S ribosomal protein S14
GE000382	COG0227|50s ribosomal protein L28	[J]: Translation, ribosomal structure and biogenesis	Molecular Function: structural constituent of ribosome (GO:0003735); Cellular Component: ribosome (GO:0005840); Biological Process: translation (GO:0006412)	K02902|large subunit ribosomal protein L28	['GE000382', '50S ribosomal protein L28 [Streptomyces aurantiacus]', 'gi|943869905|ref|WP_055512379.1|', '8.8e-33', '92.31', '100.00', '148']	Ribosomal_L28	50S ribosomal protein L28-2	50S ribosomal protein L28-2
GE000383	COG0267|50S ribosomal protein L33	[J]: Translation, ribosomal structure and biogenesis	Molecular Function: structural constituent of ribosome (GO:0003735); Cellular Component: ribosome (GO:0005840); Biological Process: translation (GO:0006412)	K02913|large subunit ribosomal protein L33	['GE000383', 'MULTISPECIES: 50S ribosomal protein L33 [Streptomyces]', 'gi|664030891|ref|WP_030573688.1|', '1.7e-22', '100.00', '100.00', '113']	Ribosomal_L33	50S ribosomal protein L33 1	50S ribosomal protein L33 1
GE000384	COG0254|50S ribosomal protein L3-1	[J]: Translation, ribosomal structure and biogenesis	Molecular Function: structural constituent of ribosome (GO:0003735); Cellular Component: ribosome (GO:0005840); Biological Process: translation (GO:0006412)	K02909|large subunit ribosomal protein L31	['GE000384', 'type B 50S ribosomal protein L31 [Streptomyces sp. A217]', 'gi|1372248466|ref|WP_107018185.1|', '1.4e-34', '96.00', '66.96', '154']	Ribosomal_L31	50S ribosomal protein L31 type B 2	50S ribosomal protein L31 type B 2
GE000385	COG0523|cobalamin synthesis protein	[R]: General function prediction only	--	--	['GE000385', 'cobalamin biosynthesis protein CobW [Streptomyces phaeochromogenes]', 'gi|944021280|ref|WP_055610753.1|', '2.1e-190', '75.42', '100.00', '674']	CobW_C;cobW	Uncharacterized protein MT0115	Uncharacterized protein MT0115
GE000386	COG0238|Binds as a heterodimer with protein S6 to the central domain of the 16S rRNA, where it helps stabilize the platform of the 30S subunit (By similarity)	[J]: Translation, ribosomal structure and biogenesis	Molecular Function: structural constituent of ribosome (GO:0003735); Cellular Component: ribosome (GO:0005840); Biological Process: translation (GO:0006412); Molecular Function: rRNA binding (GO:0019843)	K02963|small subunit ribosomal protein S18	['GE000386', '30S ribosomal protein S18 [Streptomyces phaeochromogenes]', 'gi|944021281|ref|WP_055610754.1|', '7.1e-27', '88.16', '100.00', '128']	Ribosomal_S18	30S ribosomal protein S18 2	30S ribosomal protein S18 2
GE000387	NOG81674|regulator	[S]: Function unknown	--	--	['GE000387', 'DUF397 domain-containing protein [Streptomyces aurantiacus]', 'gi|1158575366|ref|WP_079103477.1|', '3.2e-38', '97.50', '100.00', '166']	DUF397	--	--
GE000388	NOG97047|regulatory protein	[T]: Signal transduction mechanisms	Molecular Function: protein serine/threonine kinase activity (GO:0004674); Biological Process: protein phosphorylation (GO:0006468)	--	['GE000388', 'ATP-binding protein [Streptomyces phaeochromogenes]', 'gi|944021282|ref|WP_055610755.1|', '9.5e-85', '95.57', '95.76', '322']	HATPase_c_2	--	--
GE000389	NOG02897|Helix-turn-helix domain protein	[S]: Function unknown	Molecular Function: sequence-specific DNA binding (GO:0043565)	--	['GE000389', 'XRE family transcriptional regulator [Streptomyces phaeochromogenes]', 'gi|944021283|ref|WP_055610756.1|', '2.7e-143', '96.72', '95.80', '517']	HTH_31	--	--
GE000390	COG1012|Dehydrogenase	[C]: Energy production and conversion	Molecular Function: oxidoreductase activity, acting on the aldehyde or oxo group of donors, NAD or NADP as acceptor (GO:0016620); Biological Process: oxidation-reduction process (GO:0055114)	K00128|aldehyde dehydrogenase (NAD+)	['GE000390', 'aldehyde dehydrogenase family protein [Streptomyces phaeochromogenes]', 'gi|944021284|ref|WP_055610757.1|', '5.5e-266', '96.09', '100.00', '925']	Aldedh	Benzaldehyde dehydrogenase YfmT	Benzaldehyde dehydrogenase YfmT
GE000391	--	--	--	--	['GE000391', 'DinB family protein [Streptomyces phaeochromogenes]', 'gi|944021287|ref|WP_055610760.1|', '5.3e-89', '90.66', '100.00', '336']	DUF664;DinB_2;DinB	--	--
GE000392	--	--	--	--	['GE000392', 'PadR family transcriptional regulator [Streptomyces aurantiacus]', 'gi|943869891|ref|WP_055512365.1|', '1.3e-115', '96.24', '100.00', '424']	PadR	--	--
GE000393	COG1131|(ABC) transporter	[V]: Defense mechanisms	Molecular Function: ATP binding (GO:0005524); Molecular Function: ATPase activity (GO:0016887); Biological Process: daunorubicin transport (GO:0043215); Biological Process: doxorubicin transport (GO:1900753)	K01990|ABC-2 type transport system ATP-binding protein	['GE000393', 'ATP-binding cassette domain-containing protein [Streptomyces aurantiacus]', 'gi|943869889|ref|WP_055512363.1|', '1.7e-154', '91.03', '98.42', '554']	ABC_tran;AAA_21	Doxorubicin resistance ATP-binding protein DrrA	Doxorubicin resistance ATP-binding protein DrrA
GE000394	COG0842|(ABC) transporter	[V]: Defense mechanisms	Cellular Component: plasma membrane (GO:0005886); Biological Process: transport (GO:0006810); Cellular Component: integral component of membrane (GO:0016021)	K01992|ABC-2 type transport system permease protein	['GE000394', 'multidrug ABC transporter permease [Streptomyces aurantiacus]', 'gi|943869887|ref|WP_055512361.1|', '3.0e-122', '90.08', '99.60', '447']	ABC2_membrane;ABC2_membrane_3	--	--
GE000395	COG0076|decarboxylase	[E]: Amino acid transport and metabolism	Molecular Function: glutamate decarboxylase activity (GO:0004351); Biological Process: glutamate metabolic process (GO:0006536); Molecular Function: pyridoxal phosphate binding (GO:0030170)	K01580|glutamate decarboxylase	['GE000395', 'glutamate decarboxylase [Streptomyces sp. A217]', 'gi|1372248475|ref|WP_107018194.1|', '3.2e-263', '93.38', '100.00', '916']	Pyridoxal_deC	Glutamate decarboxylase	Glutamate decarboxylase
GE000396	COG0789|Transcriptional regulator	[K]: Transcription	Molecular Function: DNA binding (GO:0003677); Biological Process: regulation of transcription, DNA-templated (GO:0006355)	--	['GE000396', 'MerR family transcriptional regulator [Streptomyces phaeochromogenes]', 'gi|944021292|ref|WP_055610765.1|', '1.0e-130', '92.86', '98.82', '475']	TipAS;MerR_1;MerR;MerR-DNA-bind	HTH-type transcriptional activator TipA	HTH-type transcriptional activator TipA
GE000397	COG0393|UPF0145 protein	[S]: Function unknown	--	--	['GE000397', 'YbjQ family protein [Streptomyces phaeochromogenes]', 'gi|944021293|ref|WP_055610766.1|', '1.5e-58', '97.52', '100.00', '234']	YbjQ_1	UPF0145 protein SAV_4658	UPF0145 protein SAV_4658
GE000398	COG0586|SNARE associated Golgi	[S]: Function unknown	Cellular Component: integral component of membrane (GO:0016021)	K03975|membrane-associated protein	['GE000398', 'hypothetical protein [Streptomyces aurantiacus]', 'gi|943869874|ref|WP_055512348.1|', '1.5e-113', '85.66', '56.35', '419']	SNARE_assoc	Uncharacterized membrane protein ML0287	Uncharacterized membrane protein ML0287
GE000399	COG2966|Membrane	[S]: Function unknown	Cellular Component: integral component of membrane (GO:0016021)	--	['GE000399', 'threonine/serine exporter family protein [Streptomyces phaeochromogenes]', 'gi|944021295|ref|WP_055610768.1|', '1.4e-273', '92.01', '100.00', '951']	ThrE;ThrE_2	--	--
GE000400	COG0221|Pyrophosphate phospho-hydrolase	[C]: Energy production and conversion	Molecular Function: magnesium ion binding (GO:0000287); Molecular Function: inorganic diphosphatase activity (GO:0004427); Cellular Component: cytoplasm (GO:0005737); Biological Process: phosphate-containing compound metabolic process (GO:0006796)	K01507|inorganic pyrophosphatase	['GE000400', 'inorganic diphosphatase [Streptomyces phaeochromogenes]', 'gi|944021308|ref|WP_055610781.1|', '1.3e-91', '100.00', '100.00', '344']	Pyrophosphatase	Inorganic pyrophosphatase	Inorganic pyrophosphatase
GE000401	COG2027|D-alanyl-D-alanine carboxypeptidase	[M]: Cell wall/membrane/envelope biogenesis	Molecular Function: carboxypeptidase activity (GO:0004180)	K07259|serine-type D-Ala-D-Ala carboxypeptidase/endopeptidase (penicillin-binding protein 4)	['GE000401', 'D-alanyl-D-alanine carboxypeptidase/D-alanyl-D-alanine-endopeptidase [Streptomyces phaeochromogenes]', 'gi|944021296|ref|WP_055610769.1|', '8.2e-207', '82.58', '100.00', '729']	Peptidase_S13	Carboxypeptidase Rv3627c	Carboxypeptidase Rv3627c
GE000402	COG5282|Conserved Protein	[S]: Function unknown	--	--	['GE000402', 'coenzyme F420 biosynthesis-associated protein [Streptomyces aurantiacus]', 'gi|943869866|ref|WP_055512340.1|', '1.1e-189', '97.30', '100.00', '671']	Zincin_2	--	--
GE000403	COG0037|Ligates lysine onto the cytidine present at position 34 of the AUA codon-specific tRNA(Ile) that contains the anticodon CAU, in an ATP-dependent manner. Cytidine is converted to lysidine, thus changing the amino acid specificity of the tRNA from methionine to isoleucine (By similarity)	[D]: Cell cycle control, cell division, chromosome partitioning	Molecular Function: ATP binding (GO:0005524); Cellular Component: cytoplasm (GO:0005737); Biological Process: tRNA modification (GO:0006400); Molecular Function: ligase activity, forming carbon-nitrogen bonds (GO:0016879)	K04075|tRNA(Ile)-lysidine synthase	['GE000403', 'tRNA lysidine(34) synthetase TilS [Streptomyces phaeochromogenes]', 'gi|944021298|ref|WP_055610771.1|', '5.7e-169', '90.65', '100.00', '602']	ATP_bind_3;TilS	tRNA(Ile)-lysidine synthase	tRNA(Ile)-lysidine synthase
GE000404	COG0634|hypoxanthine phosphoribosyltransferase	[F]: Nucleotide transport and metabolism	Molecular Function: hypoxanthine phosphoribosyltransferase activity (GO:0004422); Cellular Component: cytoplasm (GO:0005737); Biological Process: purine ribonucleoside salvage (GO:0006166); Molecular Function: guanine phosphoribosyltransferase activity (GO:0052657)	K00760|hypoxanthine phosphoribosyltransferase	['GE000404', 'MULTISPECIES: hypoxanthine phosphoribosyltransferase [Streptomyces]', 'gi|499294831|ref|WP_010986089.1|', '1.6e-96', '99.46', '100.00', '361']	Pribosyltran	Hypoxanthine-guanine phosphoribosyltransferase	Hypoxanthine-guanine phosphoribosyltransferase
GE000405	COG0465|Acts as a processive, ATP-dependent zinc metallopeptidase for both cytoplasmic and membrane proteins. Plays a role in the quality control of integral membrane proteins (By similarity)	[O]: Posttranslational modification, protein turnover, chaperones	Molecular Function: metalloendopeptidase activity (GO:0004222); Molecular Function: ATP binding (GO:0005524); Cellular Component: plasma membrane (GO:0005886); Biological Process: proteolysis (GO:0006508); Molecular Function: zinc ion binding (GO:0008270); Cellular Component: integral component of membrane (GO:0016021); Molecular Function: ATPase activity (GO:0016887); Biological Process: protein…	K03798|cell division protease FtsH	['GE000405', 'membrane protease FtsH catalytic subunit [Streptomyces sp. TLI_55]', 'gi|1247940443|ref|SNX63020.1|', '0.0e+00', '94.18', '99.86', '1283']	Peptidase_M41;AAA;AAA_lid_3;RuvB_N	ATP-dependent zinc metalloprotease FtsH	ATP-dependent zinc metalloprotease FtsH
GE000406	COG0302|GTP cyclohydrolase i	[H]: Coenzyme transport and metabolism	Molecular Function: GTP cyclohydrolase I activity (GO:0003934); Molecular Function: GTP binding (GO:0005525); Cellular Component: cytoplasm (GO:0005737); Biological Process: tetrahydrobiopterin biosynthetic process (GO:0006729); Biological Process: one-carbon metabolic process (GO:0006730); Molecular Function: zinc ion binding (GO:0008270); Biological Process: 7,8-dihydroneopterin 3'-triphosphate…	K01495|GTP cyclohydrolase IA	['GE000406', 'GTP cyclohydrolase I FolE [Streptomyces phaeochromogenes]', 'gi|944021301|ref|WP_055610774.1|', '2.2e-104', '96.02', '100.00', '387']	GTP_cyclohydroI	GTP cyclohydrolase 1	GTP cyclohydrolase 1
GE000407	NOG81410|secreted protein	[S]: Function unknown	Cellular Component: integral component of membrane (GO:0016021)	--	['GE000407', 'DUF3180 domain-containing protein [Streptomyces aurantiacus]', 'gi|943869854|ref|WP_055512328.1|', '5.3e-72', '93.79', '100.00', '279']	DUF3180	--	--
GE000408	COG0801|2-Amino-4-hydroxy-6-hydroxymethyldihydropteridine pyrophosphokinase	[H]: Coenzyme transport and metabolism	Molecular Function: 2-amino-4-hydroxy-6-hydroxymethyldihydropteridine diphosphokinase activity (GO:0003848); Biological Process: folic acid-containing compound biosynthetic process (GO:0009396); Molecular Function: kinase activity (GO:0016301); Biological Process: phosphorylation (GO:0016310)	K00950|2-amino-4-hydroxy-6-hydroxymethyldihydropteridine diphosphokinase	['GE000408', '2-amino-4-hydroxy-6-hydroxymethyldihydropteridine diphosphokinase [Streptomyces phaeochromogenes]', 'gi|944021303|ref|WP_055610776.1|', '1.2e-102', '92.57', '100.00', '381']	HPPK	2-amino-4-hydroxy-6-hydroxymethyldihydropteridine pyrophosphokinase	2-amino-4-hydroxy-6-hydroxymethyldihydropteridine pyrophosphokinase
GE000409	COG1539|dihydroneopterin aldolase	[H]: Coenzyme transport and metabolism	Molecular Function: dihydroneopterin aldolase activity (GO:0004150); Biological Process: tetrahydrofolate biosynthetic process (GO:0046654); Biological Process: folic acid biosynthetic process (GO:0046656)	K01633|7,8-dihydroneopterin aldolase/epimerase/oxygenase	['GE000409', 'dihydroneopterin aldolase [Streptomyces phaeochromogenes]', 'gi|944021304|ref|WP_055610777.1|', '1.6e-57', '94.92', '99.16', '231']	FolB	Dihydroneopterin aldolase	Dihydroneopterin aldolase
GE000410	NOG69434|3-dehydroquinate dehydratase	[S]: Function unknown	--	--	['GE000410', 'DUF4440 domain-containing protein [Streptomyces sp. A217]', 'gi|1372252615|ref|WP_107022332.1|', '1.9e-88', '93.98', '99.40', '334']	SnoaL_3;DUF4440;SnoaL_4	--	--
GE000411	COG0294|dihydropteroate synthase	[H]: Coenzyme transport and metabolism	Molecular Function: dihydropteroate synthase activity (GO:0004156); Biological Process: tetrahydrofolate biosynthetic process (GO:0046654); Biological Process: folic acid biosynthetic process (GO:0046656); Molecular Function: metal ion binding (GO:0046872)	K00796|dihydropteroate synthase	['GE000411', 'dihydropteroate synthase [Streptomyces phaeochromogenes]', 'gi|1158520912|ref|WP_079052770.1|', '1.9e-141', '90.41', '100.00', '511']	Pterin_bind	Dihydropteroate synthase	Dihydropteroate synthase
GE000412	COG2898|Catalyzes the production of L-lysyl-tRNA(Lys)transfer and the transfer of a lysyl group from L-lysyl-tRNA(Lys) to membrane-bound phosphatidylglycerol (PG), which produces lysylphosphatidylglycerol (LPG), one of the components of the bacterial membrane with a positive net charge. LPG synthesis contributes to the resistance to cationic antimicrobial peptides (CAMPs) and likely protects M.tu…	[S]: Function unknown	Cellular Component: integral component of membrane (GO:0016021)	K04567|lysyl-tRNA synthetase, class II	['GE000412', 'DUF2156 domain-containing protein [Streptomyces fulvoviolaceus]', 'gi|664060715|ref|WP_030599656.1|', '0.0e+00', '91.54', '100.00', '1086']	DUF2156;tRNA-synt_2_TM	Lysylphosphatidylglycerol biosynthesis bifunctional protein LysX	Lysylphosphatidylglycerol biosynthesis bifunctional protein LysX
GE000413	COG0627|esterase	[R]: General function prediction only	Cellular Component: integral component of membrane (GO:0016021)	--	['GE000413', 'esterase [Streptomyces phaeochromogenes]', 'gi|944026777|ref|WP_055616211.1|', '3.1e-200', '89.84', '100.00', '706']	Esterase	--	--
GE000414	--	--	--	--	['GE000414', 'hypothetical protein [Streptomyces aurantiacus]', 'gi|1027907131|ref|WP_063792810.1|', '7.4e-88', '62.67', '100.00', '334']	--	--	--
GE000415	NOG42520|Membrane-flanked domain-containing protein	[S]: Function unknown	Cellular Component: integral component of membrane (GO:0016021)	K08981|putative membrane protein	['GE000415', 'hypothetical protein [Streptomyces aurantiacus]', 'gi|1158575362|ref|WP_079103473.1|', '9.8e-223', '84.68', '100.00', '781']	bPH_2	--	--
GE000416	COG3402|membrane-flanked domain protein	[S]: Function unknown	Cellular Component: integral component of membrane (GO:0016021)	K09167|uncharacterized protein	['GE000416', 'hypothetical protein [Streptomyces phaeochromogenes]', 'gi|944026779|ref|WP_055616213.1|', '2.7e-85', '95.32', '95.53', '323']	bPH_2	--	--
GE000417	COG0649|NDH-1 shuttles electrons from NADH, via FMN and iron- sulfur (Fe-S) centers, to quinones in the respiratory chain. The immediate electron acceptor for the enzyme in this species is believed to be ubiquinone. Couples the redox reaction to proton translocation (for every two electrons transferred, four hydrogen ions are translocated across the cytoplasmic membrane), and thus conserves the r…	[C]: Energy production and conversion	Cellular Component: plasma membrane (GO:0005886); Biological Process: transport (GO:0006810); Cellular Component: integral component of membrane (GO:0016021); Molecular Function: quinone binding (GO:0048038); Molecular Function: NADH dehydrogenase (quinone) activity (GO:0050136); Molecular Function: NAD binding (GO:0051287); Biological Process: oxidation-reduction process (GO:0055114)	K00333|NADH-quinone oxidoreductase subunit D	['GE000417', 'NADH-quinone oxidoreductase subunit D [Streptomyces phaeochromogenes]', 'gi|944026780|ref|WP_055616214.1|', '7.8e-215', '96.11', '100.00', '755']	Complex1_49kDa	NADH-quinone oxidoreductase subunit D 2	NADH-quinone oxidoreductase subunit D 2
GE000418	NOG06966|Pfam:DUF185	[S]: Function unknown	--	--	['GE000418', 'hypothetical protein [Streptomyces aurantiacus]', 'gi|943869838|ref|WP_055512312.1|', '1.3e-155', '83.24', '97.42', '558']	Methyltransf_28	--	--
GE000419	NOG21145|Histidine kinase	[T]: Signal transduction mechanisms	Molecular Function: phosphorelay sensor kinase activity (GO:0000155); Biological Process: phosphorelay signal transduction system (GO:0000160); Cellular Component: intracellular (GO:0005622); Cellular Component: integral component of membrane (GO:0016021); Biological Process: signal transduction by protein phosphorylation (GO:0023014); Molecular Function: protein dimerization activity (GO:0046983)	--	['GE000419', 'sensor histidine kinase [Streptomyces sp. A217]', 'gi|1372252622|ref|WP_107022339.1|', '9.9e-205', '93.03', '100.00', '721']	HisKA_3	Signal transduction histidine-protein kinase/phosphatase DegS	Signal transduction histidine-protein kinase/phosphatase DegS
GE000420	NOG23101|regulatoR	[T]: Signal transduction mechanisms	Biological Process: phosphorelay signal transduction system (GO:0000160); Molecular Function: DNA binding (GO:0003677); Cellular Component: intracellular (GO:0005622); Biological Process: regulation of transcription, DNA-templated (GO:0006355)	--	['GE000420', 'response regulator transcription factor [Streptomyces phaeochromogenes]', 'gi|944026782|ref|WP_055616216.1|', '2.7e-111', '97.74', '99.10', '410']	Response_reg;GerE;Sigma70_r4_2	Transcriptional regulatory protein LiaR	Transcriptional regulatory protein LiaR
GE000421	--	--	Molecular Function: DNA binding (GO:0003677); Molecular Function: DNA-binding transcription factor activity (GO:0003700); Biological Process: regulation of transcription, DNA-templated (GO:0006355)	--	['GE000421', 'transcriptional regulator [Streptomyces sp. A217]', 'gi|1372252624|ref|WP_107022341.1|', '2.2e-190', '92.12', '100.00', '674']	HTH_20;HTH_5	--	--
GE000422	--	--	--	--	['GE000422', 'hypothetical protein [Streptomyces sp. A217]', 'gi|1372252625|ref|WP_107022342.1|', '2.2e-22', '83.82', '91.67', '113']	--	--	--
GE000423	COG2008|Aldolase	[E]: Amino acid transport and metabolism	Biological Process: cellular amino acid metabolic process (GO:0006520); Molecular Function: lyase activity (GO:0016829)	--	['GE000423', 'threonine aldolase [Streptomyces aurantiacus]', 'gi|1158575959|ref|WP_079104070.1|', '6.6e-188', '89.92', '87.71', '666']	Beta_elim_lyase	--	--
GE000424	COG5495|NADP oxidoreductase, coenzyme f420-dependent	[S]: Function unknown	Biological Process: oxidation-reduction process (GO:0055114)	--	['GE000424', 'DUF2520 domain-containing protein [Streptomyces sp. A217]', 'gi|1372252626|ref|WP_107022343.1|', '5.5e-158', '93.65', '100.00', '566']	Rossmann-like;DUF2520;F420_oxidored	--	--
GE000425	COG0414|Catalyzes the condensation of pantoate with beta-alanine in an ATP-dependent reaction via a pantoyl-adenylate intermediate (By similarity)	[H]: Coenzyme transport and metabolism	Molecular Function: pantoate-beta-alanine ligase activity (GO:0004592); Molecular Function: ATP binding (GO:0005524); Cellular Component: cytoplasm (GO:0005737); Biological Process: pantothenate biosynthetic process (GO:0015940)	K01918|pantoate--beta-alanine ligase	['GE000425', 'pantoate--beta-alanine ligase [Streptomyces sp. A217]', 'gi|1372252627|ref|WP_107022344.1|', '1.4e-148', '86.97', '100.00', '535']	Pantoate_ligase	Pantothenate synthetase	Pantothenate synthetase
GE000426	COG0029|L-aspartate oxidase	[H]: Coenzyme transport and metabolism	Cellular Component: cytoplasm (GO:0005737); Molecular Function: L-aspartate oxidase activity (GO:0008734); Biological Process: NAD biosynthetic process (GO:0009435); Molecular Function: L-aspartate:fumarate oxidoreductase activity (GO:0044318); Biological Process: oxidation-reduction process (GO:0055114)	K00278|L-aspartate oxidase	['GE000426', 'L-aspartate oxidase [Streptomyces phaeochromogenes]', 'gi|944026788|ref|WP_055616222.1|', '4.4e-307', '94.40', '99.83', '1062']	FAD_binding_2;Succ_DH_flav_C;DAO;Pyr_redox_2	L-aspartate oxidase	L-aspartate oxidase
GE000427	COG0157|nicotinate-nucleotide pyrophosphorylase	[H]: Coenzyme transport and metabolism	Molecular Function: nicotinate-nucleotide diphosphorylase (carboxylating) activity (GO:0004514); Biological Process: NAD biosynthetic process (GO:0009435)	K00767|nicotinate-nucleotide pyrophosphorylase (carboxylating)	['GE000427', 'carboxylating nicotinate-nucleotide diphosphorylase [Streptomyces sp. A217]', 'gi|1372252628|ref|WP_107022345.1|', '3.0e-162', '89.74', '100.00', '580']	QRPTase_C;QRPTase_N	Nicotinate-nucleotide pyrophosphorylase [carboxylating]	Nicotinate-nucleotide pyrophosphorylase [carboxylating]
GE000428	COG1521|Catalyzes the phosphorylation of pantothenate (Pan), the first step in CoA biosynthesis (By similarity)	[K]: Transcription	Molecular Function: pantothenate kinase activity (GO:0004594); Molecular Function: ATP binding (GO:0005524); Cellular Component: cytoplasm (GO:0005737); Biological Process: coenzyme A biosynthetic process (GO:0015937); Biological Process: phosphorylation (GO:0016310); Molecular Function: metal ion binding (GO:0046872)	K03525|type III pantothenate kinase	['GE000428', 'type III pantothenate kinase [Streptomyces aurantiacus]', 'gi|943878634|ref|WP_055519705.1|', '2.9e-144', '99.62', '100.00', '520']	Pan_kinase	Type III pantothenate kinase	Type III pantothenate kinase
GE000429	NOG102002|Trans-sialidase	[S]: Function unknown	Molecular Function: structural constituent of cell wall (GO:0005199)	--	['GE000429', 'hypothetical protein [Streptomyces sp. A217]', 'gi|1372252630|ref|WP_107022347.1|', '1.3e-57', '86.71', '64.13', '232']	--	--	--
GE000430	--	--	Cellular Component: integral component of membrane (GO:0016021)	--	['GE000430', 'hypothetical protein [Streptomyces aurantiacus]', 'gi|943870460|ref|WP_055512934.1|', '2.8e-16', '85.71', '86.15', '93']	--	--	--
GE000431	--	--	Molecular Function: DNA binding (GO:0003677); Biological Process: negative regulation of transcription, DNA-templated (GO:0045892)	--	['GE000431', 'BlaI/MecI/CopY family transcriptional regulator [Streptomyces aurantiacus]', 'gi|1158575397|ref|WP_079103508.1|', '3.5e-58', '91.60', '100.00', '233']	Penicillinase_R;TrmB	--	--
GE000432	COG1246|n-acetylglutamate synthase	[E]: Amino acid transport and metabolism	Molecular Function: N-acetyltransferase activity (GO:0008080)	K00619|amino-acid N-acetyltransferase	['GE000432', 'amino-acid N-acetyltransferase [Streptomyces sp. A217]', 'gi|1372252632|ref|WP_107022349.1|', '9.9e-96', '98.88', '100.00', '358']	Acetyltransf_1;Acetyltransf_7;Acetyltransf_10	Amino-acid acetyltransferase	Amino-acid acetyltransferase
GE000433	NOG68420|Lsr2-like protein	[S]: Function unknown	--	--	['GE000433', 'Lsr2 family protein [Streptomyces sp. 57]', 'gi|1493398907|ref|WP_121405311.1|', '3.1e-47', '99.10', '100.00', '196']	Lsr2	Nucleoid-associated protein Lsr2	Nucleoid-associated protein Lsr2
GE000434	NOG179262|Proline-rich protein	[S]: Function unknown	--	--	['GE000434', 'hypothetical protein [Streptomyces phaeochromogenes]', 'gi|944028782|ref|WP_055618216.1|', '1.0e-81', '73.84', '100.00', '312']	--	--	--
GE000435	COG0542|ATP-dependent CLP protease ATP-binding subunit	[O]: Posttranslational modification, protein turnover, chaperones	Molecular Function: ATP binding (GO:0005524); Biological Process: protein metabolic process (GO:0019538)	K03696|ATP-dependent Clp protease ATP-binding subunit ClpC	['GE000435', 'ATP-dependent Clp protease ATP-binding subunit [Streptomyces sp. A217]', 'gi|1372252635|ref|WP_107022352.1|', '0.0e+00', '98.93', '100.00', '1595']	AAA_2;Clp_N;AAA_lid_9;ClpB_D2-small;AAA;AAA_5;AAA_16;AAA_22;TniB;Sigma54_activat;UVR;IstB_IS21;RNA_helicase	ATP-dependent Clp protease ATP-binding subunit ClpC1	ATP-dependent Clp protease ATP-binding subunit ClpC1
GE000436	--	--	Molecular Function: hydrolase activity (GO:0016787)	--	['GE000436', 'hydrolase [Streptomyces phaeochromogenes]', 'gi|1028727749|ref|WP_063997379.1|', '4.3e-82', '92.68', '77.73', '313']	Acid_phosphat_B	--	--
GE000437	COG5635|Signal transduction protein with Nacht domain	[T]: Signal transduction mechanisms	Molecular Function: ATP binding (GO:0005524)	--	['GE000437', 'NACHT domain-containing protein [Streptomyces phaeochromogenes]', 'gi|944024378|ref|WP_055613812.1|', '0.0e+00', '83.84', '100.00', '1714']	NACHT	--	--
GE000438	COG2272|Carboxylesterase	[I]: Lipid transport and metabolism	Molecular Function: hydrolase activity (GO:0016787)	K03929|para-nitrobenzyl esterase	['GE000438', 'carboxylesterase/lipase family protein [Streptomyces sp. A217]', 'gi|1372252637|ref|WP_107022354.1|', '2.5e-237', '80.23', '100.00', '830']	COesterase;Abhydrolase_3	Carboxylesterase	Carboxylesterase
GE000439	COG0739|peptidase'	[M]: Cell wall/membrane/envelope biogenesis	--	--	['GE000439', 'M23 family metallopeptidase [Streptomyces sp. A217]', 'gi|1372252638|ref|WP_107022355.1|', '1.6e-58', '84.89', '60.96', '235']	Peptidase_M23	Uncharacterized metalloprotease HI_0409	Uncharacterized metalloprotease HI_0409
GE000440	COG1309|Transcriptional regulator	[K]: Transcription	Molecular Function: DNA binding (GO:0003677); Biological Process: regulation of transcription, DNA-templated (GO:0006355)	--	['GE000440', 'TetR/AcrR family transcriptional regulator [Streptomyces sp. A217]', 'gi|1372252639|ref|WP_107022356.1|', '3.1e-95', '92.27', '100.00', '357']	TetR_N	HTH-type transcriptional regulator MtrR	HTH-type transcriptional regulator MtrR
GE000441	NOG00052|drug resistance transporter emrb qaca subfamily	[P]: Inorganic ion transport and metabolism	Cellular Component: plasma membrane (GO:0005886); Cellular Component: integral component of membrane (GO:0016021); Biological Process: transmembrane transport (GO:0055085)	--	['GE000441', 'DHA2 family efflux MFS transporter permease subunit [Streptomyces sp. A217]', 'gi|1372252664|ref|WP_107022381.1|', '6.7e-244', '94.05', '89.19', '852']	MFS_1;TRI12;Sugar_tr	Uncharacterized MFS-type transporter MT1926	Uncharacterized MFS-type transporter MT1926
GE000442	NOG52579|signal transduction Histidine kinase	[T]: Signal transduction mechanisms	Molecular Function: phosphorelay sensor kinase activity (GO:0000155); Biological Process: phosphorelay signal transduction system (GO:0000160); Molecular Function: ATP binding (GO:0005524); Cellular Component: intracellular (GO:0005622); Cellular Component: integral component of membrane (GO:0016021); Biological Process: peptidyl-histidine phosphorylation (GO:0018106); Biological Process: signal …	--	['GE000442', 'HAMP domain-containing histidine kinase [Streptomyces sp. A217]', 'gi|1372252665|ref|WP_107022382.1|', '6.1e-225', '96.06', '89.98', '789']	HATPase_c;HisKA;HAMP	Sensor protein CseC	Sensor protein CseC
GE000443	COG0745|regulatoR	[T]: Signal transduction mechanisms	Biological Process: phosphorelay signal transduction system (GO:0000160); Molecular Function: DNA binding (GO:0003677); Cellular Component: cytoplasm (GO:0005737); Biological Process: regulation of transcription, DNA-templated (GO:0006355)	--	['GE000443', 'response regulator transcription factor [Streptomyces aurantiacus]', 'gi|943878255|ref|WP_055519326.1|', '6.3e-122', '93.72', '100.00', '446']	Response_reg;Trans_reg_C	Transcriptional regulatory protein CseB	Transcriptional regulatory protein CseB
GE000444	NOG176089|Lipoprotein CseA	[S]: Function unknown	--	--	['GE000444', 'hypothetical protein [Streptomyces sp. A217]', 'gi|1372252641|ref|WP_107022358.1|', '2.7e-87', '82.76', '92.13', '330']	--	Lipoprotein CseA	Lipoprotein CseA
GE000445	NOG101662|RNA Polymerase	[K]: Transcription	Molecular Function: DNA binding (GO:0003677); Molecular Function: DNA-binding transcription factor activity (GO:0003700); Cellular Component: cytoplasm (GO:0005737); Biological Process: DNA-templated transcription, initiation (GO:0006352); Biological Process: regulation of transcription, DNA-templated (GO:0006355); Molecular Function: sigma factor activity (GO:0016987)	--	['GE000445', 'SigE family RNA polymerase sigma factor [Streptomyces sp. A217]', 'gi|1372252642|ref|WP_107022359.1|', '6.2e-93', '96.76', '100.00', '349']	Sigma70_r4_2;Sigma70_r4;Sigma70_r2;Sigma70_ECF	RNA polymerase sigma-E factor	RNA polymerase sigma-E factor
GE000446	COG1194|a g-specific adenine glycosylase	[L]: Replication, recombination and repair	Molecular Function: DNA binding (GO:0003677); Molecular Function: catalytic activity (GO:0003824); Biological Process: base-excision repair (GO:0006284); Molecular Function: 4 iron, 4 sulfur cluster binding (GO:0051539)	K03575|A/G-specific adenine glycosylase	['GE000446', 'A/G-specific adenine glycosylase [Streptomyces sp. A217]', 'gi|1372252643|ref|WP_107022360.1|', '2.3e-169', '95.47', '100.00', '604']	HhH-GPD;HHH	Adenine DNA glycosylase	Adenine DNA glycosylase
GE000447	NOG116927|--	[S]: Function unknown	Cellular Component: integral component of membrane (GO:0016021)	--	['GE000447', 'hypothetical protein [Streptomyces sp. A217]', 'gi|1372252644|ref|WP_107022361.1|', '2.2e-61', '87.68', '55.65', '245']	--	--	--
GE000448	COG1623|Participates in a DNA-damage check-point. DisA forms globular foci that rapidly scan along the chromosomes searching for lesions (By similarity)	[L]: Replication, recombination and repair	Molecular Function: DNA binding (GO:0003677); Molecular Function: ATP binding (GO:0005524); Cellular Component: intracellular (GO:0005622); Biological Process: DNA repair (GO:0006281); Molecular Function: nucleotidyltransferase activity (GO:0016779); Biological Process: second-messenger-mediated signaling (GO:0019932)	K07067|diadenylate cyclase	['GE000448', 'DNA integrity scanning protein DisA [Streptomyces phaeochromogenes]', 'gi|944029200|ref|WP_055618634.1|', '2.7e-196', '98.66', '100.00', '693']	DisA-linker;DisA_N;HHH_2;HHH	DNA integrity scanning protein DisA	DNA integrity scanning protein DisA
GE000449	COG1066|May play a role in the repair of endogenous alkylation damage (By similarity)	[O]: Posttranslational modification, protein turnover, chaperones	Molecular Function: damaged DNA binding (GO:0003684); Molecular Function: ATP binding (GO:0005524); Biological Process: DNA repair (GO:0006281); Molecular Function: DNA-dependent ATPase activity (GO:0008094); Molecular Function: metal ion binding (GO:0046872)	K04485|DNA repair protein RadA/Sms	['GE000449', 'DNA repair protein RadA [Streptomyces sp. A217]', 'gi|1372252646|ref|WP_107022363.1|', '5.5e-255', '98.51', '100.00', '889']	ATPase;AAA_25;Rubredoxin_2;ChlI;Lon_C;AAA_22;DnaB_C	DNA repair protein RadA	DNA repair protein RadA
GE000450	NOG72361|Alanine-rich protein	[S]: Function unknown	--	--	['GE000450', 'hypothetical protein [Streptomyces sp. 142MFCol3.1]', 'gi|655399835|ref|WP_028799030.1|', '2.2e-201', '72.36', '86.34', '711']	--	--	--
GE000451	NOG21100|--	[S]: Function unknown	--	--	['GE000451', 'hypothetical protein [Streptomyces aurantiacus]', 'gi|943878176|ref|WP_055519247.1|', '8.3e-148', '87.42', '99.00', '532']	--	Uncharacterized protein SCO3349	Uncharacterized protein SCO3349
GE000452	COG0248|ppx gppa phosphatase	--	--	K01524|exopolyphosphatase / guanosine-5'-triphosphate,3'-diphosphate pyrophosphatase	['GE000452', 'Ppx/GppA family phosphatase [Streptomyces aurantiacus]', 'gi|943878177|ref|WP_055519248.1|', '9.9e-160', '95.44', '99.03', '572']	Ppx-GppA	Uncharacterized protein SCO3348	Uncharacterized protein SCO3348
GE000453	COG1082|Xylose isomerase domain protein TIM barrel	[G]: Carbohydrate transport and metabolism	Molecular Function: isomerase activity (GO:0016853)	--	['GE000453', 'sugar phosphate isomerase/epimerase [Streptomyces phaeochromogenes]', 'gi|944028815|ref|WP_055618249.1|', '2.2e-147', '95.93', '100.00', '530']	AP_endonuc_2	Uncharacterized protein SCO3347	Uncharacterized protein SCO3347
GE000454	--	--	Molecular Function: DNA binding (GO:0003677); Biological Process: regulation of transcription, DNA-templated (GO:0006355)	--	['GE000454', 'TetR/AcrR family transcriptional regulator [Streptomyces phaeochromogenes]', 'gi|944028816|ref|WP_055618250.1|', '3.1e-93', '90.69', '100.00', '350']	TetR_C_16;TetR_N	--	--
GE000455	COG0129|Dihydroxy-acid dehydratase	[E]: Amino acid transport and metabolism	Molecular Function: dihydroxy-acid dehydratase activity (GO:0004160); Biological Process: isoleucine biosynthetic process (GO:0009097); Biological Process: valine biosynthetic process (GO:0009099); Molecular Function: metal ion binding (GO:0046872); Molecular Function: 4 iron, 4 sulfur cluster binding (GO:0051539)	K01687|dihydroxy-acid dehydratase	['GE000455', 'MULTISPECIES: dihydroxy-acid dehydratase [Streptomyces]', 'gi|493421155|ref|WP_006376961.1|', '0.0e+00', '97.73', '100.00', '1174']	ILVD_EDD	Dihydroxy-acid dehydratase	Dihydroxy-acid dehydratase
GE000456	COG0515|Serine Threonine protein kinase	[T]: Signal transduction mechanisms	--	--	['GE000456', 'hypothetical protein [Streptomyces aurantiacus]', 'gi|943878968|ref|WP_055520039.1|', '1.0e-303', '76.75', '96.07', '1051']	Pkinase;PQQ_2;Pkinase_Tyr;PQQ;PQQ_3;APH	Probable serine/threonine-protein kinase PkwA	Probable serine/threonine-protein kinase PkwA
GE000457	COG4991|SH3 type 3 domain-containing protein	[S]: Function unknown	--	--	['GE000457', 'peptidase [Streptomyces aurantiacus]', 'gi|943878970|ref|WP_055520041.1|', '3.4e-44', '78.63', '100.00', '186']	--	--	--
GE000458	COG4991|SH3 type 3 domain-containing protein	[S]: Function unknown	--	--	['GE000458', 'hypothetical protein [Actinobacteria bacterium OK006]', 'gi|1176589379|ref|WP_082416369.1|', '2.5e-34', '67.59', '89.26', '154']	SH3_3	--	--
GE000459	--	--	Cellular Component: integral component of membrane (GO:0016021)	--	['GE000459', 'hypothetical protein [Streptomyces aurantiacus]', 'gi|943878972|ref|WP_055520043.1|', '2.5e-58', '81.51', '89.38', '234']	--	--	--
GE000460	COG1131|(ABC) transporter	[V]: Defense mechanisms	Molecular Function: ATP binding (GO:0005524); Molecular Function: ATPase activity (GO:0016887)	K01990|ABC-2 type transport system ATP-binding protein	['GE000460', 'ABC transporter ATP-binding protein [Streptomyces aurantiacus]', 'gi|943877112|ref|WP_055518183.1|', '5.6e-125', '85.97', '95.52', '456']	ABC_tran;AAA_21	Ribosome-associated ATPase	Ribosome-associated ATPase
GE000461	COG0842|(ABC) transporter	[V]: Defense mechanisms	Cellular Component: plasma membrane (GO:0005886); Biological Process: transport (GO:0006810); Cellular Component: integral component of membrane (GO:0016021)	K01992|ABC-2 type transport system permease protein	['GE000461', 'antibiotic ABC transporter permease [Streptomyces sp. A217]', 'gi|1372252656|ref|WP_107022373.1|', '1.0e-117', '93.16', '99.62', '432']	ABC2_membrane;ABC2_membrane_3;ABC2_membrane_2	--	--
GE000462	COG0345|pyrroline-5-carboxylate reductase	[E]: Amino acid transport and metabolism	Molecular Function: pyrroline-5-carboxylate reductase activity (GO:0004735); Cellular Component: cytoplasm (GO:0005737); Biological Process: oxidation-reduction process (GO:0055114); Biological Process: L-proline biosynthetic process (GO:0055129)	K00286|pyrroline-5-carboxylate reductase	['GE000462', 'pyrroline-5-carboxylate reductase [Streptomyces sp. A217]', 'gi|1372252657|ref|WP_107022374.1|', '1.4e-138', '97.39', '99.63', '501']	P5CR_dimer;F420_oxidored;NAD_binding_2	Pyrroline-5-carboxylate reductase	Pyrroline-5-carboxylate reductase
GE000463	COG0180|tryptophanyltRNA synthetase	[J]: Translation, ribosomal structure and biogenesis	Molecular Function: tryptophan-tRNA ligase activity (GO:0004830); Molecular Function: ATP binding (GO:0005524); Cellular Component: cytoplasm (GO:0005737); Biological Process: tryptophanyl-tRNA aminoacylation (GO:0006436)	K01867|tryptophanyl-tRNA synthetase	['GE000463', 'tryptophan--tRNA ligase [Streptomyces phaeochromogenes]', 'gi|944029199|ref|WP_055618633.1|', '1.2e-176', '93.96', '99.70', '628']	tRNA-synt_1b	Tryptophan--tRNA ligase 1	Tryptophan--tRNA ligase 1
GE000464	COG0637|HAD-superfamily hydrolase subfamily IA variant 3	[R]: General function prediction only	Biological Process: metabolic process (GO:0008152); Molecular Function: hydrolase activity (GO:0016787)	--	['GE000464', 'HAD family hydrolase [Streptomyces sp. A217]', 'gi|1372251098|ref|WP_107020815.1|', '3.1e-104', '86.98', '100.00', '387']	HAD_2;Hydrolase;Hydrolase_like	Phosphorylated carbohydrates phosphatase TM_1254	Phosphorylated carbohydrates phosphatase TM_1254
GE000465	NOG32353|major facilitator Superfamily	[P]: Inorganic ion transport and metabolism	Cellular Component: integral component of membrane (GO:0016021); Biological Process: transmembrane transport (GO:0055085)	--	['GE000465', 'MFS transporter [Streptomyces yerevanensis]', 'gi|702993775|ref|WP_033319432.1|', '4.1e-190', '85.57', '100.00', '673']	MFS_1	--	--
GE000466	COG0123|Histone deacetylase	--	Biological Process: acetoin metabolic process (GO:0045149)	K04768|acetoin utilization protein AcuC	['GE000466', 'acetoin utilization protein AcuC [Streptomyces aurantiacus]', 'gi|943878870|ref|WP_055519941.1|', '5.9e-218', '95.38', '100.00', '765']	Hist_deacetyl	Acetoin utilization protein AcuC	Acetoin utilization protein AcuC
GE000467	--	--	--	--	['GE000467', 'hypothetical protein [Streptomyces sp. A217]', 'gi|1372251101|ref|WP_107020818.1|', '5.6e-138', '92.62', '97.83', '499']	Phosphatase	--	--
GE000468	--	--	Molecular Function: DNA binding (GO:0003677)	--	['GE000468', 'helix-turn-helix domain-containing protein [Streptomyces sp. NEAU-SSA 1]', 'gi|1477208683|ref|WP_119105313.1|', '5.2e-29', '100.00', '100.00', '135']	HTH_17	Putative DNA-binding protein MT0521	Putative DNA-binding protein MT0521
GE000469	--	--	--	--	--	['GE000469', 'PF08213', 'DUF1713', 'domain of unknown function (DUF1713)', '1.7e-09', '37.4']	--	--
GE000470	COG0451|Nad-dependent epimerase dehydratase	[M]: Cell wall/membrane/envelope biogenesis	Molecular Function: catalytic activity (GO:0003824); Molecular Function: coenzyme binding (GO:0050662)	K01784|UDP-glucose 4-epimerase	['GE000470', 'NAD-dependent epimerase/dehydratase family protein [Streptomyces sp. A217]', 'gi|1372251102|ref|WP_107020819.1|', '5.1e-192', '95.75', '96.98', '679']	Epimerase;GDP_Man_Dehyd;3Beta_HSD	Uncharacterized protein MT0522	Uncharacterized protein MT0522
GE000471	COG0204|Acyltransferase	[I]: Lipid transport and metabolism	Biological Process: metabolic process (GO:0008152); Molecular Function: transferase activity, transferring acyl groups (GO:0016746)	--	['GE000471', 'acyltransferase family protein [Streptomyces phaeochromogenes]', 'gi|944029048|ref|WP_055618482.1|', '1.3e-187', '93.41', '100.00', '664']	Acyltransferase	Uncharacterized protein MT0523	Uncharacterized protein MT0523
GE000472	NOG177529|--	[S]: Function unknown	Cellular Component: integral component of membrane (GO:0016021)	--	['GE000472', 'hypothetical protein [Streptomyces sp. A217]', 'gi|1372251104|ref|WP_107020821.1|', '2.4e-177', '90.73', '99.76', '630']	--	--	--
GE000473	COG1595|RNA Polymerase	[K]: Transcription	Molecular Function: DNA binding (GO:0003677); Molecular Function: DNA-binding transcription factor activity (GO:0003700); Biological Process: DNA-templated transcription, initiation (GO:0006352); Biological Process: regulation of transcription, DNA-templated (GO:0006355); Molecular Function: sigma factor activity (GO:0016987)	K03088|RNA polymerase sigma-70 factor, ECF subfamily	['GE000473', 'sigma-70 family RNA polymerase sigma factor [Streptomyces sp. A217]', 'gi|1372251105|ref|WP_107020822.1|', '2.4e-135', '99.22', '100.00', '490']	Sigma70_r2;Sigma70_r4_2;Sigma70_r4;Sigma70_ECF	Probable RNA polymerase sigma-C factor	Probable RNA polymerase sigma-C factor
GE000474	COG0560|phosphoserine phosphatase	[E]: Amino acid transport and metabolism	Cellular Component: integral component of membrane (GO:0016021); Biological Process: dephosphorylation (GO:0016311); Molecular Function: phosphatase activity (GO:0016791)	--	['GE000474', 'HAD-IB family hydrolase [Streptomyces aurantiacus]', 'gi|943877683|ref|WP_055518754.1|', '4.2e-166', '97.44', '100.00', '593']	HAD;Hydrolase;Hydrolase_3	Phosphoserine phosphatase SerB1	Phosphoserine phosphatase SerB1
GE000475	NOG82344|glutaredoxin 2	[O]: Posttranslational modification, protein turnover, chaperones	--	--	['GE000475', 'glutaredoxin family protein [Streptomyces phaeochromogenes]', 'gi|1158521589|ref|WP_079053447.1|', '7.8e-42', '85.57', '97.98', '178']	DUF836	Uncharacterized protein MT0529	Uncharacterized protein MT0529
GE000476	COG2344|Modulates transcription in response to changes in cellular NADH NAD( ) redox state (By similarity)	[K]: Transcription	Molecular Function: DNA binding (GO:0003677); Molecular Function: DNA-binding transcription factor activity (GO:0003700); Cellular Component: cytoplasm (GO:0005737); Biological Process: negative regulation of transcription, DNA-templated (GO:0045892); Molecular Function: coenzyme binding (GO:0050662); Biological Process: response to redox state (GO:0051775)	K01926|redox-sensing transcriptional repressor	['GE000476', 'redox-sensing transcriptional repressor Rex [Streptomyces aurantiacus]', 'gi|943877689|ref|WP_055518760.1|', '7.4e-129', '97.65', '100.00', '469']	CoA_binding;Put_DNA-bind_N;GFO_IDH_MocA	Redox-sensing transcriptional repressor Rex	Redox-sensing transcriptional repressor Rex
GE000477	COG0373|Catalyzes the NADPH-dependent reduction of glutamyl- tRNA(Glu) to glutamate 1-semialdehyde (GSA) (By similarity)	[H]: Coenzyme transport and metabolism	Biological Process: protoporphyrinogen IX biosynthetic process (GO:0006782); Molecular Function: glutamyl-tRNA reductase activity (GO:0008883); Molecular Function: NADP binding (GO:0050661); Biological Process: oxidation-reduction process (GO:0055114)	K02492|glutamyl-tRNA reductase	['GE000477', 'glutamyl-tRNA reductase [Streptomyces aurantiacus]', 'gi|943877691|ref|WP_055518762.1|', '9.3e-245', '79.87', '92.69', '855']	GlutR_N;Shikimate_DH;GlutR_dimer;ApbA;F420_oxidored	Glutamyl-tRNA reductase	Glutamyl-tRNA reductase
GE000478	COG0181|Tetrapolymerization of the monopyrrole PBG into the hydroxymethylbilane pre-uroporphyrinogen in several discrete steps (By similarity)	[H]: Coenzyme transport and metabolism	Molecular Function: hydroxymethylbilane synthase activity (GO:0004418); Biological Process: protoporphyrinogen IX biosynthetic process (GO:0006782); Biological Process: peptidyl-pyrromethane cofactor linkage (GO:0018160)	K01749|hydroxymethylbilane synthase	['GE000478', 'hydroxymethylbilane synthase [Streptomyces aurantiacus]', 'gi|943877693|ref|WP_055518764.1|', '9.2e-161', '94.36', '100.00', '575']	Porphobil_deam;Porphobil_deamC	Porphobilinogen deaminase 1	Porphobilinogen deaminase 1
GE000479	COG1587|Uroporphyrinogen-III synthase	[H]: Coenzyme transport and metabolism	Molecular Function: uroporphyrinogen-III synthase activity (GO:0004852); Molecular Function: methyltransferase activity (GO:0008168); Biological Process: methylation (GO:0032259); Biological Process: tetrapyrrole biosynthetic process (GO:0033014); Biological Process: oxidation-reduction process (GO:0055114)	K13542|uroporphyrinogen III methyltransferase / synthase	['GE000479', 'bifunctional uroporphyrinogen-III C-methyltransferase/uroporphyrinogen-III synthase [Streptomyces aurantiacus]', 'gi|943877695|ref|WP_055518766.1|', '5.7e-307', '98.04', '100.00', '1062']	HEM4;TP_methylase	Siroheme synthase	Siroheme synthase
GE000480	COG0277|FAD linked oxidase domain protein	[C]: Energy production and conversion	Molecular Function: oxidoreductase activity, acting on CH-OH group of donors (GO:0016614); Molecular Function: flavin adenine dinucleotide binding (GO:0050660); Biological Process: oxidation-reduction process (GO:0055114)	--	['GE000480', 'FAD-binding oxidoreductase [Streptomyces phaeochromogenes]', 'gi|944027174|ref|WP_055616608.1|', '1.6e-209', '78.02', '99.78', '738']	FAD_binding_4	Mitomycin radical oxidase	Mitomycin radical oxidase
GE000481	COG0113|delta-aminolevulinic acid dehydratase	[H]: Coenzyme transport and metabolism	Molecular Function: porphobilinogen synthase activity (GO:0004655); Biological Process: porphyrin-containing compound biosynthetic process (GO:0006779); Molecular Function: metal ion binding (GO:0046872)	K01698|porphobilinogen synthase	['GE000481', 'porphobilinogen synthase [Streptomyces nodosus]', 'gi|759732028|ref|WP_043442757.1|', '6.8e-175', '95.45', '100.00', '622']	ALAD	Delta-aminolevulinic acid dehydratase	Delta-aminolevulinic acid dehydratase
GE000482	NOG09647|6-phosphogluconate dehydrogenase, NAD-binding	[R]: General function prediction only	Molecular Function: phosphogluconate dehydrogenase (decarboxylating) activity (GO:0004616); Biological Process: oxidation-reduction process (GO:0055114)	--	['GE000482', 'NAD(P)-dependent oxidoreductase [Streptomyces sp. NEAU-SSA 1]', 'gi|1477205270|ref|WP_119101978.1|', '5.8e-133', '82.77', '98.65', '483']	NAD_binding_2;F420_oxidored;ApbA	--	--
GE000483	--	--	--	--	['GE000483', 'DUF4232 domain-containing protein [Streptomyces aurantiacus]', 'gi|943877702|ref|WP_055518773.1|', '1.7e-63', '79.75', '100.00', '251']	DUF4232	--	--
GE000484	--	--	Molecular Function: DNA binding (GO:0003677); Cellular Component: membrane (GO:0016020)	--	['GE000484', 'XRE family transcriptional regulator [Streptomyces phaeochromogenes]', 'gi|944027177|ref|WP_055616611.1|', '4.2e-138', '79.91', '100.00', '500']	HTH_31	--	--
GE000485	--	--	--	--	['GE000485', 'SAM-dependent methyltransferase [Streptomyces phaeochromogenes]', 'gi|944027178|ref|WP_055616612.1|', '3.6e-159', '93.67', '100.00', '570']	Methyltransf_19	--	--
GE000486	--	--	--	--	['GE000486', 'DUF4253 domain-containing protein [Streptomyces sp. A217]', 'gi|1372251116|ref|WP_107020833.1|', '6.3e-123', '82.26', '100.00', '449']	DUF4253	--	--
GE000487	NOG60705|Phosphotransferase	[R]: General function prediction only	--	K17880|hygromycin-B 7''-O-kinase	['GE000487', 'phosphotransferase [Streptomyces aurantiacus]', 'gi|943879139|ref|WP_055520210.1|', '3.7e-167', '91.56', '100.00', '596']	APH	--	--
GE000488	COG0018|arginyL-tRNA synthetase	[J]: Translation, ribosomal structure and biogenesis	Molecular Function: arginine-tRNA ligase activity (GO:0004814); Molecular Function: ATP binding (GO:0005524); Cellular Component: cytoplasm (GO:0005737); Biological Process: arginyl-tRNA aminoacylation (GO:0006420)	K01887|arginyl-tRNA synthetase	['GE000488', 'arginine--tRNA ligase [Streptomyces sp. A217]', 'gi|1372251118|ref|WP_107020835.1|', '0.0e+00', '93.60', '100.00', '1093']	tRNA-synt_1d;DALR_1;Arg_tRNA_synt_N	Arginine--tRNA ligase	Arginine--tRNA ligase
GE000490	COG1384|lysyl-tRNA synthetase	[J]: Translation, ribosomal structure and biogenesis	Molecular Function: tRNA binding (GO:0000049); Molecular Function: lysine-tRNA ligase activity (GO:0004824); Molecular Function: ATP binding (GO:0005524); Cellular Component: cytoplasm (GO:0005737); Biological Process: lysyl-tRNA aminoacylation (GO:0006430)	K04566|lysyl-tRNA synthetase, class I	['GE000490', 'lysine--tRNA ligase [Streptomyces aurantiacus]', 'gi|943876610|ref|WP_055517681.1|', '0.0e+00', '95.50', '100.00', '1112']	tRNA-synt_1f	Lysine--tRNA ligase	Lysine--tRNA ligase
GE000491	--	--	Cellular Component: integral component of membrane (GO:0016021)	--	['GE000491', 'DUF2637 domain-containing protein [Streptomyces phaeochromogenes]', 'gi|1373441326|ref|WP_107102293.1|', '2.3e-184', '81.61', '100.00', '654']	DUF2637	--	--
GE000492	--	--	--	--	['GE000492', 'hypothetical protein [Streptomyces aurantiacus]', 'gi|943876607|ref|WP_055517678.1|', '6.8e-89', '88.00', '74.42', '336']	--	--	--
GE000493	--	--	--	--	['GE000493', 'hypothetical protein [Streptomyces phaeochromogenes]', 'gi|944021412|ref|WP_055610885.1|', '7.9e-79', '78.55', '100.00', '303']	--	--	--
GE000494	COG1690|Catalytic subunit of the tRNA-splicing ligase complex that acts by directly joining spliced tRNA halves to mature-sized tRNAs by incorporating the precursor-derived splice junction phosphate into the mature tRNA as a canonical 3',5'- phosphodiester. May act as a RNA ligase with broad substrate specificity, and may function toward other RNAs (By similarity)	[S]: Function unknown	Biological Process: RNA processing (GO:0006396); Molecular Function: RNA ligase activity (GO:0008452)	K14415|tRNA-splicing ligase RtcB (3'-phosphate/5'-hydroxy nucleic acid ligase)	['GE000494', 'RtcB family protein [Streptomyces graminilatus]', 'gi|943897011|ref|WP_055535282.1|', '1.3e-212', '92.44', '100.00', '748']	RtcB	RNA-splicing ligase RtcB	RNA-splicing ligase RtcB
GE000495	--	--	--	--	['GE000495', 'hypothetical protein ADK57_29350 [Streptomyces sp. MMG1533]', 'gi|925427927|ref|KOU60821.1|', '1.4e-39', '59.31', '99.32', '171']	--	--	--
GE000496	COG1961|Resolvase	[L]: Replication, recombination and repair	Molecular Function: recombinase activity (GO:0000150); Molecular Function: DNA binding (GO:0003677); Biological Process: DNA recombination (GO:0006310)	--	['GE000496', 'recombinase family protein [Streptomyces sp. SA15]', 'gi|1242608973|ref|WP_095753431.1|', '3.8e-46', '83.02', '84.80', '193']	Resolvase	--	--
GE000497	COG3394|UPF0249 protein	[S]: Function unknown	Molecular Function: hydrolase activity (GO:0016787)	K03478|chitin disaccharide deacetylase	['GE000497', 'ChbG/HpnK family deacetylase [Streptomyces yerevanensis]', 'gi|1154116079|ref|WP_078491682.1|', '1.2e-18', '71.64', '51.15', '102']	YdjC	--	--
GE000498	COG4221|dehydrogenase	[R]: General function prediction only	Molecular Function: serine 3-dehydrogenase activity (GO:0031132); Biological Process: oxidation-reduction process (GO:0055114)	--	['GE000498', 'SDR family NAD(P)-dependent oxidoreductase [Streptomyces phaeochromogenes]', 'gi|944021414|ref|WP_055610887.1|', '4.3e-124', '94.25', '100.00', '453']	adh_short;adh_short_C2;KR;Epimerase;F420_oxidored	Uncharacterized oxidoreductase MT0502	Uncharacterized oxidoreductase MT0502
GE000499	NOG102036|SnoaL-like polyketide cyclase	[S]: Function unknown	--	--	['GE000499', 'DUF4440 domain-containing protein [Streptomyces sp. MMG1533]', 'gi|926425556|ref|WP_053752615.1|', '3.4e-62', '81.94', '98.63', '246']	SnoaL_2;SnoaL;DUF4440;SnoaL_4;SnoaL_3	--	--
GE000500	COG1742|UPF0060 membrane protein	[S]: Function unknown	Cellular Component: plasma membrane (GO:0005886); Cellular Component: integral component of membrane (GO:0016021)	K09771|small multidrug resistance family-3 protein	['GE000500', 'YnfA family protein [Streptomyces cyaneus]', 'gi|1561123129|ref|WP_128432687.1|', '1.9e-50', '94.39', '90.68', '207']	UPF0060	UPF0060 membrane protein SAV_4756	UPF0060 membrane protein SAV_4756
GE000501	--	--	--	--	['GE000501', 'hypothetical protein [Streptomyces phaeochromogenes]', 'gi|1373441327|ref|WP_107102294.1|', '4.3e-58', '86.40', '77.16', '233']	--	--	--
GE000502	NOG48813|AraC family transcriptional regulator	[K]: Transcription	Molecular Function: DNA-binding transcription factor activity (GO:0003700); Biological Process: regulation of transcription, DNA-templated (GO:0006355); Molecular Function: sequence-specific DNA binding (GO:0043565)	--	['GE000502', 'AraC family transcriptional regulator [Streptomyces scabiei]', 'gi|917340646|ref|WP_051947358.1|', '9.2e-117', '79.63', '97.83', '429']	HTH_18;HTH_AraC	--	--
GE000503	COG2141|Monooxygenase	[C]: Energy production and conversion	Molecular Function: monooxygenase activity (GO:0004497); Molecular Function: oxidoreductase activity, acting on paired donors, with incorporation or reduction of molecular oxygen (GO:0016705); Biological Process: oxidation-reduction process (GO:0055114)	--	['GE000503', 'LLM class flavin-dependent oxidoreductase [Streptomyces aurantiacus]', 'gi|943879237|ref|WP_055520308.1|', '2.6e-207', '98.87', '95.66', '730']	Bac_luciferase	F420-dependent glucose-6-phosphate dehydrogenase	F420-dependent glucose-6-phosphate dehydrogenase
GE000504	COG0431|Nadph-dependent fmn reductase	[R]: General function prediction only	Molecular Function: oxidoreductase activity (GO:0016491); Biological Process: oxidation-reduction process (GO:0055114)	K00299|FMN reductase	['GE000504', 'oxidoreductase [Streptomyces aurantiacus]', 'gi|943879239|ref|WP_055520310.1|', '1.5e-81', '75.20', '100.00', '312']	FMN_red;Flavodoxin_2	FMN reductase (NADPH)	FMN reductase (NADPH)
GE000505	COG0438|Glycosyl transferase (Group 1	[M]: Cell wall/membrane/envelope biogenesis	Molecular Function: transferase activity, transferring glycosyl groups (GO:0016757)	--	['GE000505', 'glycosyltransferase family 4 protein [Streptomyces phaeochromogenes]', 'gi|944021418|ref|WP_055610891.1|', '1.4e-204', '86.22', '94.38', '721']	Glycos_transf_1;Glyco_trans_1_4;Glyco_trans_1_2;Glyco_transf_4	Exopolysaccharide phosphotransferase SCO2592	Exopolysaccharide phosphotransferase SCO2592
GE000506	COG0745|regulatoR	[T]: Signal transduction mechanisms	Biological Process: phosphorelay signal transduction system (GO:0000160); Molecular Function: DNA binding (GO:0003677); Cellular Component: intracellular (GO:0005622); Biological Process: regulation of transcription, DNA-templated (GO:0006355)	K07669|two-component system, OmpR family, response regulator MprA	['GE000506', 'response regulator transcription factor [Streptomyces phaeochromogenes]', 'gi|944021419|ref|WP_055610892.1|', '1.1e-123', '94.89', '100.00', '451']	Response_reg;Trans_reg_C	Response regulator MprA	Response regulator MprA
GE000507	COG0642|Histidine kinase	[T]: Signal transduction mechanisms	Molecular Function: phosphorelay sensor kinase activity (GO:0000155); Biological Process: phosphorelay signal transduction system (GO:0000160); Molecular Function: ATP binding (GO:0005524); Cellular Component: intracellular (GO:0005622); Cellular Component: integral component of membrane (GO:0016021); Biological Process: signal transduction by protein phosphorylation (GO:0023014)	K07653|two-component system, OmpR family, sensor histidine kinase MprB	['GE000507', 'HAMP domain-containing histidine kinase [Streptomyces aurantiacus]', 'gi|943874935|ref|WP_055516775.1|', '1.2e-225', '91.03', '97.07', '791']	HATPase_c;HAMP;HisKA	Signal transduction histidine-protein kinase/phosphatase MprB	Signal transduction histidine-protein kinase/phosphatase MprB
GE000508	COG1136|(ABC) transporter	[V]: Defense mechanisms	Molecular Function: ATP binding (GO:0005524); Molecular Function: ATPase activity (GO:0016887)	K02003|putative ABC transport system ATP-binding protein	['GE000508', 'ABC transporter ATP-binding protein [Streptomyces phaeochromogenes]', 'gi|1373441334|ref|WP_107102301.1|', '2.3e-125', '90.46', '99.62', '457']	ABC_tran;AAA_21	Bacitracin export ATP-binding protein BceA	Bacitracin export ATP-binding protein BceA
GE000509	--	--	Cellular Component: plasma membrane (GO:0005886); Cellular Component: integral component of membrane (GO:0016021)	K02004|putative ABC transport system permease protein	['GE000509', 'FtsX-like permease family protein [Streptomyces aurantiacus]', 'gi|943877605|ref|WP_055518676.1|', '2.4e-188', '85.35', '100.00', '667']	FtsX	--	--
GE000510	NOG223575|Transglutaminase-like superfamily	[S]: Function unknown	--	--	['GE000510', 'hypothetical protein [Streptomyces phaeochromogenes]', 'gi|944021610|ref|WP_055611083.1|', '4.9e-94', '70.04', '98.20', '353']	Transglut_core	--	--
GE000511	--	--	Molecular Function: methyltransferase activity (GO:0008168); Biological Process: methylation (GO:0032259)	--	['GE000511', 'SAM-dependent methyltransferase [Streptomyces phaeochromogenes]', 'gi|944021611|ref|WP_055611084.1|', '7.4e-138', '89.71', '95.77', '499']	Methyltransf_19	--	--
GE000512	--	--	Cellular Component: integral component of membrane (GO:0016021); Biological Process: transmembrane transport (GO:0055085)	--	['GE000512', 'MFS transporter [Streptomyces mirabilis]', 'gi|1124876911|ref|WP_075029472.1|', '1.5e-221', '85.49', '100.00', '778']	MFS_1;Sugar_tr	Probable actinorhodin transporter	Probable actinorhodin transporter
GE000513	--	--	--	--	['GE000513', 'hypothetical protein CLZ79_3125 [Streptomyces sp. 57]', 'gi|1491544595|ref|RLK37528.1|', '2.1e-95', '90.91', '100.00', '357']	--	--	--
GE000514	COG0001|Glutamate-1-semialdehyde aminotransferase	[H]: Coenzyme transport and metabolism	Cellular Component: cytoplasm (GO:0005737); Biological Process: protoporphyrinogen IX biosynthetic process (GO:0006782); Molecular Function: transaminase activity (GO:0008483); Molecular Function: pyridoxal phosphate binding (GO:0030170); Molecular Function: glutamate-1-semialdehyde 2,1-aminomutase activity (GO:0042286)	K01845|glutamate-1-semialdehyde 2,1-aminomutase	['GE000514', 'glutamate-1-semialdehyde-2,1-aminomutase [Streptomyces sp. A217]', 'gi|1372251130|ref|WP_107020847.1|', '2.4e-236', '96.58', '100.00', '827']	Aminotran_3	Glutamate-1-semialdehyde 2,1-aminomutase	Glutamate-1-semialdehyde 2,1-aminomutase
GE000515	COG0406|Phosphoglycerate mutase	[G]: Carbohydrate transport and metabolism	Molecular Function: phosphoserine phosphatase activity (GO:0004647); Biological Process: dephosphorylation (GO:0016311)	--	['GE000515', 'histidine phosphatase family protein [Streptomyces aurantiacus]', 'gi|943874854|ref|WP_055516732.1|', '4.2e-120', '94.20', '100.00', '439']	His_Phos_1	Uncharacterized protein Rv0525	Uncharacterized protein Rv0525
GE000516	--	--	Biological Process: carbohydrate metabolic process (GO:0005975); Molecular Function: hydrolase activity, acting on carbon-nitrogen (but not peptide) bonds (GO:0016810)	--	['GE000516', 'hypothetical protein [Streptomyces sp. A217]', 'gi|1372251132|ref|WP_107020849.1|', '2.6e-203', '90.28', '85.31', '717']	--	--	--
GE000517	COG0526|Thioredoxin	[O]: Posttranslational modification, protein turnover, chaperones	Molecular Function: peroxidase activity (GO:0004601); Cellular Component: cell (GO:0005623); Biological Process: cell redox homeostasis (GO:0045454); Molecular Function: peroxiredoxin activity (GO:0051920); Biological Process: oxidation-reduction process (GO:0055114); Biological Process: cellular oxidant detoxification (GO:0098869)	--	['GE000517', 'TlpA family protein disulfide reductase [Streptomyces phaeochromogenes]', 'gi|944021620|ref|WP_055611093.1|', '1.2e-71', '94.48', '67.76', '278']	AhpC-TSA;Redoxin;Thioredoxin_8;Thioredoxin	Thiol-disulfide oxidoreductase ResA	Thiol-disulfide oxidoreductase ResA
GE000518	COG0785|Cytochrome c biogenesis protein	[O]: Posttranslational modification, protein turnover, chaperones	Cellular Component: integral component of membrane (GO:0016021); Biological Process: cytochrome complex assembly (GO:0017004); Biological Process: oxidation-reduction process (GO:0055114)	K06196|cytochrome c-type biogenesis protein	['GE000518', 'cytochrome c biogenesis protein ResC [Streptomyces aurantiacus]', 'gi|943874845|ref|WP_055516727.1|', '4.5e-134', '96.08', '100.00', '486']	DsbD	Putative cytochrome c-type biogenesis protein HI_1454	Putative cytochrome c-type biogenesis protein HI_1454
GE000519	COG1333|Cytochrome c biogenesis protein	[O]: Posttranslational modification, protein turnover, chaperones	Cellular Component: integral component of membrane (GO:0016021)	K07399|cytochrome c biogenesis protein	['GE000519', 'cytochrome c biogenesis protein ResB [Streptomyces sp. A217]', 'gi|1372251135|ref|WP_107020852.1|', '3.5e-294', '88.15', '93.43', '1019']	ResB	Cytochrome c biogenesis protein CcsB	Cytochrome c biogenesis protein CcsB
GE000520	COG0755|cytochrome c	[O]: Posttranslational modification, protein turnover, chaperones	Cellular Component: integral component of membrane (GO:0016021); Biological Process: cytochrome complex assembly (GO:0017004); Molecular Function: heme binding (GO:0020037)	--	['GE000520', 'c-type cytochrome biogenesis protein CcsB [Streptomyces phaeochromogenes]', 'gi|944021622|ref|WP_055611095.1|', '3.1e-189', '92.92', '100.00', '670']	Cytochrom_C_asm	Cytochrome c biogenesis protein CcsA	Cytochrome c biogenesis protein CcsA
GE000521	--	--	--	--	['GE000521', 'hypothetical protein [Streptomyces sp. A217]', 'gi|1372251137|ref|WP_107020854.1|', '2.6e-130', '75.41', '99.46', '474']	--	--	--
GE000522	COG3491|2OGFe(II) oxygenase	[R]: General function prediction only	Molecular Function: iron ion binding (GO:0005506); Molecular Function: dioxygenase activity (GO:0051213); Biological Process: oxidation-reduction process (GO:0055114)	--	['GE000522', 'isopenicillin N synthase family oxygenase [Streptomyces sp. A217]', 'gi|1372251138|ref|WP_107020855.1|', '1.8e-173', '85.06', '99.71', '617']	DIOX_N;2OG-FeII_Oxy	Validamycin A dioxygenase	Validamycin A dioxygenase
GE000523	COG0590|deaminase	--	Molecular Function: cytosine deaminase activity (GO:0004131); Molecular Function: zinc ion binding (GO:0008270)	K01485|cytosine/creatinine deaminase	['GE000523', 'nucleoside deaminase [Streptomyces sp. A217]', 'gi|1372251285|ref|WP_107021002.1|', '3.4e-76', '92.11', '98.06', '293']	dCMP_cyt_deam_1;MafB19-deam	--	--
GE000524	NOG52605|--	[S]: Function unknown	Cellular Component: membrane (GO:0016020)	--	['GE000524', 'hypothetical protein [Streptomyces curacoi]', 'gi|1011237083|ref|WP_062156227.1|', '4.6e-50', '63.92', '91.33', '206']	--	--	--
GE000525	COG3324|glyoxalase bleomycin resistance protein dioxygenase	[R]: General function prediction only	--	K06996|uncharacterized protein	['GE000525', 'VOC family protein [Streptomyces yerevanensis]', 'gi|703004693|ref|WP_033324418.1|', '1.1e-124', '86.45', '99.60', '455']	Glyoxalase_6;Glyoxalase	--	--
GE000526	NOG35060|Two-component system sensor kinase	[T]: Signal transduction mechanisms	Molecular Function: phosphorelay sensor kinase activity (GO:0000155); Biological Process: phosphorelay signal transduction system (GO:0000160); Cellular Component: intracellular (GO:0005622); Cellular Component: integral component of membrane (GO:0016021); Biological Process: signal transduction by protein phosphorylation (GO:0023014); Molecular Function: protein dimerization activity (GO:0046983)	--	['GE000526', 'sensor histidine kinase [Streptomyces phaeochromogenes]', 'gi|944028689|ref|WP_055618123.1|', '4.1e-160', '85.83', '96.26', '573']	HisKA_3	Signal transduction histidine-protein kinase/phosphatase DegS	Signal transduction histidine-protein kinase/phosphatase DegS
GE000527	COG2197|Two component transcriptional regulator, LuxR family	[T]: Signal transduction mechanisms	Biological Process: phosphorelay signal transduction system (GO:0000160); Molecular Function: DNA binding (GO:0003677); Cellular Component: intracellular (GO:0005622); Biological Process: regulation of transcription, DNA-templated (GO:0006355)	--	['GE000527', 'Nitrogen regulation protein C [Streptomyces sp. MA5143a]', 'gi|1369241980|ref|SPF07473.1|', '2.1e-85', '81.86', '89.21', '324']	Response_reg;GerE	Transcriptional regulatory protein DegU	Transcriptional regulatory protein DegU
GE000528	NOG33602|Membrane	[S]: Function unknown	Cellular Component: integral component of membrane (GO:0016021)	--	['GE000528', 'DUF1624 domain-containing protein [Streptomyces geranii]', 'gi|1360607439|ref|WP_105968627.1|', '9.5e-154', '74.23', '80.25', '552']	DUF1624;DUF418	--	--
GE000530	NOG62278|peptidase C60 sortase A and B	[R]: General function prediction only	--	--	['GE000530', 'MULTISPECIES: class F sortase [Streptomyces]', 'gi|1275893881|ref|WP_099943564.1|', '7.0e-77', '74.29', '100.00', '296']	Sortase	--	--
GE000531	--	--	Molecular Function: DNA binding (GO:0003677); Molecular Function: DNA-binding transcription factor activity (GO:0003700); Biological Process: DNA-templated transcription, initiation (GO:0006352); Biological Process: regulation of transcription, DNA-templated (GO:0006355); Molecular Function: sigma factor activity (GO:0016987)	K03088|RNA polymerase sigma-70 factor, ECF subfamily	['GE000531', 'RNA polymerase sigma factor [Streptomyces sp. A217]', 'gi|1372251143|ref|WP_107020860.1|', '1.1e-82', '95.71', '100.00', '315']	Sigma70_r2;Sigma70_r4_2	--	--
GE000532	--	--	Cellular Component: integral component of membrane (GO:0016021)	--	['GE000532', 'hypothetical protein [Streptomyces sp. TLI_185]', 'gi|1520636807|ref|WP_123967776.1|', '5.4e-27', '70.65', '54.12', '130']	--	--	--
GE000533	--	--	--	--	['GE000533', 'hypothetical protein [Streptomyces phaeochromogenes]', 'gi|944028688|ref|WP_055618122.1|', '6.0e-07', '68.89', '47.37', '62']	--	--	--
GE000534	--	--	--	--	['GE000534', 'hypothetical protein [Streptomyces azureus]', 'gi|981158514|ref|WP_059424530.1|', '6.2e-20', '76.12', '90.54', '105']	--	--	--
GE000535	--	--	Molecular Function: sequence-specific DNA binding (GO:0043565)	--	['GE000535', 'XRE family transcriptional regulator [Streptomyces sp. Ag82_G6-1]', 'gi|1254308618|ref|WP_097218899.1|', '6.1e-133', '76.75', '99.68', '483']	HTH_31	--	--
GE000536	NOG102655|--	[S]: Function unknown	Cellular Component: integral component of membrane (GO:0016021)	--	['GE000536', 'hypothetical protein [Streptomyces sp. A217]', 'gi|1372251145|ref|WP_107020862.1|', '6.3e-38', '94.25', '72.50', '166']	PLDc_N	--	--
GE000537	COG0043|Catalyzes the decarboxylation of 3-octaprenyl-4-hydroxy benzoate to 2-octaprenylphenol (By similarity)	[H]: Coenzyme transport and metabolism	Molecular Function: FMN binding (GO:0010181); Molecular Function: oxidoreductase activity (GO:0016491); Molecular Function: carboxy-lyase activity (GO:0016831); Biological Process: oxidation-reduction process (GO:0055114)	K03182|4-hydroxy-3-polyprenylbenzoate decarboxylase	['GE000537', '3-octaprenyl-4-hydroxybenzoate decarboxylase [Streptomyces sp. 57]', 'gi|1491544610|ref|RLK37543.1|', '2.8e-286', '97.11', '100.00', '993']	UbiD	Uncharacterized protein aq_1612	Uncharacterized protein aq_1612
GE000538	COG0382|Synthesis of 3-octaprenyl-4-hydroxybenzoate (By similarity)	[H]: Coenzyme transport and metabolism	Molecular Function: prenyltransferase activity (GO:0004659); Cellular Component: integral component of membrane (GO:0016021)	K03179|4-hydroxybenzoate polyprenyltransferase	['GE000538', '4-hydroxybenzoate octaprenyltransferase [Streptomyces phaeochromogenes]', 'gi|944027374|ref|WP_055616808.1|', '1.1e-152', '93.33', '100.00', '548']	UbiA	4-hydroxybenzoate octaprenyltransferase	4-hydroxybenzoate octaprenyltransferase
GE000539	COG0163|3-octaprenyl-4-hydroxybenzoate carboxy-lyase	[H]: Coenzyme transport and metabolism	Molecular Function: prenyltransferase activity (GO:0004659); Molecular Function: lyase activity (GO:0016829); Biological Process: cofactor biosynthetic process (GO:0051188)	K03186|flavin prenyltransferase	['GE000539', 'UbiX family flavin prenyltransferase [Streptomyces sp. A217]', 'gi|1372251152|ref|WP_107020869.1|', '9.2e-109', '97.64', '100.00', '402']	Flavoprotein	Flavin prenyltransferase UbiX	Flavin prenyltransferase UbiX
GE000540	COG1522|transcriptional regulator AsnC family	[K]: Transcription	Molecular Function: DNA-binding transcription factor activity (GO:0003700); Cellular Component: intracellular (GO:0005622); Biological Process: regulation of transcription, DNA-templated (GO:0006355); Molecular Function: sequence-specific DNA binding (GO:0043565)	K03719|Lrp/AsnC family transcriptional regulator, leucine-responsive regulatory protein	['GE000540', 'Lrp/AsnC family transcriptional regulator [Streptomyces mangrovisoli]', 'gi|817536100|ref|WP_046586009.1|', '7.0e-74', '96.69', '98.05', '285']	AsnC_trans_reg;HTH_AsnC-type;HTH_24;MarR_2	--	--
GE000541	COG1060|Catalyzes the radical-mediated transfer of the hydroxybenzyl group from 4-hydroxyphenylpyruvate (HPP) to 5-amino- 6-ribitylamino-2,4(1H,3H)-pyrimidinedione to form 7,8-didemethyl- 8-hydroxy-5-deazariboflavin (FO) (By similarity)	[H]: Coenzyme transport and metabolism	Molecular Function: iron ion binding (GO:0005506); Biological Process: menaquinone biosynthetic process (GO:0009234); Molecular Function: transferase activity, transferring alkyl or aryl (other than methyl) groups (GO:0016765); Molecular Function: 4 iron, 4 sulfur cluster binding (GO:0051539)	K18285|aminodeoxyfutalosine synthase	['GE000541', 'aminofutalosine synthase MqnE [Streptomyces sp. A217]', 'gi|1372251154|ref|WP_107020871.1|', '6.6e-222', '97.41', '99.74', '778']	Radical_SAM	Aminodeoxyfutalosine synthase	Aminodeoxyfutalosine synthase
GE000542	NOG63171|-acetyltransferase	[R]: General function prediction only	Molecular Function: N-acetyltransferase activity (GO:0008080)	--	['GE000542', 'GNAT family N-acetyltransferase [Streptomyces sp. A217]', 'gi|1372251155|ref|WP_107020872.1|', '9.8e-88', '89.77', '99.44', '332']	Acetyltransf_1;Acetyltransf_10;Acetyltransf_7	--	--
GE000543	NOG177060|Membrane	[S]: Function unknown	Cellular Component: integral component of membrane (GO:0016021)	--	['GE000543', 'DUF4229 domain-containing protein [Streptomyces bicolor]', 'gi|671479758|ref|WP_031478060.1|', '3.3e-40', '88.00', '100.00', '173']	DUF4229	--	--
GE000544	NOG11592|TetR family transcriptional Regulator	[K]: Transcription	Molecular Function: DNA binding (GO:0003677); Biological Process: regulation of transcription, DNA-templated (GO:0006355)	--	['GE000544', 'TetR/AcrR family transcriptional regulator [Streptomyces aurantiacus]', 'gi|943872627|ref|WP_055515101.1|', '5.6e-106', '96.62', '98.10', '392']	TetR_N	--	--
GE000545	COG2030|maoc domain protein dehydratase	[I]: Lipid transport and metabolism	--	--	['GE000545', 'dehydratase [Streptomyces phaeochromogenes]', 'gi|944027367|ref|WP_055616801.1|', '3.4e-130', '80.00', '97.60', '473']	MaoC_dehydratas	--	--
GE000546	COG1028|short-chain dehydrogenase reductase	--	Molecular Function: 3-oxoacyl-[acyl-carrier-protein] reductase (NADPH) activity (GO:0004316); Biological Process: oxidation-reduction process (GO:0055114)	K00059|3-oxoacyl-[acyl-carrier protein] reductase	['GE000546', '3-oxoacyl-ACP reductase [Streptomyces sp. A217]', 'gi|1372251159|ref|WP_107020876.1|', '4.1e-188', '84.08', '100.00', '666']	adh_short_C2;adh_short;KR;Epimerase	3-oxoacyl-[acyl-carrier-protein] reductase FabG	3-oxoacyl-[acyl-carrier-protein] reductase FabG
GE000547	--	--	Molecular Function: acetyl-CoA C-acetyltransferase activity (GO:0003985); Biological Process: metabolic process (GO:0008152)	K00626|acetyl-CoA C-acetyltransferase	['GE000547', 'acetyl-CoA C-acetyltransferase [Streptomyces sp. A217]', 'gi|1372251291|ref|WP_107021008.1|', '4.8e-208', '87.79', '98.41', '733']	Thiolase_N;Thiolase_C;ketoacyl-synt	3-ketoacyl-CoA thiolase	3-ketoacyl-CoA thiolase
GE000548	COG1022|Amp-dependent synthetase and ligase	[I]: Lipid transport and metabolism	Biological Process: long-chain fatty acid metabolic process (GO:0001676); Molecular Function: long-chain fatty acid-CoA ligase activity (GO:0004467)	K01897|long-chain acyl-CoA synthetase	['GE000548', 'long-chain fatty acid--CoA ligase [Streptomyces aurantiacus]', 'gi|943872625|ref|WP_055515099.1|', '0.0e+00', '94.18', '99.69', '1218']	AMP-binding	Long-chain-fatty-acid--CoA ligase FadD15	Long-chain-fatty-acid--CoA ligase FadD15
GE000549	COG1278|Cold shock protein	[K]: Transcription	Molecular Function: DNA binding (GO:0003677); Cellular Component: cytoplasm (GO:0005737); Biological Process: regulation of transcription, DNA-templated (GO:0006355)	K03704|cold shock protein	['GE000549', 'MULTISPECIES: cold-shock protein [Streptomyces]', 'gi|702993958|ref|WP_033319512.1|', '9.3e-31', '100.00', '100.00', '141']	CSD	Cold shock-like protein 7.0	Cold shock-like protein 7.0
GE000550	COG1427|periplasmic solute-binding protein	[R]: General function prediction only	Biological Process: menaquinone biosynthetic process (GO:0009234); Molecular Function: hydro-lyase activity (GO:0016836)	K11782|chorismate dehydratase	['GE000550', 'menaquinone biosynthesis protein [Streptomyces aurantiacus]', 'gi|943872623|ref|WP_055515097.1|', '6.6e-158', '94.54', '100.00', '565']	VitK2_biosynth	Chorismate dehydratase	Chorismate dehydratase
GE000551	COG0515|Serine Threonine protein kinase	[T]: Signal transduction mechanisms	--	--	['GE000551', 'serine/threonine protein kinase [Streptomyces sp. A217]', 'gi|1372251162|ref|WP_107020879.1|', '7.3e-205', '66.86', '100.00', '723']	Pkinase;Pkinase_Tyr	Probable serine/threonine-protein kinase PkwA	Probable serine/threonine-protein kinase PkwA
GE000552	COG1674|cell division protein FtsK	[D]: Cell cycle control, cell division, chromosome partitioning	Molecular Function: DNA binding (GO:0003677); Molecular Function: ATP binding (GO:0005524); Cellular Component: integral component of membrane (GO:0016021); Biological Process: cell division (GO:0051301)	K03466|DNA segregation ATPase FtsK/SpoIIIE, S-DNA-T family	['GE000552', 'cell division protein FtsK [Streptomyces aurantiacus]', 'gi|943866819|ref|WP_055509335.1|', '0.0e+00', '93.72', '100.00', '2819']	FtsK_SpoIIIE;Yop-YscD_cpl;AAA_22;AAA_16	ESX secretion system protein EccC	ESX secretion system protein EccC
GE000553	NOG85416|Proteins of 100 residues with WXG	[S]: Function unknown	--	--	['GE000553', 'WXG100 family type VII secretion target [Streptomyces phaeochromogenes]', 'gi|1158521588|ref|WP_079053446.1|', '9.7e-48', '98.02', '100.00', '198']	WXG100	--	--
GE000554	--	--	--	--	['GE000554', 'hypothetical protein [Streptomyces sp. WM6386]', 'gi|808104003|ref|WP_046261397.1|', '3.1e-29', '77.27', '97.78', '136']	--	--	--
GE000555	--	--	--	--	['GE000555', 'hypothetical protein [Streptomyces sp. Ru71]', 'gi|1341290007|ref|WP_103780297.1|', '2.9e-99', '51.17', '99.56', '371']	--	--	--
GE000556	--	--	--	--	['GE000556', 'hypothetical protein [Streptomyces tsukubensis]', 'gi|1150774601|ref|WP_077968894.1|', '1.1e-37', '43.52', '91.83', '166']	--	--	--
GE000557	NOG100782|--	[S]: Function unknown	--	--	['GE000557', 'hypothetical protein [Streptomyces sp. CB09001]', 'gi|1447468024|ref|WP_115743597.1|', '8.5e-64', '60.00', '99.50', '252']	--	--	--
GE000558	--	--	Cellular Component: membrane (GO:0016020)	--	['GE000558', 'hypothetical protein [Streptomyces yerevanensis]', 'gi|917137814|ref|WP_051744526.1|', '1.9e-43', '73.33', '78.95', '184']	--	--	--
GE000559	--	--	--	--	['GE000559', 'hypothetical protein [Streptomyces aurantiacus]', 'gi|943866816|ref|WP_055509332.1|', '2.1e-102', '91.46', '100.00', '380']	--	--	--
GE000560	NOG174979|--	[S]: Function unknown	--	--	['GE000560', 'hypothetical protein [Streptomyces aurantiacus]', 'gi|943866814|ref|WP_055509330.1|', '1.6e-100', '88.21', '100.00', '374']	--	--	--
GE000561	--	--	--	--	['GE000561', 'hypothetical protein [Streptomyces aurantiacus]', 'gi|943866812|ref|WP_055509328.1|', '2.9e-36', '87.21', '66.15', '160']	--	--	--
GE000562	--	--	--	--	['GE000562', 'hypothetical protein [Streptomyces aurantiacus]', 'gi|943866810|ref|WP_055509326.1|', '1.0e-157', '91.54', '70.47', '565']	--	--	--
GE000563	--	--	--	--	['GE000563', 'hypothetical protein [Streptomyces aurantiacus]', 'gi|943866809|ref|WP_055509325.1|', '2.6e-45', '94.00', '100.00', '190']	--	--	--
GE000564	--	--	--	--	['GE000564', 'hypothetical protein [Streptomyces aurantiacus]', 'gi|943866807|ref|WP_055509323.1|', '8.0e-58', '72.55', '86.93', '232']	--	--	--
GE000565	NOG107779|conserved domain protein	[S]: Function unknown	--	--	['GE000565', 'hypothetical protein [Streptomyces aurantiacus]', 'gi|943866798|ref|WP_055509314.1|', '3.7e-174', '84.99', '97.25', '620']	--	--	--
GE000566	--	--	--	--	['GE000566', 'hypothetical protein [Streptomyces sp. NRRL S-475]', 'gi|664310942|ref|WP_030840049.1|', '1.1e-70', '64.44', '100.00', '275']	--	--	--
GE000567	--	--	--	--	['GE000567', 'hypothetical protein [Streptomyces sp. A217]', 'gi|1372251176|ref|WP_107020893.1|', '7.0e-24', '80.95', '86.30', '118']	--	--	--
GE000568	--	--	--	--	['GE000568', 'hypothetical protein [Streptomyces pactum]', 'gi|943384305|ref|WP_055418477.1|', '6.2e-36', '80.00', '98.96', '159']	--	--	--
GE000569	--	--	Molecular Function: DNA binding (GO:0003677); Molecular Function: DNA-binding transcription factor activity (GO:0003700); Biological Process: regulation of transcription, DNA-templated (GO:0006355)	--	['GE000569', 'GntR family transcriptional regulator [Streptomyces yerevanensis]', 'gi|917137818|ref|WP_051744530.1|', '1.6e-39', '88.54', '100.00', '171']	GntR	--	--
GE000570	--	--	--	--	['GE000570', 'hypothetical protein [Streptomyces aurantiacus]', 'gi|943866789|ref|WP_055509305.1|', '7.4e-114', '96.74', '100.00', '419']	--	--	--
GE000571	--	--	--	--	['GE000571', 'hypothetical protein [Streptomyces sparsogenes]', 'gi|1349058687|ref|WP_104531387.1|', '1.5e-71', '65.97', '94.55', '278']	--	--	--
GE000572	--	--	--	--	['GE000572', 'hypothetical protein, partial [Streptomyces africanus]', 'gi|1197517685|ref|WP_086562525.1|', '0.0e+00', '77.90', '90.55', '1262']	RHS_repeat;RHS	Putative protein RhsE	Putative protein RhsE
GE000573	--	--	--	--	['GE000573', 'hypothetical protein [Streptomyces africanus]', 'gi|1197517684|ref|WP_086562524.1|', '6.4e-70', '81.53', '97.52', '272']	--	--	--
GE000574	--	--	Cellular Component: integral component of membrane (GO:0016021)	--	['GE000574', 'hypothetical protein [Streptomyces phaeochromogenes]', 'gi|944021422|ref|WP_055610895.1|', '2.7e-88', '78.10', '100.00', '334']	--	--	--
GE000575	NOG43649|--	[S]: Function unknown	--	--	['GE000575', 'hypothetical protein [Streptomyces phaeochromogenes]', 'gi|944021423|ref|WP_055610896.1|', '7.2e-141', '94.72', '100.00', '509']	--	--	--
GE000576	COG4962|type ii secretion system protein E	[U]: Intracellular trafficking, secretion, and vesicular transport	Molecular Function: ATP binding (GO:0005524); Biological Process: transport (GO:0006810)	--	['GE000576', 'CpaF family protein [Streptomyces sp. A217]', 'gi|1372251182|ref|WP_107020899.1|', '1.4e-220', '97.94', '100.00', '774']	T2SSE	Type IV secretion system protein VirB11	Type IV secretion system protein VirB11
GE000577	--	--	Cellular Component: integral component of membrane (GO:0016021)	--	['GE000577', 'type II secretion system protein [Streptomyces phaeochromogenes]', 'gi|1373441328|ref|WP_107102295.1|', '3.3e-158', '95.05', '98.47', '567']	T2SSF	--	--
GE000578	NOG34088|type II secretion system protein	[U]: Intracellular trafficking, secretion, and vesicular transport	Cellular Component: integral component of membrane (GO:0016021)	--	['GE000578', 'type II secretion system protein [Streptomyces aurantiacus]', 'gi|1373437637|ref|WP_107099741.1|', '2.0e-149', '95.36', '98.05', '537']	T2SSF	--	--
GE000579	--	--	Cellular Component: integral component of membrane (GO:0016021)	--	['GE000579', 'MULTISPECIES: hypothetical protein [Streptomyces]', 'gi|943866773|ref|WP_055509289.1|', '2.0e-35', '98.80', '100.00', '157']	--	--	--
GE000580	NOG160331|TadE-like protein	[S]: Function unknown	Cellular Component: integral component of membrane (GO:0016021)	--	['GE000580', 'pilus assembly protein [Streptomyces sp. NEAU-SSA 1]', 'gi|1477203620|ref|WP_119100385.1|', '4.6e-61', '91.97', '100.00', '243']	TadE	--	--
GE000581	--	--	Cellular Component: integral component of membrane (GO:0016021)	--	['GE000581', 'pilus assembly protein [Streptomyces aurantiacus]', 'gi|943866768|ref|WP_055509284.1|', '3.1e-58', '92.03', '90.20', '233']	TadE	--	--
GE000582	--	--	Cellular Component: integral component of membrane (GO:0016021)	--	['GE000582', 'hypothetical protein [Streptomyces phaeochromogenes]', 'gi|944021457|ref|WP_055610930.1|', '1.6e-68', '91.95', '93.12', '268']	Tad	--	--
GE000583	NOG115490|--	[S]: Function unknown	--	--	['GE000583', 'hypothetical protein [Streptomyces phaeochromogenes]', 'gi|944021429|ref|WP_055610902.1|', '2.9e-48', '92.79', '97.37', '200']	--	--	--
GE000584	COG1902|NADH flavin oxidoreductase, NADH oxidase	[C]: Energy production and conversion	Molecular Function: FMN binding (GO:0010181); Molecular Function: oxidoreductase activity (GO:0016491); Biological Process: oxidation-reduction process (GO:0055114)	--	['GE000584', 'alkene reductase [Streptomyces regalis]', 'gi|1011885797|ref|WP_062702611.1|', '4.3e-202', '95.95', '100.00', '713']	Oxidored_FMN	N-ethylmaleimide reductase	N-ethylmaleimide reductase
GE000585	COG1012|Dehydrogenase	[C]: Energy production and conversion	Molecular Function: aldehyde dehydrogenase [NAD(P)+] activity (GO:0004030); Biological Process: cellular aldehyde metabolic process (GO:0006081); Biological Process: oxidation-reduction process (GO:0055114)	K00128|aldehyde dehydrogenase (NAD+)	['GE000585', 'aldehyde dehydrogenase family protein [Streptomyces scabiei]', 'gi|1197810159|ref|WP_086746955.1|', '3.5e-243', '96.21', '100.00', '849']	Aldedh;LuxC	4,4&apos;-diaponeurosporen-aldehyde dehydrogenase	4,4&apos;-diaponeurosporen-aldehyde dehydrogenase
GE000586	COG1396|Transcriptional regulator	[K]: Transcription	Molecular Function: sequence-specific DNA binding (GO:0043565)	--	['GE000586', 'XRE family transcriptional regulator [Streptomyces sp. 94]', 'gi|1275855086|ref|WP_099919903.1|', '4.1e-166', '96.09', '100.00', '593']	MLTR_LBD;HTH_31;HTH_3	--	--
GE000588	--	--	--	--	['GE000588', 'hypothetical protein [Streptomyces phaeochromogenes]', 'gi|944021458|ref|WP_055610931.1|', '3.7e-166', '83.74', '90.56', '593']	--	--	--
GE000589	--	--	--	--	['GE000589', 'hypothetical protein [Streptomyces phaeochromogenes]', 'gi|944021431|ref|WP_055610904.1|', '2.0e-71', '82.39', '73.95', '278']	--	--	--
GE000590	NOG25454|Peptidoglycan-binding lysm	[S]: Function unknown	--	--	['GE000590', 'hypothetical protein [Streptomyces phaeochromogenes]', 'gi|944021432|ref|WP_055610905.1|', '0.0e+00', '90.35', '100.00', '1624']	BTAD	--	--
GE000591	NOG81154|Peptidase A24A, prepilin type IV	[R]: General function prediction only	Molecular Function: aspartic-type endopeptidase activity (GO:0004190); Biological Process: proteolysis (GO:0006508); Cellular Component: integral component of membrane (GO:0016021)	K02654|leader peptidase (prepilin peptidase) / N-methyltransferase	['GE000591', 'prepilin peptidase [Streptomyces sp. A217]', 'gi|1372251188|ref|WP_107020905.1|', '6.7e-111', '84.25', '100.00', '409']	Peptidase_A24	--	--
GE000592	COG1060|Catalyzes the radical-mediated transfer of the hydroxybenzyl group from 4-hydroxyphenylpyruvate (HPP) to 5-amino- 6-ribitylamino-2,4(1H,3H)-pyrimidinedione to form 7,8-didemethyl- 8-hydroxy-5-deazariboflavin (FO) (By similarity)	[H]: Coenzyme transport and metabolism	Molecular Function: iron ion binding (GO:0005506); Biological Process: menaquinone biosynthetic process (GO:0009234); Molecular Function: transferase activity, transferring alkyl or aryl (other than methyl) groups (GO:0016765); Molecular Function: oxidoreductase activity, acting on X-H and Y-H to form an X-Y bond (GO:0046992); Molecular Function: 4 iron, 4 sulfur cluster binding (GO:0051539); Bio…	K11784|cyclic dehypoxanthinyl futalosine synthase	['GE000592', 'dehypoxanthine futalosine cyclase [Streptomyces phaeochromogenes]', 'gi|944021434|ref|WP_055610907.1|', '1.1e-224', '98.25', '98.52', '788']	Radical_SAM	Cyclic dehypoxanthine futalosine synthase	Cyclic dehypoxanthine futalosine synthase
GE000593	--	--	Molecular Function: hydrolase activity, acting on carbon-nitrogen (but not peptide) bonds (GO:0016810)	--	['GE000593', 'hypothetical protein [Streptomyces avermitilis]', 'gi|499294991|ref|WP_010986249.1|', '1.7e-56', '79.05', '98.67', '228']	--	--	--
GE000594	--	--	Molecular Function: hydrolase activity, hydrolyzing O-glycosyl compounds (GO:0004553); Biological Process: carbohydrate metabolic process (GO:0005975)	--	['GE000594', 'hypothetical protein [Streptomyces phaeochromogenes]', 'gi|944021436|ref|WP_055610909.1|', '5.4e-143', '80.91', '100.00', '516']	--	--	--
GE000595	--	--	Cellular Component: integral component of membrane (GO:0016021)	--	['GE000595', 'hypothetical protein [Streptomyces phaeochromogenes]', 'gi|1158520927|ref|WP_079052785.1|', '4.9e-37', '92.22', '62.50', '163']	--	--	--
GE000596	COG0726|polysaccharide deacetylase	[G]: Carbohydrate transport and metabolism	Biological Process: carbohydrate metabolic process (GO:0005975); Cellular Component: integral component of membrane (GO:0016021); Molecular Function: transferase activity (GO:0016740); Molecular Function: hydrolase activity, acting on carbon-nitrogen (but not peptide) bonds (GO:0016810)	--	['GE000596', 'glycosyltransferase [Streptomyces aurantiacus]', 'gi|943866750|ref|WP_055509266.1|', '0.0e+00', '94.01', '99.74', '1333']	Glyco_tranf_2_3;Glycos_transf_2;Polysacc_deac_1;Glyco_trans_2_3;Glyco_transf_21;Chitin_synth_2;Glyco_tranf_2_2	Poly-beta-1,6-N-acetyl-D-glucosamine synthase	Poly-beta-1,6-N-acetyl-D-glucosamine synthase
GE000597	--	--	Cellular Component: integral component of membrane (GO:0016021); Molecular Function: transferase activity, transferring acyl groups other than amino-acyl groups (GO:0016747)	--	['GE000597', 'MULTISPECIES: acyltransferase [Streptomyces]', 'gi|493425001|ref|WP_006380731.1|', '2.6e-181', '87.68', '87.69', '644']	Acyl_transf_3	--	--
GE000598	COG2226|Methyltransferase required for the conversion of demethylmenaquinone (DMKH2) to menaquinone (MKH2)	[H]: Coenzyme transport and metabolism	Molecular Function: methyltransferase activity (GO:0008168); Biological Process: menaquinone biosynthetic process (GO:0009234); Biological Process: methylation (GO:0032259)	K03183|demethylmenaquinone methyltransferase / 2-methoxy-6-polyprenyl-1,4-benzoquinol methylase	['GE000598', 'demethylmenaquinone methyltransferase [Streptomyces sp. A217]', 'gi|1372251200|ref|WP_107020917.1|', '4.4e-128', '97.83', '97.46', '466']	Ubie_methyltran;Methyltransf_11;Methyltransf_25;Methyltransf_23;Methyltransf_31;Methyltransf_12	Demethylmenaquinone methyltransferase	Demethylmenaquinone methyltransferase
GE000599	--	--	--	--	['GE000599', 'PASTA domain-containing protein [Streptomyces phaeochromogenes]', 'gi|1158520928|ref|WP_079052786.1|', '3.8e-45', '91.07', '100.00', '189']	PASTA	--	--
GE000600	--	--	Molecular Function: N-acetyltransferase activity (GO:0008080)	--	['GE000600', 'N-acetyltransferase [Streptomyces sp. A217]', 'gi|1372251202|ref|WP_107020919.1|', '2.3e-83', '90.74', '100.00', '317']	Acetyltransf_3;Acetyltransf_1	--	--
GE000601	COG0644|geranylgeranyl reductase	[C]: Energy production and conversion	Molecular Function: oxidoreductase activity, acting on the CH-CH group of donors, NAD or NADP as acceptor (GO:0016628); Biological Process: oxidation-reduction process (GO:0055114); Molecular Function: FAD binding (GO:0071949)	--	['GE000601', 'geranylgeranyl reductase family protein [Streptomyces phaeochromogenes]', 'gi|944021443|ref|WP_055610916.1|', '1.1e-252', '98.39', '100.00', '881']	FAD_binding_3;DAO;Trp_halogenase;FAD_binding_2;Lycopene_cycl;NAD_binding_8;Thi4;Pyr_redox_2;GIDA	Menaquinone reductase	Menaquinone reductase
GE000602	COG0791|NLP P60 protein	[M]: Cell wall/membrane/envelope biogenesis	Molecular Function: hydrolase activity (GO:0016787)	--	['GE000602', 'NlpC/P60 family protein [Streptomyces sp. NEAU-SSA 1]', 'gi|1477201859|ref|WP_119098652.1|', '2.0e-70', '90.57', '100.00', '275']	NLPC_P60	Probable endopeptidase p60	Probable endopeptidase p60
GE000603	COG0838|NDH-1 shuttles electrons from NADH, via FMN and iron- sulfur (Fe-S) centers, to quinones in the respiratory chain	[C]: Energy production and conversion	Cellular Component: plasma membrane (GO:0005886); Biological Process: transport (GO:0006810); Molecular Function: NADH dehydrogenase (ubiquinone) activity (GO:0008137); Cellular Component: integral component of membrane (GO:0016021); Molecular Function: quinone binding (GO:0048038); Biological Process: oxidation-reduction process (GO:0055114)	K00330|NADH-quinone oxidoreductase subunit A	['GE000603', 'MULTISPECIES: NADH-quinone oxidoreductase subunit A [Streptomyces]', 'gi|490072208|ref|WP_003974383.1|', '3.4e-60', '100.00', '100.00', '240']	Oxidored_q4	NADH-quinone oxidoreductase subunit A	NADH-quinone oxidoreductase subunit A
GE000604	COG0377|NDH-1 shuttles electrons from NADH, via FMN and iron- sulfur (Fe-S) centers, to quinones in the respiratory chain. The immediate electron acceptor for the enzyme in this species is believed to be ubiquinone. Couples the redox reaction to proton translocation (for every two electrons transferred, four hydrogen ions are translocated across the cytoplasmic membrane), and thus conserves the r…	[C]: Energy production and conversion	Molecular Function: iron ion binding (GO:0005506); Cellular Component: plasma membrane (GO:0005886); Biological Process: transport (GO:0006810); Molecular Function: NADH dehydrogenase (ubiquinone) activity (GO:0008137); Molecular Function: quinone binding (GO:0048038); Molecular Function: 4 iron, 4 sulfur cluster binding (GO:0051539); Biological Process: oxidation-reduction process (GO:0055114)	K00331|NADH-quinone oxidoreductase subunit B	['GE000604', 'MULTISPECIES: NADH-quinone oxidoreductase subunit B [Streptomyces]', 'gi|517352760|ref|WP_018528252.1|', '1.3e-98', '100.00', '100.00', '368']	Oxidored_q6	NADH-quinone oxidoreductase subunit B 1	NADH-quinone oxidoreductase subunit B 1
GE000605	COG0852|NDH-1 shuttles electrons from NADH, via FMN and iron- sulfur (Fe-S) centers, to quinones in the respiratory chain. The immediate electron acceptor for the enzyme in this species is believed to be ubiquinone. Couples the redox reaction to proton translocation (for every two electrons transferred, four hydrogen ions are translocated across the cytoplasmic membrane), and thus conserves the r…	[C]: Energy production and conversion	Cellular Component: plasma membrane (GO:0005886); Biological Process: transport (GO:0006810); Molecular Function: NADH dehydrogenase (ubiquinone) activity (GO:0008137); Molecular Function: quinone binding (GO:0048038); Biological Process: oxidation-reduction process (GO:0055114)	K00332|NADH-quinone oxidoreductase subunit C	['GE000605', 'NADH-quinone oxidoreductase subunit C [Streptomyces phaeochromogenes]', 'gi|944021445|ref|WP_055610918.1|', '7.6e-139', '97.15', '100.00', '502']	Complex1_30kDa	NADH-quinone oxidoreductase subunit C	NADH-quinone oxidoreductase subunit C
GE000606	COG0649|NDH-1 shuttles electrons from NADH, via FMN and iron- sulfur (Fe-S) centers, to quinones in the respiratory chain. The immediate electron acceptor for the enzyme in this species is believed to be ubiquinone. Couples the redox reaction to proton translocation (for every two electrons transferred, four hydrogen ions are translocated across the cytoplasmic membrane), and thus conserves the r…	[C]: Energy production and conversion	Cellular Component: plasma membrane (GO:0005886); Biological Process: transport (GO:0006810); Molecular Function: quinone binding (GO:0048038); Molecular Function: NADH dehydrogenase (quinone) activity (GO:0050136); Molecular Function: NAD binding (GO:0051287); Biological Process: oxidation-reduction process (GO:0055114)	K00333|NADH-quinone oxidoreductase subunit D	['GE000606', 'NADH-quinone oxidoreductase subunit D [Streptomyces phaeochromogenes]', 'gi|944021446|ref|WP_055610919.1|', '1.8e-255', '98.19', '100.00', '890']	Complex1_49kDa	NADH-quinone oxidoreductase subunit D 1	NADH-quinone oxidoreductase subunit D 1
GE000607	COG1905|Nadh dehydrogenase	[C]: Energy production and conversion	Molecular Function: oxidoreductase activity (GO:0016491); Biological Process: oxidation-reduction process (GO:0055114)	K00334|NADH-quinone oxidoreductase subunit E	['GE000607', 'NADH dehydrogenase subunit E [Streptomyces sp. 57]', 'gi|1491544643|ref|RLK37576.1|', '7.4e-141', '88.36', '100.00', '509']	2Fe-2S_thioredx	NADH-quinone oxidoreductase subunit E	NADH-quinone oxidoreductase subunit E
GE000608	COG1894|Nadh dehydrogenase	[C]: Energy production and conversion	Molecular Function: NADH dehydrogenase (ubiquinone) activity (GO:0008137); Molecular Function: FMN binding (GO:0010181); Molecular Function: metal ion binding (GO:0046872); Molecular Function: NAD binding (GO:0051287); Molecular Function: 4 iron, 4 sulfur cluster binding (GO:0051539); Biological Process: oxidation-reduction process (GO:0055114)	K00335|NADH-quinone oxidoreductase subunit F	['GE000608', 'NADH oxidoreductase (quinone) subunit F [Streptomyces phaeochromogenes]', 'gi|944021447|ref|WP_055610920.1|', '8.9e-274', '98.26', '100.00', '951']	Complex1_51K;NADH_4Fe-4S;SLBB	NADH-quinone oxidoreductase subunit F	NADH-quinone oxidoreductase subunit F
GE000609	COG1034|subunit G	[C]: Energy production and conversion	Molecular Function: NADH dehydrogenase (ubiquinone) activity (GO:0008137); Molecular Function: electron transfer activity (GO:0009055); Cellular Component: membrane (GO:0016020); Molecular Function: molybdenum ion binding (GO:0030151); Biological Process: ATP synthesis coupled electron transport (GO:0042773); Molecular Function: 4 iron, 4 sulfur cluster binding (GO:0051539)	K00336|NADH-quinone oxidoreductase subunit G	['GE000609', 'NADH-quinone oxidoreductase subunit G [Streptomyces aurantiacus]', 'gi|943866728|ref|WP_055509244.1|', '0.0e+00', '94.48', '100.00', '1549']	Fer2_4;Molybdopterin;NADH-G_4Fe-4S_3;Molydop_binding;Fer2;Molybdop_Fe4S4	NADH-quinone oxidoreductase subunit G	NADH-quinone oxidoreductase subunit G
GE000610	COG1005|NDH-1 shuttles electrons from NADH, via FMN and iron- sulfur (Fe-S) centers, to quinones in the respiratory chain. The immediate electron acceptor for the enzyme in this species is believed to be ubiquinone. Couples the redox reaction to proton translocation (for every two electrons transferred, four hydrogen ions are translocated across the cytoplasmic membrane), and thus conserves the r…	[C]: Energy production and conversion	Cellular Component: plasma membrane (GO:0005886); Cellular Component: integral component of membrane (GO:0016021); Molecular Function: oxidoreductase activity, acting on NAD(P)H, quinone or similar compound as acceptor (GO:0016655); Molecular Function: quinone binding (GO:0048038); Biological Process: oxidation-reduction process (GO:0055114)	K00337|NADH-quinone oxidoreductase subunit H	['GE000610', 'NADH-quinone oxidoreductase subunit NuoH [Streptomyces phaeochromogenes]', 'gi|944021449|ref|WP_055610922.1|', '2.5e-252', '95.89', '100.00', '880']	NADHdh	NADH-quinone oxidoreductase subunit H	NADH-quinone oxidoreductase subunit H
GE000611	COG1143|NDH-1 shuttles electrons from NADH, via FMN and iron- sulfur (Fe-S) centers, to quinones in the respiratory chain. The immediate electron acceptor for the enzyme in this species is believed to be ubiquinone. Couples the redox reaction to proton translocation (for every two electrons transferred, four hydrogen ions are translocated across the cytoplasmic membrane), and thus conserves the r…	[C]: Energy production and conversion	Molecular Function: iron ion binding (GO:0005506); Cellular Component: plasma membrane (GO:0005886); Molecular Function: quinone binding (GO:0048038); Molecular Function: NADH dehydrogenase (quinone) activity (GO:0050136); Molecular Function: 4 iron, 4 sulfur cluster binding (GO:0051539); Biological Process: oxidation-reduction process (GO:0055114)	K00338|NADH-quinone oxidoreductase subunit I	['GE000611', 'NADH-quinone oxidoreductase subunit NuoI [Streptomyces aurantiacus]', 'gi|943866724|ref|WP_055509240.1|', '2.9e-102', '95.31', '100.00', '380']	Fer4;Fer4_7;Fer4_16;Fer4_6;Fer4_10;Fer4_2;Fer4_21;Fer4_9;Fer4_8;Fer4_17;Fer4_4	NADH-quinone oxidoreductase subunit I 1	NADH-quinone oxidoreductase subunit I 1
GE000612	COG0839|NADH dehydrogenase subunit j	[C]: Energy production and conversion	Molecular Function: NADH dehydrogenase (ubiquinone) activity (GO:0008137); Cellular Component: integral component of membrane (GO:0016021); Biological Process: oxidation-reduction process (GO:0055114)	K00339|NADH-quinone oxidoreductase subunit J	['GE000612', 'NADH-quinone oxidoreductase subunit J [Streptomyces phaeochromogenes]', 'gi|944021451|ref|WP_055610924.1|', '1.2e-135', '95.71', '100.00', '491']	Oxidored_q3	NADH-quinone oxidoreductase subunit 10	NADH-quinone oxidoreductase subunit 10
GE000613	COG0713|NDH-1 shuttles electrons from NADH, via FMN and iron- sulfur (Fe-S) centers, to quinones in the respiratory chain. The immediate electron acceptor for the enzyme in this species is believed to be ubiquinone. Couples the redox reaction to proton translocation (for every two electrons transferred, four hydrogen ions are translocated across the cytoplasmic membrane), and thus conserves the r…	[C]: Energy production and conversion	Biological Process: transport (GO:0006810); Molecular Function: NADH dehydrogenase (ubiquinone) activity (GO:0008137); Cellular Component: integral component of membrane (GO:0016021); Biological Process: ATP synthesis coupled electron transport (GO:0042773); Cellular Component: plasma membrane respiratory chain complex I (GO:0045272); Molecular Function: quinone binding (GO:0048038)	K00340|NADH-quinone oxidoreductase subunit K	['GE000613', 'MULTISPECIES: NADH-quinone oxidoreductase subunit NuoK [Actinobacteria]', 'gi|491065936|ref|WP_004927567.1|', '4.1e-43', '100.00', '100.00', '183']	Oxidored_q2	NADH-quinone oxidoreductase subunit K 2	NADH-quinone oxidoreductase subunit K 2
GE000614	COG1009|subunit l	[C]: Energy production and conversion	Molecular Function: NADH dehydrogenase (ubiquinone) activity (GO:0008137); Cellular Component: integral component of membrane (GO:0016021); Biological Process: ATP synthesis coupled electron transport (GO:0042773)	K00341|NADH-quinone oxidoreductase subunit L	['GE000614', 'NADH-quinone oxidoreductase subunit L [Streptomyces aurantiacus]', 'gi|943866721|ref|WP_055509237.1|', '0.0e+00', '92.27', '99.39', '1155']	Proton_antipo_M;Proton_antipo_N	NADH-quinone oxidoreductase subunit L	NADH-quinone oxidoreductase subunit L
GE000615	COG1008|subunit m	[C]: Energy production and conversion	Molecular Function: NADH dehydrogenase (ubiquinone) activity (GO:0008137); Cellular Component: integral component of membrane (GO:0016021); Biological Process: ATP synthesis coupled electron transport (GO:0042773)	K00342|NADH-quinone oxidoreductase subunit M	['GE000615', 'NADH-quinone oxidoreductase subunit M [Streptomyces sp. A217]', 'gi|1372251212|ref|WP_107020929.1|', '1.2e-277', '97.32', '100.00', '964']	Proton_antipo_M	NADH-quinone oxidoreductase subunit M	NADH-quinone oxidoreductase subunit M
GE000616	COG1007|NDH-1 shuttles electrons from NADH, via FMN and iron- sulfur (Fe-S) centers, to quinones in the respiratory chain. The immediate electron acceptor for the enzyme in this species is believed to be ubiquinone. Couples the redox reaction to proton translocation (for every two electrons transferred, four hydrogen ions are translocated across the cytoplasmic membrane), and thus conserves the r…	[C]: Energy production and conversion	Cellular Component: plasma membrane (GO:0005886); Biological Process: transport (GO:0006810); Molecular Function: NADH dehydrogenase (ubiquinone) activity (GO:0008137); Cellular Component: integral component of membrane (GO:0016021); Biological Process: ATP synthesis coupled electron transport (GO:0042773); Molecular Function: quinone binding (GO:0048038)	K00343|NADH-quinone oxidoreductase subunit N	['GE000616', 'NADH-quinone oxidoreductase subunit NuoN [Streptomyces phaeochromogenes]', 'gi|944021454|ref|WP_055610927.1|', '1.9e-259', '95.26', '100.00', '904']	Proton_antipo_M	NADH-quinone oxidoreductase subunit N 3	NADH-quinone oxidoreductase subunit N 3
GE000617	COG0514|atp-dependent dna helicase	[L]: Replication, recombination and repair	Molecular Function: nucleic acid binding (GO:0003676); Molecular Function: ATP binding (GO:0005524); Cellular Component: intracellular (GO:0005622); Biological Process: DNA replication (GO:0006260); Biological Process: DNA repair (GO:0006281); Biological Process: DNA recombination (GO:0006310); Biological Process: SOS response (GO:0009432); Biological Process: DNA duplex unwinding (GO:0032508); M…	K03654|ATP-dependent DNA helicase RecQ	['GE000617', 'DNA helicase RecQ [Streptomyces aurantiacus]', 'gi|1158575082|ref|WP_079103193.1|', '0.0e+00', '90.38', '90.42', '1135']	RQC;HRDC;RecQ_Zn_bind;Helicase_C;DEAD	ATP-dependent DNA helicase RecQ	ATP-dependent DNA helicase RecQ
GE000618	COG1053|Succinate DeHydrogenase	[C]: Energy production and conversion	Molecular Function: oxidoreductase activity (GO:0016491); Biological Process: oxidation-reduction process (GO:0055114)	--	['GE000618', 'succinate dehydrogenase/fumarate reductase flavoprotein subunit [Streptomyces sp. 57]', 'gi|1491544654|ref|RLK37587.1|', '0.0e+00', '82.09', '94.95', '1382']	FAD_binding_2;HEAT_2;HEAT;Pyr_redox_2;Succ_DH_flav_C;FAD_oxidored;Cnd1;HI0933_like;GIDA;FAD_binding_3	Fumarate reductase flavoprotein subunit	Fumarate reductase flavoprotein subunit
GE000619	COG1116|(ABC) transporter	[P]: Inorganic ion transport and metabolism	Molecular Function: ATP binding (GO:0005524); Molecular Function: ATPase activity (GO:0016887)	K02049|NitT/TauT family transport system ATP-binding protein	['GE000619', 'ABC transporter ATP-binding protein [Streptomyces sp. A217]', 'gi|1372251216|ref|WP_107020933.1|', '4.0e-117', '82.86', '100.00', '430']	ABC_tran;AAA_21	Taurine import ATP-binding protein TauB	Taurine import ATP-binding protein TauB
GE000620	COG0600|Binding-protein-dependent transport systems inner membrane component	[P]: Inorganic ion transport and metabolism	Cellular Component: plasma membrane (GO:0005886); Biological Process: transport (GO:0006810); Cellular Component: integral component of membrane (GO:0016021)	K02050|NitT/TauT family transport system permease protein	['GE000620', 'ABC transporter permease [Streptomyces sp. B9173]', 'gi|1174875967|ref|WP_081553136.1|', '6.0e-135', '87.37', '100.00', '489']	BPD_transp_1	Nitrate import permease protein NrtB	Nitrate import permease protein NrtB
GE000621	COG0715|(ABC) transporter	[P]: Inorganic ion transport and metabolism	--	K02051|NitT/TauT family transport system substrate-binding protein	['GE000621', 'ABC transporter substrate-binding protein [Streptomyces cellulosae]', 'gi|664141432|ref|WP_030677983.1|', '1.4e-210', '85.94', '91.95', '741']	NMT1;NMT1_2;Phosphonate-bd	--	--
GE000622	COG1146|4fe-4S ferredoxin iroN-sulfur binding	[C]: Energy production and conversion	--	--	['GE000622', 'MULTISPECIES: ferredoxin family protein [Streptomyces]', 'gi|499295018|ref|WP_010986276.1|', '2.7e-39', '100.00', '100.00', '169']	Fer4_7;Fer4;Fer4_9;Fer4_10	--	--
GE000623	COG2188|GntR family transcriptional regulator	[K]: Transcription	Molecular Function: DNA binding (GO:0003677); Molecular Function: DNA-binding transcription factor activity (GO:0003700); Biological Process: regulation of transcription, DNA-templated (GO:0006355)	K03710|GntR family transcriptional regulator	['GE000623', 'GntR family transcriptional regulator [Streptomyces sp. A217]', 'gi|1372251219|ref|WP_107020936.1|', '6.6e-133', '96.14', '100.00', '482']	UTRA;GntR	Uncharacterized HTH-type transcriptional regulator YidP	Uncharacterized HTH-type transcriptional regulator YidP
GE000624	COG0179|Fumarylacetoacetate hydrolase	[Q]: Secondary metabolites biosynthesis, transport and catabolism	Molecular Function: fumarylacetoacetase activity (GO:0004334); Biological Process: aromatic amino acid family metabolic process (GO:0009072)	K01555|fumarylacetoacetase	['GE000624', 'fumarylacetoacetase [Streptomyces aurantiacus]', 'gi|943866715|ref|WP_055509231.1|', '1.3e-228', '95.54', '100.00', '801']	FAA_hydrolase;FAA_hydrolase_N	--	--
GE000625	COG0561|,hydrolase	[R]: General function prediction only	Molecular Function: hydrolase activity (GO:0016787)	--	['GE000625', 'HAD family hydrolase [Streptomyces aurantiacus]', 'gi|943866713|ref|WP_055509229.1|', '5.8e-139', '95.22', '84.74', '503']	Hydrolase_3;S6PP;HAD	Sugar phosphatase YidA	Sugar phosphatase YidA
GE000626	COG3953|tail protein	[S]: Function unknown	--	--	['GE000626', 'LysM peptidoglycan-binding domain-containing protein [Streptomyces sp. A217]', 'gi|1372251223|ref|WP_107020940.1|', '7.6e-91', '74.39', '100.00', '342']	LysM;SLT	--	--
GE000628	COG0142|synthase	[H]: Coenzyme transport and metabolism	Biological Process: isoprenoid biosynthetic process (GO:0008299); Molecular Function: transferase activity (GO:0016740)	K00805|heptaprenyl diphosphate synthase	['GE000628', 'polyprenyl synthetase family protein [Streptomyces sp. A217]', 'gi|1372251225|ref|WP_107020942.1|', '1.8e-178', '97.32', '100.00', '634']	polyprenyl_synt	Heptaprenyl diphosphate synthase component 2	Heptaprenyl diphosphate synthase component 2
GE000629	NOG00014|--	[S]: Function unknown	Cellular Component: integral component of membrane (GO:0016021)	--	['GE000629', 'outer membrane lipoprotein carrier protein LolA [Streptomyces sp. A217]', 'gi|1372251226|ref|WP_107020943.1|', '1.9e-182', '83.53', '100.00', '647']	MucB_RseB	--	--
GE000630	COG1131|(ABC) transporter	[V]: Defense mechanisms	Molecular Function: ATP binding (GO:0005524); Molecular Function: ATPase activity (GO:0016887)	K01990|ABC-2 type transport system ATP-binding protein	['GE000630', 'ABC transporter ATP-binding protein [Streptomyces aurantiacus]', 'gi|1158575084|ref|WP_079103195.1|', '6.2e-158', '97.03', '85.35', '566']	ABC_tran;AAA_21	Uncharacterized ABC transporter ATP-binding protein YhcH	Uncharacterized ABC transporter ATP-binding protein YhcH
GE000631	NOG35500|abc transporter membrane protein	[R]: General function prediction only	Biological Process: transport (GO:0006810); Cellular Component: integral component of membrane (GO:0016021)	K01992|ABC-2 type transport system permease protein	['GE000631', 'ABC transporter permease [Streptomyces sp. A217]', 'gi|1372251227|ref|WP_107020944.1|', '8.0e-130', '89.14', '100.00', '472']	ABC2_membrane_2;ABC2_membrane_4	--	--
GE000632	COG0655|Nadph-dependent fmn reductase	[R]: General function prediction only	Molecular Function: oxidoreductase activity (GO:0016491); Biological Process: oxidation-reduction process (GO:0055114)	--	['GE000632', 'flavodoxin family protein [Streptomyces phaeochromogenes]', 'gi|944026701|ref|WP_055616135.1|', '4.5e-102', '93.78', '100.00', '379']	FMN_red;Flavodoxin_2	--	--
GE000633	COG2234|peptidase m28	[R]: General function prediction only	--	K19702|aminopeptidase S	['GE000633', 'M20/M25/M40 family metallo-hydrolase [Streptomyces phaeochromogenes]', 'gi|944026700|ref|WP_055616134.1|', '3.8e-159', '91.69', '100.00', '570']	Peptidase_M28;Peptidase_M20	Leupeptin-inactivating enzyme 1	Leupeptin-inactivating enzyme 1
GE000634	--	--	--	--	['GE000634', 'glyoxalase/bleomycin resistance/dioxygenase family protein [Streptomyces aurantiacus]', 'gi|943866821|ref|WP_055509337.1|', '3.5e-71', '86.39', '89.63', '276']	Glyoxalase_6	--	--
GE000635	--	--	--	--	['GE000635', 'zf-CGNR multi-domain protein [Streptomyces aurantiacus]', 'gi|1373437634|ref|WP_107099738.1|', '6.2e-91', '84.26', '99.49', '342']	ABATE;zf-CGNR	--	--
GE000636	COG1733|Transcriptional regulator	[K]: Transcription	--	--	['GE000636', 'MULTISPECIES: transcriptional regulator [Streptomyces]', 'gi|1274306780|ref|WP_099500573.1|', '1.8e-65', '96.24', '95.68', '257']	HxlR	Uncharacterized HTH-type transcriptional regulator YdeP	Uncharacterized HTH-type transcriptional regulator YdeP
GE000637	NOG00184|major facilitator Superfamily	[G]: Carbohydrate transport and metabolism	Molecular Function: transporter activity (GO:0005215); Cellular Component: integral component of membrane (GO:0016021); Biological Process: transmembrane transport (GO:0055085)	--	['GE000637', 'MFS transporter [Streptomyces sp. NEAU-SSA 1]', 'gi|1477205951|ref|WP_119102655.1|', '1.1e-176', '81.62', '79.65', '629']	MFS_1	Cephamycin export protein CmcT	Cephamycin export protein CmcT
GE000638	COG0654|Monooxygenase	--	Molecular Function: 4-hydroxybenzoate 3-monooxygenase activity (GO:0018659); Biological Process: oxidation-reduction process (GO:0055114); Molecular Function: FAD binding (GO:0071949)	K00481|p-hydroxybenzoate 3-monooxygenase	['GE000638', '4-hydroxybenzoate 3-monooxygenase [Streptomyces sp. A217]', 'gi|1372251230|ref|WP_107020947.1|', '1.1e-216', '89.90', '100.00', '761']	FAD_binding_3;NAD_binding_8	4-hydroxybenzoate 3-monooxygenase (NAD(P)H)	4-hydroxybenzoate 3-monooxygenase (NAD(P)H)
GE000639	COG2962|rard protein	[R]: General function prediction only	Molecular Function: transporter activity (GO:0005215); Cellular Component: integral component of plasma membrane (GO:0005887); Biological Process: transport (GO:0006810)	K05786|chloramphenicol-sensitive protein RarD	['GE000639', 'EamA family transporter RarD [Streptomyces phaeochromogenes]', 'gi|944023240|ref|WP_055612674.1|', '1.1e-157', '93.71', '85.07', '565']	EamA	Protein RarD	Protein RarD
GE000640	COG0702|epimerase dehydratase	--	--	K19267|NAD(P)H dehydrogenase (quinone)	['GE000640', 'SDR family oxidoreductase [Streptomyces phaeochromogenes]', 'gi|944023236|ref|WP_055612670.1|', '7.2e-133', '87.68', '100.00', '482']	NAD_binding_10;NmrA;NAD_binding_4	Quinone oxidoreductase 2	Quinone oxidoreductase 2
GE000641	COG1733|Transcriptional regulator	[K]: Transcription	--	--	['GE000641', 'transcriptional regulator [Streptomyces sp. NEAU-SSA 1]', 'gi|1477205947|ref|WP_119102651.1|', '5.4e-51', '83.59', '96.92', '209']	HxlR;PadR	HTH-type transcriptional activator HxlR	HTH-type transcriptional activator HxlR
GE000642	COG1013|Oxidoreductase required for the transfer of electrons from pyruvate to flavodoxin (By similarity)	[C]: Energy production and conversion	Molecular Function: catalytic activity (GO:0003824); Molecular Function: thiamine pyrophosphate binding (GO:0030976)	K00175|2-oxoglutarate/2-oxoacid ferredoxin oxidoreductase subunit beta	['GE000642', '2-oxoacid:ferredoxin oxidoreductase subunit beta [Streptomyces phaeochromogenes]', 'gi|944023237|ref|WP_055612671.1|', '4.8e-198', '96.15', '100.00', '699']	TPP_enzyme_C	2-oxoglutarate oxidoreductase subunit KorB	2-oxoglutarate oxidoreductase subunit KorB
GE000643	COG0674|Oxidoreductase required for the transfer of electrons from pyruvate to flavodoxin (By similarity)	[C]: Energy production and conversion	Molecular Function: 2-oxoglutarate synthase activity (GO:0047553); Biological Process: oxidation-reduction process (GO:0055114)	K00174|2-oxoglutarate/2-oxoacid ferredoxin oxidoreductase subunit alpha	['GE000643', '2-oxoacid:acceptor oxidoreductase subunit alpha [Streptomyces aurantiacus]', 'gi|943867190|ref|WP_055509706.1|', '0.0e+00', '96.11', '100.00', '1239']	POR_N;POR;PFOR_II	2-oxoglutarate oxidoreductase subunit KorA	2-oxoglutarate oxidoreductase subunit KorA
GE000644	COG2197|Two component transcriptional regulator, LuxR family	[T]: Signal transduction mechanisms	Biological Process: phosphorelay signal transduction system (GO:0000160); Molecular Function: DNA binding (GO:0003677); Cellular Component: intracellular (GO:0005622); Biological Process: regulation of transcription, DNA-templated (GO:0006355)	--	['GE000644', 'response regulator transcription factor [Streptomyces aurantiacus]', 'gi|943867192|ref|WP_055509708.1|', '7.9e-115', '99.55', '87.80', '422']	Response_reg;GerE	Transcriptional regulatory protein MctR	Transcriptional regulatory protein MctR
GE000645	COG4564|Histidine kinase	[T]: Signal transduction mechanisms	Molecular Function: phosphorelay sensor kinase activity (GO:0000155); Biological Process: phosphorelay signal transduction system (GO:0000160); Cellular Component: intracellular (GO:0005622); Cellular Component: integral component of membrane (GO:0016021); Biological Process: signal transduction by protein phosphorylation (GO:0023014); Molecular Function: protein dimerization activity (GO:0046983)	--	['GE000645', 'sensor histidine kinase [Streptomyces aurantiacus]', 'gi|943867194|ref|WP_055509710.1|', '5.7e-225', '88.47', '100.00', '789']	Sensor;HisKA_3	--	--
GE000646	NOG16303|Two-component system sensor kinase	[T]: Signal transduction mechanisms	Molecular Function: phosphorelay sensor kinase activity (GO:0000155); Biological Process: phosphorelay signal transduction system (GO:0000160); Cellular Component: intracellular (GO:0005622); Cellular Component: integral component of membrane (GO:0016021); Biological Process: signal transduction by protein phosphorylation (GO:0023014); Molecular Function: protein dimerization activity (GO:0046983)	--	['GE000646', 'histidine kinase [Streptomyces sp. A217]', 'gi|1372251237|ref|WP_107020954.1|', '1.1e-198', '91.41', '98.75', '701']	Sensor;HisKA_3	--	--
GE000647	COG0838|NDH-1 shuttles electrons from NADH, via FMN and iron- sulfur (Fe-S) centers, to quinones in the respiratory chain	[C]: Energy production and conversion	Cellular Component: plasma membrane (GO:0005886); Molecular Function: NADH dehydrogenase (ubiquinone) activity (GO:0008137); Cellular Component: integral component of membrane (GO:0016021); Molecular Function: quinone binding (GO:0048038); Biological Process: oxidation-reduction process (GO:0055114)	K00330|NADH-quinone oxidoreductase subunit A	['GE000647', 'NADH-quinone oxidoreductase subunit A [Streptomyces sp. A217]', 'gi|1372251309|ref|WP_107021026.1|', '4.0e-63', '90.28', '100.00', '250']	Oxidored_q4	NADH-quinone oxidoreductase subunit A	NADH-quinone oxidoreductase subunit A
GE000648	COG0377|NDH-1 shuttles electrons from NADH, via FMN and iron- sulfur (Fe-S) centers, to quinones in the respiratory chain. The immediate electron acceptor for the enzyme in this species is believed to be ubiquinone. Couples the redox reaction to proton translocation (for every two electrons transferred, four hydrogen ions are translocated across the cytoplasmic membrane), and thus conserves the r…	[C]: Energy production and conversion	Molecular Function: iron ion binding (GO:0005506); Cellular Component: plasma membrane (GO:0005886); Biological Process: transport (GO:0006810); Molecular Function: NADH dehydrogenase (ubiquinone) activity (GO:0008137); Cellular Component: integral component of membrane (GO:0016021); Molecular Function: quinone binding (GO:0048038); Molecular Function: 4 iron, 4 sulfur cluster binding (GO:0051539…	K00331|NADH-quinone oxidoreductase subunit B	['GE000648', 'NADH-quinone oxidoreductase subunit B [Streptomyces aurantiacus]', 'gi|943867197|ref|WP_055509713.1|', '3.5e-105', '93.75', '100.00', '390']	Oxidored_q6	NADH-quinone oxidoreductase subunit B 2	NADH-quinone oxidoreductase subunit B 2
GE000649	COG0852|NDH-1 shuttles electrons from NADH, via FMN and iron- sulfur (Fe-S) centers, to quinones in the respiratory chain. The immediate electron acceptor for the enzyme in this species is believed to be ubiquinone. Couples the redox reaction to proton translocation (for every two electrons transferred, four hydrogen ions are translocated across the cytoplasmic membrane), and thus conserves the r…	[C]: Energy production and conversion	Molecular Function: NADH dehydrogenase (ubiquinone) activity (GO:0008137); Biological Process: oxidation-reduction process (GO:0055114)	--	['GE000649', 'NADH-quinone oxidoreductase subunit C [Streptomyces phaeochromogenes]', 'gi|944028273|ref|WP_055617707.1|', '1.6e-117', '95.05', '42.29', '432']	Complex1_30kDa	NADH-quinone oxidoreductase subunit C	NADH-quinone oxidoreductase subunit C
GE000650	COG1005|NDH-1 shuttles electrons from NADH, via FMN and iron- sulfur (Fe-S) centers, to quinones in the respiratory chain. The immediate electron acceptor for the enzyme in this species is believed to be ubiquinone. Couples the redox reaction to proton translocation (for every two electrons transferred, four hydrogen ions are translocated across the cytoplasmic membrane), and thus conserves the r…	[C]: Energy production and conversion	Cellular Component: plasma membrane (GO:0005886); Cellular Component: integral component of membrane (GO:0016021); Molecular Function: oxidoreductase activity, acting on NAD(P)H, quinone or similar compound as acceptor (GO:0016655); Molecular Function: quinone binding (GO:0048038); Biological Process: oxidation-reduction process (GO:0055114)	K00337|NADH-quinone oxidoreductase subunit H	['GE000650', 'NADH-quinone oxidoreductase subunit H [Streptomyces aurantiacus]', 'gi|943867201|ref|WP_055509717.1|', '3.1e-172', '98.14', '100.00', '613']	NADHdh	NADH-quinone oxidoreductase subunit H	NADH-quinone oxidoreductase subunit H
GE000651	COG1143|NDH-1 shuttles electrons from NADH, via FMN and iron- sulfur (Fe-S) centers, to quinones in the respiratory chain. The immediate electron acceptor for the enzyme in this species is believed to be ubiquinone. Couples the redox reaction to proton translocation (for every two electrons transferred, four hydrogen ions are translocated across the cytoplasmic membrane), and thus conserves the r…	[C]: Energy production and conversion	Molecular Function: iron ion binding (GO:0005506); Cellular Component: plasma membrane (GO:0005886); Molecular Function: quinone binding (GO:0048038); Molecular Function: NADH dehydrogenase (quinone) activity (GO:0050136); Molecular Function: 4 iron, 4 sulfur cluster binding (GO:0051539); Biological Process: oxidation-reduction process (GO:0055114)	K00338|NADH-quinone oxidoreductase subunit I	['GE000651', 'NADH-quinone oxidoreductase subunit I [Streptomyces sp. CcalMP-8W]', 'gi|517301946|ref|WP_018490764.1|', '7.5e-97', '98.82', '86.22', '362']	Fer4;Fer4_7;Fer4_10;Fer4_9	NADH-quinone oxidoreductase subunit I 2	NADH-quinone oxidoreductase subunit I 2
GE000652	--	--	Molecular Function: NADH dehydrogenase (ubiquinone) activity (GO:0008137); Cellular Component: integral component of membrane (GO:0016021); Biological Process: oxidation-reduction process (GO:0055114)	K00339|NADH-quinone oxidoreductase subunit J	['GE000652', 'MULTISPECIES: proton-conducting membrane transporter [Streptomyces]', 'gi|1275893157|ref|WP_099942840.1|', '7.6e-83', '91.28', '80.91', '316']	Oxidored_q3	NAD(P)H-quinone oxidoreductase chain 6	NAD(P)H-quinone oxidoreductase chain 6
GE000653	NOG83143|NDH-1 shuttles electrons from NADH, via FMN and iron- sulfur (Fe-S) centers, to quinones in the respiratory chain. The immediate electron acceptor for the enzyme in this species is believed to be a menaquinone. Couples the redox reaction to proton translocation (for every two electrons transferred, four hydrogen ions are translocated across the cytoplasmic membrane), and thus conserves t…	[C]: Energy production and conversion	Cellular Component: plasma membrane (GO:0005886); Biological Process: transport (GO:0006810); Cellular Component: integral component of membrane (GO:0016021); Biological Process: ATP synthesis coupled electron transport (GO:0042773); Molecular Function: quinone binding (GO:0048038); Molecular Function: NADH dehydrogenase (quinone) activity (GO:0050136)	K00340|NADH-quinone oxidoreductase subunit K	['GE000653', 'NADH-quinone oxidoreductase subunit NuoK [Streptomyces phaeochromogenes]', 'gi|944025210|ref|WP_055614644.1|', '1.3e-44', '89.31', '100.00', '188']	Oxidored_q2	NADH-quinone oxidoreductase subunit K 2	NADH-quinone oxidoreductase subunit K 2
GE000654	COG1009|subunit l	[C]: Energy production and conversion	Molecular Function: NADH dehydrogenase (ubiquinone) activity (GO:0008137); Cellular Component: integral component of membrane (GO:0016021); Biological Process: ATP synthesis coupled electron transport (GO:0042773)	K00341|NADH-quinone oxidoreductase subunit L	['GE000654', 'NADH-quinone oxidoreductase subunit L [Streptomyces phaeochromogenes]', 'gi|944025209|ref|WP_055614643.1|', '0.0e+00', '92.17', '100.00', '1154']	Proton_antipo_M;Proton_antipo_N	NADH-quinone oxidoreductase subunit L	NADH-quinone oxidoreductase subunit L
GE000655	COG1008|subunit m	[C]: Energy production and conversion	Molecular Function: NADH dehydrogenase (ubiquinone) activity (GO:0008137); Cellular Component: integral component of membrane (GO:0016021); Biological Process: ATP synthesis coupled electron transport (GO:0042773)	K00342|NADH-quinone oxidoreductase subunit M	['GE000655', 'NADH-quinone oxidoreductase subunit M [Streptomyces phaeochromogenes]', 'gi|944025208|ref|WP_055614642.1|', '3.4e-269', '93.75', '100.00', '936']	Proton_antipo_M	NADH-quinone oxidoreductase subunit M	NADH-quinone oxidoreductase subunit M
GE000656	COG1007|NDH-1 shuttles electrons from NADH, via FMN and iron- sulfur (Fe-S) centers, to quinones in the respiratory chain. The immediate electron acceptor for the enzyme in this species is believed to be ubiquinone. Couples the redox reaction to proton translocation (for every two electrons transferred, four hydrogen ions are translocated across the cytoplasmic membrane), and thus conserves the r…	[C]: Energy production and conversion	Cellular Component: plasma membrane (GO:0005886); Biological Process: transport (GO:0006810); Molecular Function: NADH dehydrogenase (ubiquinone) activity (GO:0008137); Cellular Component: integral component of membrane (GO:0016021); Biological Process: ATP synthesis coupled electron transport (GO:0042773); Molecular Function: quinone binding (GO:0048038)	K00343|NADH-quinone oxidoreductase subunit N	['GE000656', 'NADH-quinone oxidoreductase subunit N [Streptomyces phaeochromogenes]', 'gi|944025207|ref|WP_055614641.1|', '2.2e-254', '95.23', '100.00', '887']	Proton_antipo_M	NADH-quinone oxidoreductase subunit N 2	NADH-quinone oxidoreductase subunit N 2
GE000657	COG0501|Protease HtpX homolog	[O]: Posttranslational modification, protein turnover, chaperones	Molecular Function: metalloendopeptidase activity (GO:0004222); Cellular Component: plasma membrane (GO:0005886); Biological Process: proteolysis (GO:0006508); Molecular Function: zinc ion binding (GO:0008270); Cellular Component: integral component of membrane (GO:0016021)	K03799|heat shock protein HtpX	['GE000657', 'zinc metalloprotease HtpX [Streptomyces sp. A217]', 'gi|1372251247|ref|WP_107020964.1|', '1.3e-150', '96.86', '100.00', '541']	Peptidase_M48	Protease HtpX homolog 2	Protease HtpX homolog 2
GE000658	COG3304|membrAne	[S]: Function unknown	Cellular Component: integral component of membrane (GO:0016021)	--	['GE000658', 'YccF domain-containing protein [Streptomyces sp. A217]', 'gi|1372251248|ref|WP_107020965.1|', '2.5e-64', '94.70', '100.00', '253']	YccF	Inner membrane protein YccF	Inner membrane protein YccF
GE000659	NOG108984|ribonuclease (Barnase) inhibitor	[S]: Function unknown	--	--	['GE000659', 'hypothetical protein [Streptomyces aurantiacus]', 'gi|943867217|ref|WP_055509733.1|', '2.7e-191', '82.80', '99.74', '677']	Barstar	--	--
GE000660	--	--	--	--	['GE000660', 'SMI1/KNR4 family protein [Streptomyces aurantiacus]', 'gi|943867219|ref|WP_055509735.1|', '5.1e-103', '90.96', '100.00', '382']	SMI1_KNR4	--	--
GE000661	COG0531|amino acid	[E]: Amino acid transport and metabolism	Biological Process: amino acid transmembrane transport (GO:0003333); Molecular Function: amino acid transmembrane transporter activity (GO:0015171); Cellular Component: integral component of membrane (GO:0016021)	K03294|basic amino acid/polyamine antiporter, APA family	['GE000661', 'APC family permease [Streptomyces phaeochromogenes]', 'gi|944025202|ref|WP_055614636.1|', '1.1e-172', '87.53', '97.93', '615']	AA_permease;AA_permease_2	Uncharacterized transporter MT2055	Uncharacterized transporter MT2055
GE000662	NOG102104|integral membrane protein	[S]: Function unknown	Cellular Component: integral component of membrane (GO:0016021)	--	['GE000662', 'GlsB/YeaQ/YmgE family stress response membrane protein [Streptomyces yerevanensis]', 'gi|702994157|ref|WP_033319601.1|', '1.0e-40', '94.25', '98.86', '174']	Transgly_assoc	UPF0410 protein YeaQ	UPF0410 protein YeaQ
GE000663	COG1666|UPF0234 protein	[S]: Function unknown	--	K09767|cyclic-di-GMP-binding protein	['GE000663', 'YajQ family cyclic di-GMP-binding protein [Streptomyces sp. A217]', 'gi|1372251251|ref|WP_107020968.1|', '4.5e-79', '98.15', '100.00', '303']	DUF520	UPF0234 protein SAV_4896	UPF0234 protein SAV_4896
GE000665	COG0702|epimerase dehydratase	--	--	--	['GE000665', 'NAD-dependent epimerase/dehydratase family protein [Streptomyces aurantiacus]', 'gi|943876307|ref|WP_055517396.1|', '3.3e-109', '96.33', '100.00', '403']	NAD_binding_10;NmrA;Epimerase	Uncharacterized sugar epimerase YhfK	Uncharacterized sugar epimerase YhfK
GE000666	--	--	--	--	['GE000666', 'hypothetical protein [Streptomyces aurantiacus]', 'gi|943876306|ref|WP_055517395.1|', '2.9e-153', '79.83', '93.70', '550']	--	--	--
GE000667	COG0402|deaminase	[F]: Nucleotide transport and metabolism	Molecular Function: hydrolase activity, acting on carbon-nitrogen (but not peptide) bonds (GO:0016810)	K01485|cytosine/creatinine deaminase	['GE000667', 'hydrolase [Streptomyces aurantiacus]', 'gi|1158575779|ref|WP_079103890.1|', '2.9e-199', '94.85', '92.38', '703']	Amidohydro_3	Cytosine deaminase	Cytosine deaminase
GE000668	COG0267|50S ribosomal protein L33	[J]: Translation, ribosomal structure and biogenesis	Molecular Function: structural constituent of ribosome (GO:0003735); Cellular Component: ribosome (GO:0005840); Biological Process: translation (GO:0006412)	K02913|large subunit ribosomal protein L33	['GE000668', 'MULTISPECIES: 50S ribosomal protein L33 [Actinobacteria]', 'gi|490046309|ref|WP_003948671.1|', '4.4e-23', '100.00', '100.00', '115']	Ribosomal_L33	50S ribosomal protein L33 2	50S ribosomal protein L33 2
GE000669	NOG48710|UPF0336 protein	[S]: Function unknown	Molecular Function: transferase activity (GO:0016740)	--	['GE000669', 'MaoC family dehydratase [Streptomyces phaeochromogenes]', 'gi|944021019|ref|WP_055610492.1|', '9.5e-76', '95.33', '100.00', '292']	MaoC_dehydrat_N;MaoC_dehydratas	UPF0336 protein SCO4636	UPF0336 protein SCO4636
GE000670	COG2030|maoc domain protein dehydratase	[I]: Lipid transport and metabolism	Molecular Function: fatty acid synthase activity (GO:0004312); Cellular Component: fatty acid synthase complex (GO:0005835); Biological Process: fatty acid biosynthetic process (GO:0006633); Biological Process: oxidation-reduction process (GO:0055114)	--	['GE000670', 'dehydratase [Streptomyces phaeochromogenes]', 'gi|944021020|ref|WP_055610493.1|', '5.7e-70', '95.07', '100.00', '272']	MaoC_dehydratas;MaoC_dehydrat_N	--	--
GE000671	NOG80387|Tetr family transcriptional regulator	[K]: Transcription	Molecular Function: DNA binding (GO:0003677); Biological Process: regulation of transcription, DNA-templated (GO:0006355)	--	['GE000671', 'TetR/AcrR family transcriptional regulator [Streptomyces phaeochromogenes]', 'gi|944021040|ref|WP_055610513.1|', '8.9e-87', '88.17', '98.41', '328']	TetR_N	--	--
GE000672	NOG00052|drug resistance transporter emrb qaca subfamily	[P]: Inorganic ion transport and metabolism	Cellular Component: plasma membrane (GO:0005886); Cellular Component: integral component of membrane (GO:0016021); Biological Process: transmembrane transport (GO:0055085)	--	['GE000672', 'DHA2 family efflux MFS transporter permease subunit [Streptomyces aurantiacus]', 'gi|1158575777|ref|WP_079103888.1|', '1.9e-231', '91.59', '96.66', '810']	MFS_1;Sugar_tr	Tetracenomycin C resistance and export protein	Tetracenomycin C resistance and export protein
GE000673	--	--	--	--	['GE000673', 'DUF3291 domain-containing protein [Streptomyces phaeochromogenes]', 'gi|944021022|ref|WP_055610495.1|', '7.2e-61', '90.40', '100.00', '242']	DUF3291	--	--
GE000674	COG0812|cell wall formation (By similarity)	[M]: Cell wall/membrane/envelope biogenesis	Cellular Component: cytoplasm (GO:0005737); Biological Process: cell cycle (GO:0007049); Biological Process: regulation of cell shape (GO:0008360); Molecular Function: UDP-N-acetylmuramate dehydrogenase activity (GO:0008762); Biological Process: peptidoglycan biosynthetic process (GO:0009252); Molecular Function: flavin adenine dinucleotide binding (GO:0050660); Biological Process: cell division …	K00075|UDP-N-acetylmuramate dehydrogenase	['GE000674', 'UDP-N-acetylmuramate dehydrogenase [Streptomyces phaeochromogenes]', 'gi|944021023|ref|WP_055610496.1|', '5.8e-180', '93.41', '96.94', '639']	MurB_C;FAD_binding_4	UDP-N-acetylenolpyruvoylglucosamine reductase	UDP-N-acetylenolpyruvoylglucosamine reductase
GE000675	--	--	--	--	['GE000675', 'hypothetical protein [Streptomyces phaeochromogenes]', 'gi|944021024|ref|WP_055610497.1|', '4.4e-91', '78.66', '100.00', '343']	--	--	--
GE000676	COG1816|Catalyzes the hydrolytic deamination of adenine to hypoxanthine. Plays an important role in the purine salvage pathway and in nitrogen catabolism (By similarity)	[F]: Nucleotide transport and metabolism	Biological Process: purine ribonucleoside monophosphate biosynthetic process (GO:0009168); Molecular Function: hydrolase activity (GO:0016787); Molecular Function: deaminase activity (GO:0019239); Molecular Function: metal ion binding (GO:0046872)	K01488|adenosine deaminase	['GE000676', 'adenosine deaminase [Streptomyces phaeochromogenes]', 'gi|944021025|ref|WP_055610498.1|', '1.0e-186', '95.03', '100.00', '661']	A_deaminase	Putative adenosine/adenine deaminase	Putative adenosine/adenine deaminase
GE000677	COG0436|aminotransferase	[E]: Amino acid transport and metabolism	Molecular Function: transaminase activity (GO:0008483); Biological Process: biosynthetic process (GO:0009058); Molecular Function: pyridoxal phosphate binding (GO:0030170)	--	['GE000677', 'pyridoxal phosphate-dependent aminotransferase [Streptomyces ossamyceticus]', 'gi|1518695688|ref|WP_123541601.1|', '2.7e-221', '95.34', '100.00', '776']	Aminotran_1_2;DegT_DnrJ_EryC1;Cys_Met_Meta_PP;Aminotran_5	Aspartate aminotransferase	Aspartate aminotransferase
GE000678	COG0690|preprotein translocase subunit SecE	[U]: Intracellular trafficking, secretion, and vesicular transport	Cellular Component: intracellular (GO:0005622); Cellular Component: plasma membrane (GO:0005886); Biological Process: protein targeting (GO:0006605); Biological Process: protein secretion (GO:0009306); Molecular Function: P-P-bond-hydrolysis-driven protein transmembrane transporter activity (GO:0015450); Cellular Component: integral component of membrane (GO:0016021); Biological Process: protein …	K03073|preprotein translocase subunit SecE	['GE000678', 'preprotein translocase subunit SecE [Streptomyces sp. NEAU-SSA 1]', 'gi|1477205916|ref|WP_119102620.1|', '1.5e-29', '95.79', '100.00', '137']	SecE	Protein translocase subunit SecE	Protein translocase subunit SecE
GE000679	COG0250|Participates in transcription elongation, termination and antitermination (By similarity)	[K]: Transcription	Biological Process: transcription antitermination (GO:0031564); Biological Process: regulation of DNA-templated transcription, elongation (GO:0032784)	K02601|transcription termination/antitermination protein NusG	['GE000679', 'transcription termination/antitermination protein NusG [Streptomyces galbus]', 'gi|716916742|ref|WP_033528315.1|', '6.2e-114', '92.00', '97.40', '419']	NusG	Transcription termination/antitermination protein NusG	Transcription termination/antitermination protein NusG
GE000680	COG0582|Integrase	[L]: Replication, recombination and repair	Molecular Function: DNA binding (GO:0003677); Biological Process: DNA recombination (GO:0006310); Biological Process: DNA integration (GO:0015074)	--	['GE000680', 'site-specific integrase [Streptomyces sp. WAC 00631]', 'gi|1538709347|ref|WP_125623141.1|', '1.1e-217', '88.81', '99.04', '765']	Phage_integrase;Phage_int_SAM_3	Tyrosine recombinase XerC-like	Tyrosine recombinase XerC-like
GE000681	--	--	Molecular Function: DNA binding (GO:0003677)	--	['GE000681', 'DNA-binding protein [Streptomyces ossamyceticus]', 'gi|943872810|ref|WP_055515284.1|', '1.3e-26', '87.69', '100.00', '127']	HTH_17	--	--
GE000682	NOG05425|Replication initiator protein	[L]: Replication, recombination and repair	--	--	['GE000682', 'hypothetical protein SAMN05216482_6587 [Streptomyces sp. PAN_FS17]', 'gi|1089627574|ref|SED23933.1|', '1.2e-249', '89.68', '100.00', '871']	--	Replication initiator protein	Replication initiator protein
GE000683	--	--	--	--	['GE000683', 'hypothetical protein [Streptomyces durhamensis]', 'gi|665597656|ref|WP_031167276.1|', '2.3e-12', '59.32', '56.19', '80']	--	--	--
GE000684	--	--	Molecular Function: DNA binding (GO:0003677); Molecular Function: DNA-binding transcription factor activity (GO:0003700); Biological Process: regulation of transcription, DNA-templated (GO:0006355)	--	['GE000684', 'GntR family transcriptional regulator [Streptomyces alboflavus]', 'gi|1206274691|ref|WP_087885105.1|', '6.0e-120', '90.20', '100.00', '439']	UTRA;GntR	Uncharacterized HTH-type transcriptional regulator RB1450	Uncharacterized HTH-type transcriptional regulator RB1450
GE000685	--	--	--	--	['GE000685', 'MULTISPECIES: hypothetical protein [Streptomyces]', 'gi|973383413|ref|WP_059126406.1|', '9.1e-11', '73.91', '47.42', '75']	--	--	--
GE000686	COG0080|This protein binds directly to 23S ribosomal RNA (By similarity)	[J]: Translation, ribosomal structure and biogenesis	Molecular Function: structural constituent of ribosome (GO:0003735); Cellular Component: ribosome (GO:0005840); Biological Process: translation (GO:0006412); Molecular Function: large ribosomal subunit rRNA binding (GO:0070180)	K02867|large subunit ribosomal protein L11	['GE000686', 'MULTISPECIES: 50S ribosomal protein L11 [Streptomyces]', 'gi|663360559|ref|WP_030359033.1|', '1.5e-73', '100.00', '100.00', '284']	Ribosomal_L11_N;Ribosomal_L11	50S ribosomal protein L11	50S ribosomal protein L11
GE000687	COG0081|Binds directly to 23S rRNA. The L1 stalk is quite mobile in the ribosome, and is involved in E site tRNA release (By similarity)	[J]: Translation, ribosomal structure and biogenesis	Molecular Function: tRNA binding (GO:0000049); Molecular Function: structural constituent of ribosome (GO:0003735); Biological Process: regulation of translation (GO:0006417); Cellular Component: large ribosomal subunit (GO:0015934); Molecular Function: rRNA binding (GO:0019843)	K02863|large subunit ribosomal protein L1	['GE000687', '50S ribosomal protein L1 [Streptomyces sp. A217]', 'gi|1372251265|ref|WP_107020982.1|', '6.1e-125', '97.93', '100.00', '456']	Ribosomal_L1	50S ribosomal protein L1	50S ribosomal protein L1
GE000688	--	--	--	--	['GE000688', 'hypothetical protein [Streptomyces aurantiacus]', 'gi|943876285|ref|WP_055517378.1|', '1.4e-123', '90.51', '84.62', '451']	--	Putative lipoprotein SCO4650	Putative lipoprotein SCO4650
GE000689	NOG72631|(LipO)protein	[S]: Function unknown	--	--	['GE000689', 'hypothetical protein [Streptomyces phaeochromogenes]', 'gi|944021031|ref|WP_055610504.1|', '3.9e-126', '82.47', '100.00', '460']	LppX_LprAFG	Putative lipoprotein SCO4651	Putative lipoprotein SCO4651
GE000690	COG0244|50s ribosomal protein L10	[J]: Translation, ribosomal structure and biogenesis	Molecular Function: structural constituent of ribosome (GO:0003735); Cellular Component: ribosome (GO:0005840); Biological Process: translation (GO:0006412); Biological Process: ribosome biogenesis (GO:0042254); Molecular Function: large ribosomal subunit rRNA binding (GO:0070180)	K02864|large subunit ribosomal protein L10	['GE000690', 'MULTISPECIES: 50S ribosomal protein L10 [Streptomyces]', 'gi|518976796|ref|WP_020132671.1|', '5.0e-84', '98.30', '100.00', '319']	Ribosomal_L10	50S ribosomal protein L10	50S ribosomal protein L10
GE000691	COG0222|Seems to be the binding site for several of the factors involved in protein synthesis and appears to be essential for accurate translation (By similarity)	[J]: Translation, ribosomal structure and biogenesis	Molecular Function: structural constituent of ribosome (GO:0003735); Biological Process: translation (GO:0006412); Cellular Component: cytosolic large ribosomal subunit (GO:0022625)	K02935|large subunit ribosomal protein L7/L12	['GE000691', 'MULTISPECIES: 50S ribosomal protein L7/L12 [Streptomyces]', 'gi|1518612335|ref|WP_123461044.1|', '7.9e-47', '88.19', '100.00', '195']	Ribosomal_L12;Ribosomal_L12_N	50S ribosomal protein L7/L12	50S ribosomal protein L7/L12
GE000692	COG0085|DNA-dependent RNA polymerase catalyzes the transcription of DNA into RNA using the four ribonucleoside triphosphates as substrates (By similarity)	[K]: Transcription	Molecular Function: DNA binding (GO:0003677); Molecular Function: DNA-directed 5'-3' RNA polymerase activity (GO:0003899); Biological Process: transcription, DNA-templated (GO:0006351); Molecular Function: ribonucleoside binding (GO:0032549)	K03043|DNA-directed RNA polymerase subunit beta	['GE000692', 'DNA-directed RNA polymerase subunit beta [Streptomyces sp. A217]', 'gi|1372251270|ref|WP_107020987.1|', '0.0e+00', '98.54', '100.00', '2263']	RNA_pol_Rpb2_6;RNA_pol_Rpb2_2;RNA_pol_Rpb2_3;RNA_pol_Rpb2_7;RNA_pol_Rpb2_45;RNA_pol_Rpb2_1	DNA-directed RNA polymerase subunit beta	DNA-directed RNA polymerase subunit beta
GE000693	COG0086|DNA-dependent RNA polymerase catalyzes the transcription of DNA into RNA using the four ribonucleoside triphosphates as substrates (By similarity)	[K]: Transcription	Molecular Function: DNA binding (GO:0003677); Molecular Function: DNA-directed 5'-3' RNA polymerase activity (GO:0003899); Biological Process: transcription, DNA-templated (GO:0006351)	K03046|DNA-directed RNA polymerase subunit beta'	['GE000693', 'DNA-directed RNA polymerase subunit beta&apos; [Streptomyces sp. A217]', 'gi|1372251271|ref|WP_107020988.1|', '0.0e+00', '99.69', '100.00', '2539']	RNA_pol_Rpb1_1;RNA_pol_Rpb1_5;RNA_pol_Rpb1_2;RNA_pol_Rpb1_3;RNA_pol_Rpb1_4	DNA-directed RNA polymerase subunit beta&apos;	DNA-directed RNA polymerase subunit beta&apos;
GE000694	NOG104798|integral membrane protein	[S]: Function unknown	Cellular Component: membrane (GO:0016020)	--	['GE000694', 'DUF1707 and DUF4190 domain-containing protein [Streptomyces aurantiacus]', 'gi|943876275|ref|WP_055517368.1|', '6.3e-58', '81.46', '84.36', '233']	DUF4190;DUF1707	--	--
GE000695	COG0048|Interacts with and stabilizes bases of the 16S rRNA that are involved in tRNA selection in the A site and with the mRNA backbone. Located at the interface of the 30S and 50S subunits, it traverses the body of the 30S subunit contacting proteins on the other side and probably holding the rRNA structure together. The combined cluster of proteins S8, S12 and S17 appears to hold together the …	[J]: Translation, ribosomal structure and biogenesis	Molecular Function: tRNA binding (GO:0000049); Molecular Function: structural constituent of ribosome (GO:0003735); Biological Process: translation (GO:0006412); Cellular Component: small ribosomal subunit (GO:0015935); Molecular Function: rRNA binding (GO:0019843); Biological Process: response to antibiotic (GO:0046677)	K02950|small subunit ribosomal protein S12	['GE000695', 'MULTISPECIES: 30S ribosomal protein S12 [Actinobacteria]', 'gi|490046290|ref|WP_003948652.1|', '1.6e-60', '100.00', '100.00', '241']	Ribosom_S12_S23	30S ribosomal protein S12	30S ribosomal protein S12
GE000696	COG0049|One of the primary rRNA binding proteins, it binds directly to 16S rRNA where it nucleates assembly of the head domain of the 30S subunit. Is located at the subunit interface close to the decoding center, probably blocks exit of the E-site tRNA (By similarity)	[J]: Translation, ribosomal structure and biogenesis	Biological Process: ribosomal small subunit assembly (GO:0000028); Molecular Function: tRNA binding (GO:0000049); Molecular Function: mRNA binding (GO:0003729); Molecular Function: structural constituent of ribosome (GO:0003735); Biological Process: translation (GO:0006412); Molecular Function: rRNA binding (GO:0019843); Cellular Component: cytosolic small ribosomal subunit (GO:0022627)	K02992|small subunit ribosomal protein S7	['GE000696', 'MULTISPECIES: 30S ribosomal protein S7 [Streptomyces]', 'gi|1173363101|ref|WP_081218873.1|', '1.7e-80', '100.00', '100.00', '307']	Ribosomal_S7	30S ribosomal protein S7	30S ribosomal protein S7
GE000697	COG0480|Catalyzes the GTP-dependent ribosomal translocation step during translation elongation. During this step, the ribosome changes from the pre-translocational (PRE) to the post- translocational (POST) state as the newly formed A-site-bound peptidyl-tRNA and P-site-bound deacylated tRNA move to the P and E sites, respectively. Catalyzes the coordinated movement of the two tRNA molecules, the …	[J]: Translation, ribosomal structure and biogenesis	Molecular Function: translation elongation factor activity (GO:0003746); Molecular Function: GTPase activity (GO:0003924); Molecular Function: GTP binding (GO:0005525); Cellular Component: cytoplasm (GO:0005737); Biological Process: translational elongation (GO:0006414)	K02355|elongation factor G	['GE000697', 'elongation factor G [Streptomyces cellulosae]', 'gi|664135242|ref|WP_030671878.1|', '0.0e+00', '98.45', '100.00', '1375']	GTP_EFTU;EFG_IV;EFG_II;EFG_C;GTP_EFTU_D2	Elongation factor G	Elongation factor G
GE000698	COG0050|This protein promotes the GTP-dependent binding of aminoacyl-tRNA to the A-site of ribosomes during protein biosynthesis (By similarity)	[J]: Translation, ribosomal structure and biogenesis	Molecular Function: translation elongation factor activity (GO:0003746); Molecular Function: GTPase activity (GO:0003924); Molecular Function: GTP binding (GO:0005525); Cellular Component: cytoplasm (GO:0005737); Biological Process: translational elongation (GO:0006414)	K02358|elongation factor Tu	['GE000698', 'elongation factor Tu [Streptomyces sp. A217]', 'gi|1372251274|ref|WP_107020991.1|', '2.8e-223', '99.75', '100.00', '783']	GTP_EFTU;GTP_EFTU_D3;GTP_EFTU_D2;MMR_HSR1	Elongation factor Tu 1	Elongation factor Tu 1
GE000699	NOG00145|--	[S]: Function unknown	Molecular Function: hydrolase activity (GO:0016787)	--	['GE000699', 'glycosyl hydrolase [Streptomyces sp. A217]', 'gi|1372251275|ref|WP_107020992.1|', '0.0e+00', '83.87', '100.00', '1790']	Glyco_hydro_115;GH115_C	--	--
GE000700	COG3693|hydrolase family 10	[G]: Carbohydrate transport and metabolism	Molecular Function: endo-1,4-beta-xylanase activity (GO:0031176); Biological Process: xylan catabolic process (GO:0045493)	K01181|endo-1,4-beta-xylanase	['GE000700', 'endo-1,4-beta-xylanase [Streptomyces phaeochromogenes]', 'gi|944028735|ref|WP_055618169.1|', '1.8e-176', '86.50', '100.00', '627']	Glyco_hydro_10	Endo-1,4-beta-xylanase A	Endo-1,4-beta-xylanase A
GE000702	--	--	--	--	['GE000702', 'hypothetical protein [Streptomyces phaeochromogenes]', 'gi|944025497|ref|WP_055614931.1|', '4.4e-189', '90.89', '99.61', '670']	--	--	--
GE000703	--	--	--	--	['GE000703', 'hypothetical protein [Streptomyces phaeochromogenes]', 'gi|944025496|ref|WP_055614930.1|', '3.9e-132', '95.80', '99.58', '479']	--	--	--
GE000704	COG0051|Involved in the binding of tRNA to the ribosomes (By similarity)	[J]: Translation, ribosomal structure and biogenesis	Molecular Function: tRNA binding (GO:0000049); Molecular Function: structural constituent of ribosome (GO:0003735); Biological Process: translation (GO:0006412); Cellular Component: small ribosomal subunit (GO:0015935)	K02946|small subunit ribosomal protein S10	['GE000704', '30S ribosomal protein S10 [Streptomyces albulus]', 'gi|636567631|ref|AIA04316.1|', '1.4e-49', '100.00', '100.00', '204']	Ribosomal_S10	30S ribosomal protein S10	30S ribosomal protein S10
GE000705	COG0087|One of the primary rRNA binding proteins, it binds directly near the 3'-end of the 23S rRNA, where it nucleates assembly of the 50S subunit (By similarity)	[J]: Translation, ribosomal structure and biogenesis	Molecular Function: structural constituent of ribosome (GO:0003735); Cellular Component: ribosome (GO:0005840); Biological Process: translation (GO:0006412); Molecular Function: rRNA binding (GO:0019843)	K02906|large subunit ribosomal protein L3	['GE000705', '50S ribosomal protein L3 [Streptomyces sp. NRRL WC-3618]', 'gi|926418788|ref|WP_053746348.1|', '2.3e-115', '99.53', '100.00', '424']	Ribosomal_L3	50S ribosomal protein L3	50S ribosomal protein L3
GE000706	COG0088|One of the primary rRNA binding proteins, this protein initially binds near the 5'-end of the 23S rRNA. It is important during the early stages of 50S assembly. It makes multiple contacts with different domains of the 23S rRNA in the assembled 50S subunit and ribosome (By similarity)	[J]: Translation, ribosomal structure and biogenesis	Molecular Function: structural constituent of ribosome (GO:0003735); Cellular Component: ribosome (GO:0005840); Biological Process: translation (GO:0006412); Molecular Function: rRNA binding (GO:0019843)	K02926|large subunit ribosomal protein L4	['GE000706', '50S ribosomal protein L4 [Streptomyces sp. A217]', 'gi|1372252477|ref|WP_107022194.1|', '1.6e-108', '96.33', '100.00', '401']	Ribosomal_L4	50S ribosomal protein L4	50S ribosomal protein L4
GE000707	COG0089|One of the early assembly proteins it binds 23S rRNA. One of the proteins that surrounds the polypeptide exit tunnel on the outside of the ribosome. Forms the main docking site for trigger factor binding to the ribosome (By similarity)	[J]: Translation, ribosomal structure and biogenesis	Molecular Function: nucleotide binding (GO:0000166); Molecular Function: structural constituent of ribosome (GO:0003735); Cellular Component: ribosome (GO:0005840); Biological Process: translation (GO:0006412); Molecular Function: rRNA binding (GO:0019843)	K02892|large subunit ribosomal protein L23	['GE000707', '50S ribosomal protein L23 [Streptomyces sp. A217]', 'gi|1372252478|ref|WP_107022195.1|', '4.4e-59', '100.00', '100.00', '236']	Ribosomal_L23	50S ribosomal protein L23	50S ribosomal protein L23
GE000708	COG0090|One of the primary rRNA binding proteins. Required for association of the 30S and 50S subunits to form the 70S ribosome, for tRNA binding and peptide bond formation. It has been suggested to have peptidyltransferase activity	[J]: Translation, ribosomal structure and biogenesis	Molecular Function: structural constituent of ribosome (GO:0003735); Biological Process: translation (GO:0006412); Cellular Component: large ribosomal subunit (GO:0015934); Molecular Function: transferase activity (GO:0016740); Molecular Function: rRNA binding (GO:0019843)	K02886|large subunit ribosomal protein L2	['GE000708', 'MULTISPECIES: 50S ribosomal protein L2 [Streptomyces]', 'gi|944025492|ref|WP_055614926.1|', '1.3e-155', '99.64', '100.00', '558']	Ribosomal_L2_C;Ribosomal_L2	50S ribosomal protein L2	50S ribosomal protein L2
GE000709	COG0185|Protein S19 forms a complex with S13 that binds strongly to the 16S ribosomal RNA (By similarity)	[J]: Translation, ribosomal structure and biogenesis	Biological Process: ribosomal small subunit assembly (GO:0000028); Molecular Function: structural constituent of ribosome (GO:0003735); Biological Process: translation (GO:0006412); Molecular Function: rRNA binding (GO:0019843); Cellular Component: cytosolic small ribosomal subunit (GO:0022627)	K02965|small subunit ribosomal protein S19	['GE000709', 'MULTISPECIES: 30S ribosomal protein S19 [Streptomyces]', 'gi|493420202|ref|WP_006376029.1|', '4.9e-46', '100.00', '100.00', '192']	Ribosomal_S19	30S ribosomal protein S19	30S ribosomal protein S19
GE000710	COG0091|The globular domain of the protein is located near the polypeptide exit tunnel on the outside of the subunit, while an extended beta-hairpin is found that lines the wall of the exit tunnel in the center of the 70S ribosome (By similarity)	[J]: Translation, ribosomal structure and biogenesis	Molecular Function: structural constituent of ribosome (GO:0003735); Biological Process: translation (GO:0006412); Molecular Function: rRNA binding (GO:0019843); Cellular Component: cytosolic large ribosomal subunit (GO:0022625)	K02890|large subunit ribosomal protein L22	['GE000710', 'MULTISPECIES: 50S ribosomal protein L22 [Streptomyces]', 'gi|664080636|ref|WP_030619142.1|', '3.5e-54', '100.00', '100.00', '219']	Ribosomal_L22	50S ribosomal protein L22	50S ribosomal protein L22
GE000711	COG0092|Binds the lower part of the 30S subunit head. Binds mRNA in the 70S ribosome, positioning it for translation (By similarity)	[J]: Translation, ribosomal structure and biogenesis	Molecular Function: mRNA binding (GO:0003729); Molecular Function: structural constituent of ribosome (GO:0003735); Biological Process: translation (GO:0006412); Molecular Function: rRNA binding (GO:0019843); Cellular Component: cytosolic small ribosomal subunit (GO:0022627)	K02982|small subunit ribosomal protein S3	['GE000711', 'MULTISPECIES: 30S ribosomal protein S3 [Streptomyces]', 'gi|664080639|ref|WP_030619145.1|', '6.6e-102', '100.00', '79.51', '379']	Ribosomal_S3_C;KH_2	30S ribosomal protein S3	30S ribosomal protein S3
GE000712	COG0197|Binds 23S rRNA and is also seen to make contacts with the A and possibly P site tRNAs (By similarity)	[J]: Translation, ribosomal structure and biogenesis	Molecular Function: tRNA binding (GO:0000049); Molecular Function: structural constituent of ribosome (GO:0003735); Biological Process: translation (GO:0006412); Molecular Function: rRNA binding (GO:0019843); Cellular Component: cytosolic large ribosomal subunit (GO:0022625)	K02878|large subunit ribosomal protein L16	['GE000712', 'MULTISPECIES: 50S ribosomal protein L16 [Streptomyces]', 'gi|1274306834|ref|WP_099500627.1|', '5.7e-75', '100.00', '100.00', '289']	Ribosomal_L16	50S ribosomal protein L16	50S ribosomal protein L16
GE000713	COG0255|50s ribosomal protein l29	[J]: Translation, ribosomal structure and biogenesis	Molecular Function: structural constituent of ribosome (GO:0003735); Biological Process: translation (GO:0006412); Cellular Component: cytosolic large ribosomal subunit (GO:0022625)	K02904|large subunit ribosomal protein L29	['GE000713', 'LSU ribosomal protein L29p [Streptomyces sp. NL15-2K]', 'gi|1493710466|ref|GCB46773.1|', '3.9e-30', '100.00', '100.00', '139']	Ribosomal_L29	50S ribosomal protein L29	50S ribosomal protein L29
GE000714	COG0186|One of the primary rRNA binding proteins, it binds specifically to the 5'-end of 16S ribosomal	[J]: Translation, ribosomal structure and biogenesis	Molecular Function: structural constituent of ribosome (GO:0003735); Cellular Component: ribosome (GO:0005840); Biological Process: translation (GO:0006412); Molecular Function: rRNA binding (GO:0019843)	K02961|small subunit ribosomal protein S17	['GE000714', '30S ribosomal protein S17 [Streptomyces sp. A217]', 'gi|1372252480|ref|WP_107022197.1|', '1.1e-42', '97.89', '100.00', '181']	Ribosomal_S17	30S ribosomal protein S17	30S ribosomal protein S17
GE000715	COG0093|Binds to 23S rRNA. Forms part of two intersubunit bridges in the 70S ribosome (By similarity)	[J]: Translation, ribosomal structure and biogenesis	Molecular Function: structural constituent of ribosome (GO:0003735); Biological Process: translation (GO:0006412); Cellular Component: large ribosomal subunit (GO:0015934); Molecular Function: rRNA binding (GO:0019843)	K02874|large subunit ribosomal protein L14	['GE000715', 'MULTISPECIES: 50S ribosomal protein L14 [Streptomyces]', 'gi|490090410|ref|WP_003992364.1|', '2.0e-60', '100.00', '100.00', '240']	Ribosomal_L14	50S ribosomal protein L14	50S ribosomal protein L14
GE000716	COG0198|One of the proteins that surrounds the polypeptide exit tunnel on the outside of the subunit (By similarity)	[J]: Translation, ribosomal structure and biogenesis	Molecular Function: structural constituent of ribosome (GO:0003735); Cellular Component: ribosome (GO:0005840); Biological Process: translation (GO:0006412); Molecular Function: rRNA binding (GO:0019843)	K02895|large subunit ribosomal protein L24	['GE000716', '50S ribosomal protein L24 [Streptomyces aurantiacus]', 'gi|943871127|ref|WP_055513601.1|', '1.5e-51', '100.00', '100.00', '211']	ribosomal_L24;KOW	50S ribosomal protein L24	50S ribosomal protein L24
GE000717	COG0094|This is 1 of the proteins that binds and probably mediates the attachment of the 5S RNA into the large ribosomal subunit, where it forms part of the central protuberance. In the 70S ribosome it contacts protein S13 of the 30S subunit (bridge B1b), connecting the 2 subunits	[J]: Translation, ribosomal structure and biogenesis	Molecular Function: tRNA binding (GO:0000049); Molecular Function: structural constituent of ribosome (GO:0003735); Cellular Component: ribosome (GO:0005840); Biological Process: translation (GO:0006412); Molecular Function: rRNA binding (GO:0019843)	K02931|large subunit ribosomal protein L5	['GE000717', 'MULTISPECIES: 50S ribosomal protein L5 [Streptomyces]', 'gi|943918105|ref|WP_055553506.1|', '2.0e-99', '98.92', '100.00', '370']	Ribosomal_L5_C;Ribosomal_L5	50S ribosomal protein L5	50S ribosomal protein L5
GE000718	COG0199|Binds 16S rRNA, required for the assembly of 30S particles and may also be responsible for determining the conformation of the 16S rRNA at the A site (By similarity)	[J]: Translation, ribosomal structure and biogenesis	Molecular Function: structural constituent of ribosome (GO:0003735); Biological Process: translation (GO:0006412); Molecular Function: zinc ion binding (GO:0008270); Cellular Component: small ribosomal subunit (GO:0015935); Molecular Function: rRNA binding (GO:0019843)	K02954|small subunit ribosomal protein S14	['GE000718', 'putative 30S ribosomal protein S14 type Z [Streptomyces viridochromogenes Tue57]', 'gi|443341391|ref|ELS55582.1|', '3.0e-28', '100.00', '100.00', '132']	Ribosomal_S14	30S ribosomal protein S14 type Z	30S ribosomal protein S14 type Z
GE000719	COG0096|One of the primary rRNA binding proteins, it binds directly to 16S rRNA central domain where it helps coordinate assembly of the platform of the 30S subunit (By similarity)	[J]: Translation, ribosomal structure and biogenesis	Molecular Function: structural constituent of ribosome (GO:0003735); Cellular Component: ribosome (GO:0005840); Biological Process: translation (GO:0006412); Molecular Function: rRNA binding (GO:0019843)	K02994|small subunit ribosomal protein S8	['GE000719', 'MULTISPECIES: 30S ribosomal protein S8 [Streptomyces]', 'gi|1173363122|ref|WP_081218894.1|', '7.1e-67', '100.00', '100.00', '262']	Ribosomal_S8	30S ribosomal protein S8	30S ribosomal protein S8
GE000720	COG0097|This protein binds to the 23S rRNA, and is important in its secondary structure. It is located near the subunit interface in the base of the L7 L12 stalk, and near the tRNA binding site of the peptidyltransferase center (By similarity)	[J]: Translation, ribosomal structure and biogenesis	Molecular Function: structural constituent of ribosome (GO:0003735); Cellular Component: ribosome (GO:0005840); Biological Process: translation (GO:0006412); Molecular Function: rRNA binding (GO:0019843)	K02933|large subunit ribosomal protein L6	['GE000720', '50S ribosomal protein L6 [Streptomyces sp. A217]', 'gi|1372252483|ref|WP_107022200.1|', '6.0e-93', '99.44', '100.00', '349']	Ribosomal_L6	50S ribosomal protein L6	50S ribosomal protein L6
GE000721	COG0256|This is one of the proteins that binds and probably mediates the attachment of the 5S RNA into the large ribosomal subunit, where it forms part of the central protuberance (By similarity)	[J]: Translation, ribosomal structure and biogenesis	Molecular Function: structural constituent of ribosome (GO:0003735); Cellular Component: ribosome (GO:0005840); Biological Process: translation (GO:0006412); Molecular Function: rRNA binding (GO:0019843)	K02881|large subunit ribosomal protein L18	['GE000721', '50S ribosomal protein L18 [Streptomyces sp. A217]', 'gi|1372252484|ref|WP_107022201.1|', '6.9e-59', '99.21', '100.00', '235']	Ribosomal_L18p	50S ribosomal protein L18	50S ribosomal protein L18
GE000722	COG0098|Located at the back of the 30S subunit body where it stabilizes the conformation of the head with respect to the body (By similarity)	[J]: Translation, ribosomal structure and biogenesis	Molecular Function: structural constituent of ribosome (GO:0003735); Biological Process: translation (GO:0006412); Cellular Component: small ribosomal subunit (GO:0015935); Molecular Function: rRNA binding (GO:0019843)	K02988|small subunit ribosomal protein S5	['GE000722', 'MULTISPECIES: 30S ribosomal protein S5 [Streptomyces]', 'gi|943871136|ref|WP_055513610.1|', '1.7e-91', '100.00', '100.00', '344']	Ribosomal_S5_C;Ribosomal_S5	30S ribosomal protein S5	30S ribosomal protein S5
GE000723	COG1841|50S ribosomal protein L30	[J]: Translation, ribosomal structure and biogenesis	Molecular Function: structural constituent of ribosome (GO:0003735); Biological Process: translation (GO:0006412); Cellular Component: large ribosomal subunit (GO:0015934)	K02907|large subunit ribosomal protein L30	['GE000723', 'MULTISPECIES: 50S ribosomal protein L30 [Streptomyces]', 'gi|702994273|ref|WP_033319647.1|', '1.2e-24', '100.00', '100.00', '120']	Ribosomal_L30	50S ribosomal protein L30	50S ribosomal protein L30
GE000724	COG0200|Binds to the 23S rRNA (By similarity)	[J]: Translation, ribosomal structure and biogenesis	Molecular Function: structural constituent of ribosome (GO:0003735); Biological Process: translation (GO:0006412); Molecular Function: rRNA binding (GO:0019843); Cellular Component: cytosolic large ribosomal subunit (GO:0022625)	K02876|large subunit ribosomal protein L15	['GE000724', '50S ribosomal protein L15 [Streptomyces xylophagus]', 'gi|759993226|ref|WP_043676833.1|', '6.2e-75', '100.00', '100.00', '289']	Ribosomal_L27A	50S ribosomal protein L15	50S ribosomal protein L15
GE000725	COG0201|The central subunit of the protein translocation channel SecYEG. Consists of two halves formed by TMs 1-5 and 6-10. These two domains form a lateral gate at the front which open onto the bilayer between TMs 2 and 7, and are clamped together by SecE at the back. The channel is closed by both a pore ring composed of hydrophobic SecY resides and a short helix (helix 2A) on the extracellular …	[U]: Intracellular trafficking, secretion, and vesicular transport	Cellular Component: intracellular (GO:0005622); Cellular Component: plasma membrane (GO:0005886); Biological Process: protein targeting (GO:0006605); Cellular Component: integral component of membrane (GO:0016021); Biological Process: protein transport by the Sec complex (GO:0043952); Biological Process: intracellular protein transmembrane transport (GO:0065002)	K03076|preprotein translocase subunit SecY	['GE000725', 'preprotein translocase subunit SecY [Streptomyces aurantiacus]', 'gi|943871141|ref|WP_055513615.1|', '4.4e-222', '92.45', '100.00', '779']	SecY	Protein translocase subunit SecY	Protein translocase subunit SecY
GE000726	COG0563|Catalyzes the reversible transfer of the terminal phosphate group between ATP and AMP. Plays an important role in cellular energy homeostasis and in adenine nucleotide metabolism (By similarity)	[F]: Nucleotide transport and metabolism	Molecular Function: adenylate kinase activity (GO:0004017); Molecular Function: ATP binding (GO:0005524); Cellular Component: cytoplasm (GO:0005737); Biological Process: AMP salvage (GO:0044209); Biological Process: nucleotide phosphorylation (GO:0046939)	K00939|adenylate kinase	['GE000726', 'adenylate kinase [Streptomyces aurantiacus]', 'gi|943871143|ref|WP_055513617.1|', '1.4e-115', '93.81', '98.69', '424']	ADK;AAA_17;ADK_lid;AAA_33;Cytidylate_kin	Adenylate kinase	Adenylate kinase
GE000727	COG0024|Removes the N-terminal methionine from nascent proteins (By similarity)	[J]: Translation, ribosomal structure and biogenesis	Biological Process: proteolysis (GO:0006508); Molecular Function: metal ion binding (GO:0046872); Molecular Function: metalloaminopeptidase activity (GO:0070006); Biological Process: protein initiator methionine removal (GO:0070084)	K01265|methionyl aminopeptidase	['GE000727', 'type I methionyl aminopeptidase [Streptomyces aurantiacus]', 'gi|943871145|ref|WP_055513619.1|', '1.5e-154', '96.76', '100.00', '554']	Peptidase_M24	Methionine aminopeptidase 1	Methionine aminopeptidase 1
GE000728	COG0361|however, it seems to stimulate more or less all the activities of the other two initiation factors, IF-2 and IF-3 (By similarity)	[J]: Translation, ribosomal structure and biogenesis	Molecular Function: translation initiation factor activity (GO:0003743); Cellular Component: cytoplasm (GO:0005737); Biological Process: translational initiation (GO:0006413); Molecular Function: rRNA binding (GO:0019843); Molecular Function: ribosome binding (GO:0043022)	K02518|translation initiation factor IF-1	['GE000728', 'MULTISPECIES: translation initiation factor IF-1 [Streptomyces]', 'gi|490046258|ref|WP_003948620.1|', '4.9e-33', '100.00', '100.00', '149']	eIF-1a	Translation initiation factor IF-1 1	Translation initiation factor IF-1 1
GE000729	COG0257|50S ribosomal protein L36	[J]: Translation, ribosomal structure and biogenesis	Molecular Function: structural constituent of ribosome (GO:0003735); Cellular Component: ribosome (GO:0005840); Biological Process: translation (GO:0006412)	K02919|large subunit ribosomal protein L36	['GE000729', 'MULTISPECIES: 50S ribosomal protein L36 [Actinobacteria]', 'gi|490096889|ref|WP_003998809.1|', '1.1e-12', '100.00', '100.00', '80']	Ribosomal_L36	50S ribosomal protein L36 1	50S ribosomal protein L36 1
GE000730	COG0099|Located at the top of the head of the 30S subunit, it contacts several helices of the 16S rRNA. In the 70S ribosome it contacts the 23S rRNA (bridge B1a) and protein L5 of the 50S subunit (bridge B1b), connecting the 2 subunits	[J]: Translation, ribosomal structure and biogenesis	Molecular Function: tRNA binding (GO:0000049); Molecular Function: structural constituent of ribosome (GO:0003735); Cellular Component: ribosome (GO:0005840); Biological Process: translation (GO:0006412); Molecular Function: rRNA binding (GO:0019843)	K02952|small subunit ribosomal protein S13	['GE000730', 'MULTISPECIES: 30S ribosomal protein S13 [Streptomyces]', 'gi|943871147|ref|WP_055513621.1|', '5.0e-62', '100.00', '100.00', '246']	Ribosomal_S13	30S ribosomal protein S13	30S ribosomal protein S13
GE000731	COG0100|Located on the platform of the 30S subunit, it bridges several disparate RNA helices of the 16S rRNA. Forms part of the Shine-Dalgarno cleft in the 70S ribosome (By similarity)	[J]: Translation, ribosomal structure and biogenesis	Biological Process: ribosomal small subunit assembly (GO:0000028); Biological Process: maturation of SSU-rRNA from tricistronic rRNA transcript (SSU-rRNA, 5.8S rRNA, LSU-rRNA) (GO:0000462); Molecular Function: structural constituent of ribosome (GO:0003735); Biological Process: translation (GO:0006412); Cellular Component: cytosolic small ribosomal subunit (GO:0022627); Molecular Function: mRNA 5…	K02948|small subunit ribosomal protein S11	['GE000731', 'MULTISPECIES: 30S ribosomal protein S11 [Actinobacteria]', 'gi|490054119|ref|WP_003956432.1|', '8.5e-68', '100.00', '100.00', '265']	Ribosomal_S11	30S ribosomal protein S11	30S ribosomal protein S11
GE000732	COG0202|DNA-dependent RNA polymerase catalyzes the transcription of DNA into RNA using the four ribonucleoside triphosphates as substrates (By similarity)	[K]: Transcription	Molecular Function: DNA binding (GO:0003677); Molecular Function: DNA-directed 5'-3' RNA polymerase activity (GO:0003899); Biological Process: transcription, DNA-templated (GO:0006351); Molecular Function: protein dimerization activity (GO:0046983)	K03040|DNA-directed RNA polymerase subunit alpha	['GE000732', 'MULTISPECIES: DNA-directed RNA polymerase subunit alpha [Actinobacteria]', 'gi|490064726|ref|WP_003966937.1|', '3.3e-185', '100.00', '100.00', '656']	RNA_pol_A_CTD;RNA_pol_A_bac;RNA_pol_L	DNA-directed RNA polymerase subunit alpha	DNA-directed RNA polymerase subunit alpha
GE000733	COG0203|50S ribosomal protein l17	[J]: Translation, ribosomal structure and biogenesis	Molecular Function: structural constituent of ribosome (GO:0003735); Cellular Component: ribosome (GO:0005840); Biological Process: translation (GO:0006412)	K02879|large subunit ribosomal protein L17	['GE000733', '50S ribosomal protein L17 [Streptomyces sp. NRRL WC-3618]', 'gi|926414082|ref|WP_053741642.1|', '1.5e-72', '87.01', '100.00', '281']	Ribosomal_L17	50S ribosomal protein L17	50S ribosomal protein L17
GE000734	COG0101|Formation of pseudouridine at positions 38, 39 and 40 in the anticodon stem and loop of transfer RNAs (By similarity)	[J]: Translation, ribosomal structure and biogenesis	Molecular Function: RNA binding (GO:0003723); Molecular Function: pseudouridine synthase activity (GO:0009982); Biological Process: tRNA pseudouridine synthesis (GO:0031119)	K06173|tRNA pseudouridine38-40 synthase	['GE000734', 'tRNA pseudouridine(38-40) synthase TruA [Streptomyces sp. OK885]', 'gi|1317285036|ref|WP_101400126.1|', '2.6e-154', '92.63', '100.00', '553']	PseudoU_synth_1	tRNA pseudouridine synthase A	tRNA pseudouridine synthase A
GE000735	COG1215|Glycosyl transferase, family 2	[M]: Cell wall/membrane/envelope biogenesis	Cellular Component: integral component of membrane (GO:0016021); Molecular Function: transferase activity (GO:0016740)	K00694|cellulose synthase (UDP-forming)	['GE000735', 'glycosyltransferase [Streptomyces phaeochromogenes]', 'gi|944025477|ref|WP_055614911.1|', '4.9e-308', '96.80', '100.00', '1065']	Glyco_trans_2_3;Glycos_transf_2;Glyco_transf_21;Glyco_tranf_2_3;Cellulose_synt	--	--
GE000736	COG4124|mannan endO-1,4-beta-mannosidase	[G]: Carbohydrate transport and metabolism	Molecular Function: hydrolase activity, hydrolyzing O-glycosyl compounds (GO:0004553); Biological Process: carbohydrate metabolic process (GO:0005975)	--	['GE000736', 'beta-mannanase [Streptomyces phaeochromogenes]', 'gi|1158521423|ref|WP_079053281.1|', '1.1e-196', '95.13', '100.00', '694']	Glyco_hydro_26	Beta-1,3-xylanase XYL4	Beta-1,3-xylanase XYL4
GE000737	--	--	Cellular Component: integral component of membrane (GO:0016021)	--	['GE000737', 'hypothetical protein [Streptomyces xylophagus]', 'gi|1154346571|ref|WP_078651573.1|', '1.1e-256', '81.21', '83.01', '895']	PMT_2	--	--
GE000738	NOG75678|--	[S]: Function unknown	Cellular Component: integral component of membrane (GO:0016021)	K14340|mannosyltransferase	['GE000738', 'hypothetical protein [Streptomyces phaeochromogenes]', 'gi|944025475|ref|WP_055614909.1|', '4.0e-261', '91.50', '80.83', '909']	PMT_2	--	--
GE000739	NOG03983|dolichyl-phosphate beta-D-mannosyltransferase (EC 2.4.1.83)	[M]: Cell wall/membrane/envelope biogenesis	Molecular Function: transferase activity (GO:0016740)	K00721|dolichol-phosphate mannosyltransferase	['GE000739', 'polyprenol monophosphomannose synthase [Streptomyces phaeochromogenes]', 'gi|944025474|ref|WP_055614908.1|', '8.3e-133', '97.20', '100.00', '482']	Glycos_transf_2;Glyco_tranf_2_3	Polyprenol monophosphomannose synthase	Polyprenol monophosphomannose synthase
GE000740	NOG97608|--	[S]: Function unknown	Cellular Component: integral component of membrane (GO:0016021)	--	['GE000740', 'hypothetical protein [Streptomyces sp. A217]', 'gi|1372252539|ref|WP_107022256.1|', '2.6e-138', '90.97', '98.63', '500']	--	--	--
GE000741	COG0102|This protein is one of the early assembly proteins of the 50S ribosomal subunit, although it is not seen to bind rRNA by itself. It is important during the early stages of 50S assembly (By similarity)	[J]: Translation, ribosomal structure and biogenesis	Molecular Function: structural constituent of ribosome (GO:0003735); Cellular Component: ribosome (GO:0005840); Biological Process: translation (GO:0006412)	K02871|large subunit ribosomal protein L13	['GE000741', 'MULTISPECIES: 50S ribosomal protein L13 [Streptomyces]', 'gi|944025472|ref|WP_055614906.1|', '9.0e-79', '100.00', '100.00', '302']	Ribosomal_L13	50S ribosomal protein L13	50S ribosomal protein L13
GE000742	COG0103|30S ribosomal protein S9	[J]: Translation, ribosomal structure and biogenesis	Molecular Function: structural constituent of ribosome (GO:0003735); Cellular Component: ribosome (GO:0005840); Biological Process: translation (GO:0006412)	K02996|small subunit ribosomal protein S9	['GE000742', '30S ribosomal protein S9 [Streptomyces phaeochromogenes]', 'gi|944025471|ref|WP_055614905.1|', '1.1e-86', '98.86', '100.00', '328']	Ribosomal_S9	30S ribosomal protein S9	30S ribosomal protein S9
GE000743	COG1109|Catalyzes the conversion of glucosamine-6-phosphate to glucosamine-1-phosphate (By similarity)	[G]: Carbohydrate transport and metabolism	Molecular Function: magnesium ion binding (GO:0000287); Biological Process: carbohydrate metabolic process (GO:0005975); Molecular Function: phosphoglucosamine mutase activity (GO:0008966)	K03431|phosphoglucosamine mutase	['GE000743', 'phosphoglucosamine mutase [Streptomyces sp. A217]', 'gi|1372252498|ref|WP_107022215.1|', '4.8e-240', '96.46', '100.00', '839']	PGM_PMM_I;PGM_PMM_III;PGM_PMM_II;PGM_PMM_IV	Phosphoglucosamine mutase	Phosphoglucosamine mutase
GE000744	COG1808|Membrane	[S]: Function unknown	Cellular Component: integral component of membrane (GO:0016021)	--	['GE000744', 'DUF389 domain-containing protein [Streptomyces phaeochromogenes]', 'gi|944025469|ref|WP_055614903.1|', '5.5e-142', '91.23', '98.72', '513']	DUF389	--	--
GE000745	COG1072|Pantothenic acid kinase	[H]: Coenzyme transport and metabolism	Molecular Function: pantothenate kinase activity (GO:0004594); Molecular Function: ATP binding (GO:0005524); Cellular Component: cytoplasm (GO:0005737); Biological Process: coenzyme A biosynthetic process (GO:0015937); Biological Process: phosphorylation (GO:0016310)	K00867|type I pantothenate kinase	['GE000745', 'type I pantothenate kinase [Streptomyces phaeochromogenes]', 'gi|944025468|ref|WP_055614902.1|', '1.2e-176', '96.05', '100.00', '628']	PRK	Pantothenate kinase	Pantothenate kinase
GE000746	--	--	--	--	['GE000746', 'hypothetical protein [Streptomyces aurantiacus]', 'gi|943872211|ref|WP_055514685.1|', '2.1e-29', '69.52', '100.00', '137']	--	--	--
GE000747	COG0449|Catalyzes the first step in hexosamine metabolism, converting fructose-6P into glucosamine-6P using glutamine as a nitrogen source (By similarity)	[M]: Cell wall/membrane/envelope biogenesis	Molecular Function: glutamine-fructose-6-phosphate transaminase (isomerizing) activity (GO:0004360); Cellular Component: cytoplasm (GO:0005737); Biological Process: carbohydrate metabolic process (GO:0005975); Biological Process: glutamine metabolic process (GO:0006541); Molecular Function: carbohydrate binding (GO:0030246); Biological Process: carbohydrate derivative biosynthetic process (GO:190…	K00820|glutamine---fructose-6-phosphate transaminase (isomerizing)	['GE000747', 'glutamine--fructose-6-phosphate transaminase (isomerizing) [Streptomyces phaeochromogenes]', 'gi|944025467|ref|WP_055614901.1|', '0.0e+00', '94.96', '100.00', '1130']	SIS;GATase_6;GATase_7	Glutamine--fructose-6-phosphate aminotransferase [isomerizing]	Glutamine--fructose-6-phosphate aminotransferase [isomerizing]
GE000748	--	--	Molecular Function: magnesium ion binding (GO:0000287); Cellular Component: cytoplasm (GO:0005737); Biological Process: fatty acid biosynthetic process (GO:0006633); Molecular Function: holo-[acyl-carrier-protein] synthase activity (GO:0008897)	K00997|holo-[acyl-carrier protein] synthase	['GE000748', 'holo-ACP synthase [Streptomyces sp. DI166]', 'gi|1225720608|ref|WP_093720367.1|', '3.4e-55', '94.31', '100.00', '223']	ACPS	Holo-[acyl-carrier-protein] synthase	Holo-[acyl-carrier-protein] synthase
GE000749	COG0063|Together with NAD(P)HX epimerase, which catalyzes the epimerization of the S- and R-forms, the enzyme allows the repair of both epimers of NAD(P)HX, a damaged form of NAD(P)H that is a result of enzymatic or heat-dependent hydration (By similarity)	[G]: Carbohydrate transport and metabolism	Molecular Function: ATP binding (GO:0005524); Molecular Function: isomerase activity (GO:0016853); Molecular Function: metal ion binding (GO:0046872); Molecular Function: ADP-dependent NAD(P)H-hydrate dehydratase activity (GO:0052855)	--	['GE000749', 'NAD(P)H-hydrate dehydratase [Streptomyces sp. A217]', 'gi|1372252511|ref|WP_107022228.1|', '7.9e-217', '85.92', '99.79', '762']	Carb_kinase;YjeF_N;Phos_pyr_kin	Bifunctional NAD(P)H-hydrate repair enzyme Nnr	Bifunctional NAD(P)H-hydrate repair enzyme Nnr
GE000750	COG1376|ErfK ybiS ycfS ynhG family protein	[S]: Function unknown	Molecular Function: transferase activity (GO:0016740)	--	['GE000750', 'murein L,D-transpeptidase [Streptomyces sp. A217]', 'gi|1372252512|ref|WP_107022229.1|', '1.7e-132', '85.17', '87.09', '481']	YkuD	--	--
GE000751	COG0787|Catalyzes the interconversion of L-alanine and D- alanine. May also act on other amino acids (By similarity)	[M]: Cell wall/membrane/envelope biogenesis	Molecular Function: alanine racemase activity (GO:0008784); Molecular Function: pyridoxal phosphate binding (GO:0030170); Biological Process: D-alanine biosynthetic process (GO:0030632)	K01775|alanine racemase	['GE000751', 'alanine racemase [Streptomyces sp. A217]', 'gi|1372252513|ref|WP_107022230.1|', '3.0e-206', '94.46', '98.96', '726']	Ala_racemase_N;Ala_racemase_C	Alanine racemase	Alanine racemase
GE000752	COG0596|Alpha beta hydrolase	[R]: General function prediction only	Cellular Component: integral component of membrane (GO:0016021); Molecular Function: hydrolase activity (GO:0016787)	--	['GE000752', 'alpha/beta hydrolase [Streptomyces phaeochromogenes]', 'gi|944020787|ref|WP_055610260.1|', '9.3e-198', '93.83', '93.73', '698']	Abhydrolase_6;Abhydrolase_1;Hydrolase_4;Thioesterase;Abhydrolase_4;Ser_hydrolase	Dihydrolipoyllysine-residue acetyltransferase component of acetoin cleaving system	Dihydrolipoyllysine-residue acetyltransferase component of acetoin cleaving system
GE000753	NOG65311|Uncharacterised P-loop hydrolase UPF0079	[R]: General function prediction only	Biological Process: tRNA threonylcarbamoyladenosine modification (GO:0002949); Molecular Function: ATP binding (GO:0005524)	K06925|tRNA threonylcarbamoyladenosine biosynthesis protein TsaE	['GE000753', 'tRNA (adenosine(37)-N6)-threonylcarbamoyltransferase complex ATPase subunit type 1 TsaE [Streptomyces phaeochromogenes]', 'gi|944020786|ref|WP_055610259.1|', '4.4e-83', '88.52', '100.00', '316']	TsaE	tRNA threonylcarbamoyladenosine biosynthesis protein TsaE	tRNA threonylcarbamoyladenosine biosynthesis protein TsaE
GE000754	NOG112685|secreted protein	[S]: Function unknown	--	--	['GE000754', 'hypothetical protein [Streptomyces phaeochromogenes]', 'gi|1373441291|ref|WP_107102258.1|', '6.9e-68', '76.63', '100.00', '266']	--	--	--
GE000755	COG1214|Peptidase M22 Glycoprotease	[O]: Posttranslational modification, protein turnover, chaperones	Biological Process: tRNA threonylcarbamoyladenosine modification (GO:0002949)	--	['GE000755', 'tRNA (adenosine(37)-N6)-threonylcarbamoyltransferase complex dimerization subunit type 1 TsaB [Streptomyces phaeochromogenes]', 'gi|944020784|ref|WP_055610257.1|', '3.3e-109', '94.95', '100.00', '403']	Peptidase_M22	Uncharacterized protein MT3530	Uncharacterized protein MT3530
GE000756	COG0456|-acetyltransferase	[R]: General function prediction only	Biological Process: N-terminal protein amino acid acetylation (GO:0006474); Molecular Function: N-acetyltransferase activity (GO:0008080)	K03789|[ribosomal protein S18]-alanine N-acetyltransferase	['GE000756', 'ribosomal-protein-alanine N-acetyltransferase [Streptomyces sp. A217]', 'gi|1372252517|ref|WP_107022234.1|', '1.9e-85', '95.15', '100.00', '324']	Acetyltransf_1;Acetyltransf_7;Acetyltransf_10;Acetyltransf_3;FR47	--	--
GE000757	COG0533|Required for the formation of a threonylcarbamoyl group on adenosine at position 37 (t(6)A37) in tRNAs that read codons beginning with adenine (By similarity)	[O]: Posttranslational modification, protein turnover, chaperones	Biological Process: tRNA threonylcarbamoyladenosine modification (GO:0002949); Molecular Function: metalloendopeptidase activity (GO:0004222); Molecular Function: iron ion binding (GO:0005506); Cellular Component: cytoplasm (GO:0005737); Biological Process: proteolysis (GO:0006508); Molecular Function: N(6)-L-threonylcarbamoyladenine synthase activity (GO:0061711)	K01409|N6-L-threonylcarbamoyladenine synthase	['GE000757', 'tRNA (adenosine(37)-N6)-threonylcarbamoyltransferase complex transferase subunit TsaD [Streptomyces aureus]', 'gi|739774775|ref|WP_037626922.1|', '9.8e-191', '94.84', '99.73', '675']	Peptidase_M22;Carbam_trans_N	tRNA N6-adenosine threonylcarbamoyltransferase	tRNA N6-adenosine threonylcarbamoyltransferase
GE000758	--	--	--	--	['GE000758', 'hypothetical protein [Streptomyces phaeochromogenes]', 'gi|944020781|ref|WP_055610254.1|', '2.6e-38', '94.05', '100.00', '166']	--	--	--
GE000759	COG1472|hydrolase family 3	[G]: Carbohydrate transport and metabolism	Molecular Function: hydrolase activity, hydrolyzing O-glycosyl compounds (GO:0004553); Biological Process: carbohydrate metabolic process (GO:0005975)	--	['GE000759', 'beta-glucosidase [Streptomyces phaeochromogenes]', 'gi|944020780|ref|WP_055610253.1|', '0.0e+00', '89.96', '98.46', '1403']	Glyco_hydro_3;Glyco_hydro_3_C;Fn3-like	Periplasmic beta-glucosidase	Periplasmic beta-glucosidase
GE000760	--	--	Cellular Component: plasma membrane (GO:0005886); Biological Process: transport (GO:0006810); Cellular Component: integral component of membrane (GO:0016021)	K17328|xylobiose transport system permease protein	['GE000760', 'carbohydrate ABC transporter permease [Streptomyces scabiei]', 'gi|1197876632|ref|WP_086802844.1|', '8.7e-131', '89.68', '99.65', '475']	BPD_transp_1	--	--
GE000761	COG1175|binding-protein-dependent transport systems inner membrane Component	[P]: Inorganic ion transport and metabolism	Cellular Component: plasma membrane (GO:0005886); Biological Process: transport (GO:0006810); Cellular Component: integral component of membrane (GO:0016021)	K17327|xylobiose transport system permease protein	['GE000761', 'sugar ABC transporter permease [Streptomyces phaeochromogenes]', 'gi|944020791|ref|WP_055610264.1|', '8.8e-148', '94.70', '90.13', '532']	BPD_transp_1	Maltose/maltodextrin transport system permease protein MalF	Maltose/maltodextrin transport system permease protein MalF
GE000762	--	--	Molecular Function: transporter activity (GO:0005215); Biological Process: transport (GO:0006810)	K17326|xylobiose transport system substrate-binding protein	['GE000762', 'extracellular solute-binding protein [Streptomyces sp. A217]', 'gi|1372252522|ref|WP_107022239.1|', '2.4e-231', '87.45', '100.00', '810']	SBP_bac_1;SBP_bac_8	--	--
GE000763	COG1609|Transcriptional regulator	[K]: Transcription	Molecular Function: DNA binding (GO:0003677); Molecular Function: DNA-binding transcription factor activity (GO:0003700); Biological Process: regulation of transcription, DNA-templated (GO:0006355)	--	['GE000763', 'LacI family transcriptional regulator [Streptomyces yerevanensis]', 'gi|703009014|ref|WP_033326625.1|', '5.4e-175', '94.07', '98.83', '622']	Peripla_BP_3;Peripla_BP_1;LacI;Peripla_BP_4	HTH-type transcriptional repressor CytR	HTH-type transcriptional repressor CytR
GE000764	COG1316|transcriptional	[K]: Transcription	Cellular Component: integral component of membrane (GO:0016021)	--	['GE000764', 'LytR family transcriptional regulator [Streptomyces aurantiacus]', 'gi|1158575684|ref|WP_079103795.1|', '6.3e-158', '84.27', '96.12', '566']	LytR_cpsA_psr	Biofilm regulatory protein A	Biofilm regulatory protein A
GE000765	COG2355|Dipeptidase	[E]: Amino acid transport and metabolism	Biological Process: proteolysis (GO:0006508); Molecular Function: dipeptidase activity (GO:0016805)	--	['GE000765', 'membrane dipeptidase [Streptomyces sp. A217]', 'gi|1372252525|ref|WP_107022242.1|', '1.2e-175', '84.46', '100.00', '625']	Peptidase_M19	--	--
GE000766	NOG75119|--	[S]: Function unknown	--	--	['GE000766', 'VOC family protein [Streptomyces sp. OK885]', 'gi|1317298252|ref|WP_101404801.1|', '1.4e-53', '84.03', '100.00', '218']	Glyoxalase_6;Glyoxalase	--	--
GE000767	NOG81358|CGNR zinc finger	[R]: General function prediction only	--	--	['GE000767', 'CGNR zinc finger domain-containing protein [Streptomyces phaeochromogenes]', 'gi|944028714|ref|WP_055618148.1|', '1.8e-70', '83.33', '100.00', '274']	zf-CGNR;ABATE	--	--
GE000768	COG1004|Udp-glucose 6-dehydrogenase	[M]: Cell wall/membrane/envelope biogenesis	Biological Process: polysaccharide biosynthetic process (GO:0000271); Molecular Function: UDP-glucose 6-dehydrogenase activity (GO:0003979); Molecular Function: NAD binding (GO:0051287); Biological Process: oxidation-reduction process (GO:0055114)	K00012|UDPglucose 6-dehydrogenase	['GE000768', 'UDP-glucose/GDP-mannose dehydrogenase family protein [Streptomyces sp. A217]', 'gi|1372252527|ref|WP_107022244.1|', '5.3e-247', '95.97', '100.00', '862']	UDPG_MGDP_dh_N;UDPG_MGDP_dh;UDPG_MGDP_dh_C	UDP-glucose 6-dehydrogenase	UDP-glucose 6-dehydrogenase
GE000769	NOG00045|acyl-CoA dehydrogenase	[I]: Lipid transport and metabolism	Molecular Function: acyl-CoA dehydrogenase activity (GO:0003995); Molecular Function: flavin adenine dinucleotide binding (GO:0050660); Biological Process: oxidation-reduction process (GO:0055114)	--	['GE000769', 'acyl-CoA dehydrogenase [Streptomyces sp. A217]', 'gi|1372252528|ref|WP_107022245.1|', '1.4e-197', '98.10', '100.00', '698']	Acyl-CoA_dh_1;Acyl-CoA_dh_2;Acyl-CoA_dh_M;Acyl-CoA_dh_N	Probable acyl-CoA dehydrogenase fadE25	Probable acyl-CoA dehydrogenase fadE25
GE000770	COG1316|transcriptional	[K]: Transcription	Cellular Component: integral component of membrane (GO:0016021)	--	['GE000770', 'LytR family transcriptional regulator [Streptomyces aurantiacus]', 'gi|943878481|ref|WP_055519552.1|', '2.4e-201', '85.78', '99.76', '710']	LytR_cpsA_psr	Probable cell wall biosynthesis protein LcpB	Probable cell wall biosynthesis protein LcpB
GE000771	COG1607|thioesterase Superfamily protein	[I]: Lipid transport and metabolism	--	--	['GE000771', 'acyl-CoA thioesterase [Streptomyces sp. A217]', 'gi|1372252530|ref|WP_107022247.1|', '2.2e-90', '95.58', '100.00', '340']	4HBT	--	--
GE000772	COG1316|transcriptional	[K]: Transcription	--	--	['GE000772', 'LytR family transcriptional regulator, partial [Streptomyces aurantiacus]', 'gi|943878483|ref|WP_055519554.1|', '9.4e-234', '90.40', '92.95', '818']	LytR_cpsA_psr;LytR_C	Biofilm regulatory protein A	Biofilm regulatory protein A
GE000773	COG0463|Glycosyl transferase, family 2	[M]: Cell wall/membrane/envelope biogenesis	Cellular Component: integral component of membrane (GO:0016021); Molecular Function: transferase activity, transferring glycosyl groups (GO:0016757)	--	['GE000773', 'glycosyltransferase family 2 protein [Streptomyces phaeochromogenes]', 'gi|944028125|ref|WP_055617559.1|', '2.3e-165', '89.05', '98.54', '590']	Glycos_transf_2;Glyco_tranf_2_3;Glyco_transf_21	--	--
GE000774	NOG200147|--	[S]: Function unknown	--	--	['GE000774', 'spore-associated protein A [Nocardiopsis sinuspersici]', 'gi|1149115918|ref|WP_077691791.1|', '1.2e-24', '59.43', '76.64', '122']	--	Spore-associated protein A	Spore-associated protein A
GE000775	--	--	--	--	['GE000775', 'MULTISPECIES: hypothetical protein [Streptomyces]', 'gi|917299257|ref|WP_051905969.1|', '5.5e-118', '68.61', '98.71', '433']	--	--	--
GE000776	--	--	--	--	['GE000776', 'MULTISPECIES: hypothetical protein [Streptomyces]', 'gi|665546346|ref|WP_031138472.1|', '2.8e-34', '57.66', '100.00', '154']	--	--	--
GE000777	NOG21362|Peptidoglycan-binding domain 1 protein	[S]: Function unknown	--	--	['GE000777', 'hypothetical protein DJ64_01225 [Streptomyces griseorubens]', 'gi|657285956|ref|KEG41843.1|', '5.8e-143', '64.21', '96.44', '516']	PG_binding_1	--	--
GE000778	COG1136|(ABC) transporter	[V]: Defense mechanisms	Molecular Function: ATP binding (GO:0005524); Molecular Function: ATPase activity (GO:0016887)	K02003|putative ABC transport system ATP-binding protein	['GE000778', 'MULTISPECIES: ABC transporter ATP-binding protein [Streptomyces]', 'gi|1518611391|ref|WP_123460100.1|', '3.1e-105', '84.98', '100.00', '390']	ABC_tran;AAA_21	Macrolide export ATP-binding/permease protein MacB	Macrolide export ATP-binding/permease protein MacB
GE000779	NOG18579|(ABC) transporter	[V]: Defense mechanisms	Cellular Component: plasma membrane (GO:0005886); Cellular Component: integral component of membrane (GO:0016021)	K02004|putative ABC transport system permease protein	['GE000779', 'MULTISPECIES: ABC transporter permease [Actinobacteria]', 'gi|702824937|ref|WP_033276217.1|', '1.4e-196', '88.35', '97.40', '694']	MacB_PCD;FtsX	Macrolide export ATP-binding/permease protein MacB	Macrolide export ATP-binding/permease protein MacB
GE000780	NOG99899|--	[S]: Function unknown	--	--	['GE000780', 'MULTISPECIES: hypothetical protein [Actinobacteria]', 'gi|702824941|ref|WP_033276218.1|', '1.2e-106', '71.13', '97.24', '395']	--	--	--
GE000781	--	--	--	--	['GE000781', 'MULTISPECIES: hypothetical protein [Actinobacteria]', 'gi|702824943|ref|WP_033276219.1|', '8.8e-60', '86.13', '99.28', '238']	--	--	--
GE000782	--	--	--	--	['GE000782', 'MULTISPECIES: hypothetical protein [Actinobacteria]', 'gi|917117863|ref|WP_051724575.1|', '3.2e-49', '85.71', '78.87', '203']	--	--	--
GE000783	COG1316|transcriptional	[K]: Transcription	Cellular Component: integral component of membrane (GO:0016021)	--	['GE000783', 'LytR family transcriptional regulator [Streptomyces sp. SA15]', 'gi|1242609133|ref|WP_095753591.1|', '2.4e-225', '80.70', '88.67', '790']	LytR_cpsA_psr;LytR_C	Polyisoprenyl-teichoic acid--peptidoglycan teichoic acid transferase TagU	Polyisoprenyl-teichoic acid--peptidoglycan teichoic acid transferase TagU
GE000784	COG1316|transcriptional	[K]: Transcription	Cellular Component: integral component of membrane (GO:0016021)	--	['GE000784', 'LytR family transcriptional regulator [Streptomyces sp. A217]', 'gi|1372252534|ref|WP_107022251.1|', '4.3e-229', '84.57', '96.43', '803']	LytR_cpsA_psr;LytR_C	Polyisoprenyl-teichoic acid--peptidoglycan teichoic acid transferase TagT	Polyisoprenyl-teichoic acid--peptidoglycan teichoic acid transferase TagT
GE000785	COG1316|transcriptional	[K]: Transcription	--	--	['GE000785', 'LytR family transcriptional regulator [Streptomyces sp. A217]', 'gi|1372252535|ref|WP_107022252.1|', '1.5e-172', '80.94', '88.50', '615']	LytR_cpsA_psr	Polyisoprenyl-teichoic acid--peptidoglycan teichoic acid transferase TagU	Polyisoprenyl-teichoic acid--peptidoglycan teichoic acid transferase TagU
GE000786	NOG56465|--	[S]: Function unknown	Molecular Function: catalytic activity (GO:0003824); Biological Process: metabolic process (GO:0008152)	--	['GE000786', 'TIGR03089 family protein [Streptomyces phaeochromogenes]', 'gi|944029399|ref|WP_055618833.1|', '1.5e-121', '90.04', '100.00', '444']	AMP-binding	--	--
GE000787	--	--	--	--	['GE000787', 'N-acetylmuramoyl-L-alanine amidase [Streptomyces sp. A217]', 'gi|1372252754|ref|WP_107022471.1|', '1.5e-187', '69.00', '100.00', '665']	Amidase_2	--	--
GE000788	COG1208|nucleotidyl transferase	[M]: Cell wall/membrane/envelope biogenesis	Molecular Function: mannose-1-phosphate guanylyltransferase activity (GO:0004475); Biological Process: biosynthetic process (GO:0009058)	K00966|mannose-1-phosphate guanylyltransferase	['GE000788', 'NDP-sugar synthase [Streptomyces aurantiacus]', 'gi|943873046|ref|WP_055515414.1|', '1.6e-153', '95.28', '100.00', '551']	NTP_transferase;NTP_transf_3;Hexapep	D-glycero-alpha-D-manno-heptose 1-phosphate guanylyltransferase	D-glycero-alpha-D-manno-heptose 1-phosphate guanylyltransferase
GE000789	COG0122|Glycosylase	[L]: Replication, recombination and repair	Molecular Function: catalytic activity (GO:0003824); Biological Process: DNA repair (GO:0006281)	--	['GE000789', '3-methyladenine DNA glycosylase [Streptomyces aurantiacus]', 'gi|943873121|ref|WP_055515449.1|', '2.3e-154', '82.40', '100.00', '554']	--	--	--
GE000790	COG1478|Catalyzes the GTP-dependent successive addition of two or more gamma-linked L-glutamates to the L-lactyl phosphodiester of 7,8-didemethyl-8-hydroxy-5-deazariboflavin (F420-0) to form coenzyme F420-0-glutamyl-glutamate (F420-2) or polyglutamated F420 derivatives (By similarity)	[S]: Function unknown	Molecular Function: GTP binding (GO:0005525); Biological Process: coenzyme biosynthetic process (GO:0009108); Molecular Function: oxidoreductase activity (GO:0016491); Molecular Function: coenzyme F420-0 gamma-glutamyl ligase activity (GO:0043773); Molecular Function: metal ion binding (GO:0046872); Molecular Function: coenzyme F420-0:L-glutamate ligase activity (GO:0052618); Molecular Function: …	K12234|coenzyme F420-0:L-glutamate ligase / coenzyme F420-1:gamma-L-glutamate ligase	['GE000790', 'coenzyme F420-0:L-glutamate ligase [Streptomyces phaeochromogenes]', 'gi|1373441346|ref|WP_107102313.1|', '3.5e-222', '90.99', '97.78', '780']	F420_ligase;Nitroreductase	Bifunctional F420 biosynthesis protein FbiB	Bifunctional F420 biosynthesis protein FbiB
GE000791	COG0391|Catalyzes the transfer of the 2-phospholactate moiety from lactyl (2) diphospho-(5')guanosine (LPPG) to 7,8-didemethyl- 8-hydroxy-5-deazariboflavin (FO) with the formation of the L- lactyl phosphodiester of 7,8-didemethyl-8-hydroxy-5- deazariboflavin (F420-0) and GMP (By similarity)	[S]: Function unknown	Molecular Function: magnesium ion binding (GO:0000287); Biological Process: coenzyme biosynthetic process (GO:0009108); Molecular Function: oxidoreductase activity (GO:0016491); Molecular Function: phosphotransferase activity, alcohol group as acceptor (GO:0016773); Molecular Function: phosphotransferase activity, for other substituted phosphate groups (GO:0016780); Biological Process: oxidation-…	K11212|LPPG:FO 2-phospho-L-lactate transferase	['GE000791', '2-phospho-L-lactate transferase [Streptomyces sp. A217]', 'gi|1372252757|ref|WP_107022474.1|', '2.6e-171', '96.55', '100.00', '610']	UPF0052	Phosphoenolpyruvate transferase	Phosphoenolpyruvate transferase
GE000792	NOG79793|cysteine dioxygenase	[R]: General function prediction only	Molecular Function: iron ion binding (GO:0005506); Molecular Function: oxidoreductase activity, acting on single donors with incorporation of molecular oxygen, incorporation of two atoms of oxygen (GO:0016702); Biological Process: oxidation-reduction process (GO:0055114)	--	['GE000792', 'cysteine dioxygenase [Streptomyces avermitilis]', 'gi|499295188|ref|WP_010986446.1|', '3.4e-83', '87.01', '97.25', '317']	CDO_I;Cupin_2	--	--
GE000794	NOG61783|Acts as a transcriptional regulator. Probably redox- responsive. The apo- but not holo-form probably binds DNA (By similarity)	[K]: Transcription	Molecular Function: DNA binding (GO:0003677); Cellular Component: cytoplasm (GO:0005737); Biological Process: regulation of transcription, DNA-templated (GO:0006355); Molecular Function: dinitrosyl-iron complex binding (GO:0035731); Molecular Function: metal ion binding (GO:0046872); Molecular Function: 4 iron, 4 sulfur cluster binding (GO:0051539)	K18955|WhiB family transcriptional regulator, redox-sensing transcriptional regulator	['GE000794', 'MULTISPECIES: WhiB family transcriptional regulator [Streptomyces]', 'gi|926395649|ref|WP_053723761.1|', '4.0e-42', '100.00', '100.00', '179']	Whib	Transcriptional regulator WhiB	Transcriptional regulator WhiB
GE000795	--	--	Cellular Component: integral component of membrane (GO:0016021)	--	['GE000795', 'family 2 glycosyl transferase [Streptomyces sp. A217]', 'gi|1372252760|ref|WP_107022477.1|', '0.0e+00', '85.13', '100.00', '2002']	Glyco_tranf_2_3;Glycos_transf_2	--	--
GE000796	NOG31629|Secreted protein	[S]: Function unknown	--	--	['GE000796', 'hypothetical protein [Streptomyces phaeochromogenes]', 'gi|944021856|ref|WP_055611329.1|', '1.0e-222', '82.38', '100.00', '781']	--	--	--
GE000797	NOG66011|Possibl zinc metallo-peptidase	[S]: Function unknown	--	--	['GE000797', 'metallopeptidase family protein [Streptomyces sp. A217]', 'gi|1372252762|ref|WP_107022479.1|', '6.6e-62', '93.70', '100.00', '245']	Zincin_1	--	--
GE000798	NOG66366|Protein of unknown function (DUF3499)	[S]: Function unknown	--	--	['GE000798', 'DUF3499 domain-containing protein [Streptomyces sp. NRRL F-5135]', 'gi|1154948890|ref|WP_078854211.1|', '5.4e-56', '90.40', '100.00', '226']	DUF3499	--	--
GE000799	COG1109|Catalyzes the conversion of glucosamine-6-phosphate to glucosamine-1-phosphate (By similarity)	[G]: Carbohydrate transport and metabolism	Molecular Function: phosphoglucomutase activity (GO:0004614); Molecular Function: phosphomannomutase activity (GO:0004615); Biological Process: carbohydrate metabolic process (GO:0005975)	K01840|phosphomannomutase	['GE000799', 'phosphomannomutase/phosphoglucomutase [Streptomyces phaeochromogenes]', 'gi|944021860|ref|WP_055611333.1|', '2.1e-248', '94.27', '77.87', '867']	PGM_PMM_I;PGM_PMM_III;PGM_PMM_II;PGM_PMM_IV	Phosphomannomutase	Phosphomannomutase
GE000800	--	--	--	K09791|uncharacterized protein	['GE000800', 'Trm112 family protein [Streptomyces antibioticus]', 'gi|1154318703|ref|WP_078633688.1|', '9.2e-24', '98.21', '100.00', '117']	Trm112p	UPF0434 protein Mfla_2088	UPF0434 protein Mfla_2088
GE000801	NOG57160|Bacterial phospho-glucose isomerase C-terminal region	[S]: Function unknown	Molecular Function: glucose-6-phosphate isomerase activity (GO:0004347); Molecular Function: mannose-6-phosphate isomerase activity (GO:0004476); Biological Process: carbohydrate metabolic process (GO:0005975)	--	['GE000801', 'mannose-6-phosphate isomerase [Streptomyces sp. A217]', 'gi|1372252767|ref|WP_107022484.1|', '8.2e-185', '91.73', '100.00', '655']	bact-PGI_C	--	--
GE000802	COG1482|mannose-6-phosphate isomerase	[G]: Carbohydrate transport and metabolism	Molecular Function: mannose-6-phosphate isomerase activity (GO:0004476); Biological Process: carbohydrate metabolic process (GO:0005975); Molecular Function: zinc ion binding (GO:0008270); Biological Process: GDP-mannose biosynthetic process (GO:0009298)	K01809|mannose-6-phosphate isomerase	['GE000802', 'mannose-6-phosphate isomerase, class I [Streptomyces aurantiacus]', 'gi|943873093|ref|WP_055515437.1|', '4.0e-203', '91.28', '99.74', '716']	PMI_typeI	Mannose-6-phosphate isomerase	Mannose-6-phosphate isomerase
GE000803	COG0053|cation diffusion facilitator family transporter	[P]: Inorganic ion transport and metabolism	Molecular Function: cation transmembrane transporter activity (GO:0008324); Cellular Component: integral component of membrane (GO:0016021); Biological Process: cation transmembrane transport (GO:0098655)	--	['GE000803', 'cation diffusion facilitator family transporter [Streptomyces phaeochromogenes]', 'gi|944028799|ref|WP_055618233.1|', '1.2e-160', '93.54', '100.00', '575']	Cation_efflux	--	--
GE000804	COG0681|Signal peptidase i	[U]: Intracellular trafficking, secretion, and vesicular transport	Molecular Function: hydrolase activity (GO:0016787)	K03100|signal peptidase I	['GE000804', 'signal peptidase I [Streptomyces sp. NEAU-SSA 1]', 'gi|1477205515|ref|WP_119102223.1|', '1.9e-64', '62.90', '98.64', '255']	Peptidase_S24;Peptidase_S26	Probable signal peptidase I	Probable signal peptidase I
GE000805	COG1445|PTS System	[G]: Carbohydrate transport and metabolism	Molecular Function: carbohydrate:proton symporter activity (GO:0005351); Cellular Component: plasma membrane (GO:0005886); Biological Process: phosphoenolpyruvate-dependent sugar phosphotransferase system (GO:0009401); Biological Process: fructose transmembrane transport (GO:0015755); Biological Process: proton transmembrane transport (GO:0015992); Cellular Component: integral component of membra…	K02768|fructose PTS system EIIA component	['GE000805', 'PTS fructose transporter subunit IIC [Streptomyces phaeochromogenes]', 'gi|944028800|ref|WP_055618234.1|', '1.2e-302', '83.27', '100.00', '1048']	PTS_EIIA_2;PTS_IIB	PTS system mannose-specific EIIBCA component	PTS system mannose-specific EIIBCA component
GE000806	COG0499|May play a key role in the regulation of the intracellular concentration of adenosylhomocysteine (By similarity)	[H]: Coenzyme transport and metabolism	Molecular Function: adenosylhomocysteinase activity (GO:0004013); Cellular Component: cytoplasm (GO:0005737); Biological Process: one-carbon metabolic process (GO:0006730)	K01251|adenosylhomocysteinase	['GE000806', 'adenosylhomocysteinase [Streptomyces yerevanensis]', 'gi|703009124|ref|WP_033326694.1|', '1.9e-274', '96.29', '100.00', '953']	AdoHcyase;AdoHcyase_NAD;2-Hacid_dh_C;IlvN	Adenosylhomocysteinase	Adenosylhomocysteinase
GE000807	--	--	--	--	['GE000807', 'hypothetical protein [Streptomyces aurantiacus]', 'gi|943873115|ref|WP_055515443.1|', '1.3e-110', '93.52', '99.53', '408']	--	--	--
GE000808	COG1714|rdd domain containing protein	[S]: Function unknown	Cellular Component: integral component of membrane (GO:0016021)	--	['GE000808', 'RDD family protein [Streptomyces yerevanensis]', 'gi|917138481|ref|WP_051745193.1|', '4.3e-113', '89.11', '76.31', '417']	RDD	--	--
GE000809	COG1300|stage II sporulation protein m	[S]: Function unknown	Cellular Component: integral component of membrane (GO:0016021)	--	['GE000809', 'stage II sporulation protein M [Streptomyces phaeochromogenes]', 'gi|944028804|ref|WP_055618238.1|', '1.1e-177', '95.82', '100.00', '631']	SpoIIM	--	--
GE000810	COG1721|von Willebrand factor, type A	[S]: Function unknown	--	--	['GE000810', 'DUF58 domain-containing protein [Streptomyces sp. A217]', 'gi|1372246144|ref|WP_107015864.1|', '9.4e-225', '94.95', '100.00', '788']	DUF58;DUF11	--	--
GE000811	COG0714|ATPase associated with various cellular activities	[R]: General function prediction only	Molecular Function: ATP binding (GO:0005524); Molecular Function: ATPase activity (GO:0016887)	K03924|MoxR-like ATPase	['GE000811', 'AAA family ATPase [Streptomyces olivochromogenes]', 'gi|973871914|ref|KUN41515.1|', '2.1e-176', '97.27', '100.00', '627']	AAA_3;AAA_lid_2;AAA_5;MCM;Mg_chelatase;Sigma54_activat	Uncharacterized protein YeaC	Uncharacterized protein YeaC
GE000812	NOG40700|secreted protein	[S]: Function unknown	Cellular Component: integral component of membrane (GO:0016021)	--	['GE000812', 'DUF4350 domain-containing protein [Streptomyces aurantiacus]', 'gi|943865582|ref|WP_055508098.1|', '3.3e-184', '85.39', '99.25', '653']	DUF4350	Uncharacterized membrane protein Rv3691	Uncharacterized membrane protein Rv3691
GE000813	NOG84971|integral membrane protein	[S]: Function unknown	Cellular Component: integral component of membrane (GO:0016021)	--	['GE000813', 'DUF4129 domain-containing protein [Streptomyces sp. A217]', 'gi|1372246147|ref|WP_107015867.1|', '1.1e-105', '88.84', '94.12', '392']	DUF4129	--	--
GE000814	NOG224294|--	[S]: Function unknown	Cellular Component: integral component of membrane (GO:0016021)	--	['GE000814', 'hypothetical protein, partial [Streptomyces phaeochromogenes]', 'gi|944028663|ref|WP_055618097.1|', '5.5e-151', '90.24', '72.09', '543']	GPDPase_memb	--	--
GE000815	COG0182|Catalyzes the interconversion of methylthioribose-1- phosphate (MTR-1-P) into methylthioribulose-1-phosphate (MTRu-1-P) (By similarity)	[J]: Translation, ribosomal structure and biogenesis	Molecular Function: translation initiation factor activity (GO:0003743); Biological Process: translational initiation (GO:0006413); Biological Process: L-methionine salvage from S-adenosylmethionine (GO:0019284); Biological Process: L-methionine salvage from methylthioadenosine (GO:0019509); Molecular Function: S-methyl-5-thioribose-1-phosphate isomerase activity (GO:0046523)	K08963|methylthioribose-1-phosphate isomerase	['GE000815', 'S-methyl-5-thioribose-1-phosphate isomerase [Streptomyces phaeochromogenes]', 'gi|944026620|ref|WP_055616054.1|', '7.8e-191', '94.49', '100.00', '675']	IF-2B	Methylthioribose-1-phosphate isomerase	Methylthioribose-1-phosphate isomerase
GE000816	NOG07089|Two component transcriptional regulator, winged helix family	[T]: Signal transduction mechanisms	Biological Process: phosphorelay signal transduction system (GO:0000160); Molecular Function: DNA binding (GO:0003677); Cellular Component: intracellular (GO:0005622); Biological Process: regulation of transcription, DNA-templated (GO:0006355)	K07670|two-component system, OmpR family, response regulator MtrA	['GE000816', 'MULTISPECIES: response regulator transcription factor [Streptomyces]', 'gi|944026619|ref|WP_055616053.1|', '2.5e-120', '100.00', '100.00', '440']	Response_reg;Trans_reg_C	DNA-binding response regulator MtrA	DNA-binding response regulator MtrA
GE000817	COG0642|Histidine kinase	[T]: Signal transduction mechanisms	Molecular Function: phosphorelay sensor kinase activity (GO:0000155); Biological Process: phosphorelay signal transduction system (GO:0000160); Molecular Function: ATP binding (GO:0005524); Cellular Component: intracellular (GO:0005622); Cellular Component: integral component of membrane (GO:0016021); Biological Process: signal transduction by protein phosphorylation (GO:0023014)	K07654|two-component system, OmpR family, sensor histidine kinase MtrB	['GE000817', 'HAMP domain-containing protein [Streptomyces aurantiacus]', 'gi|943879263|ref|WP_055520334.1|', '0.0e+00', '93.34', '96.36', '1163']	HATPase_c;HisKA;HAMP	Sensor histidine kinase MtrB	Sensor histidine kinase MtrB
GE000818	NOG58312|Lipoprotein lpqB	[R]: General function prediction only	Cellular Component: plasma membrane (GO:0005886)	--	['GE000818', 'hypothetical protein [Streptomyces sp. A217]', 'gi|1372246151|ref|WP_107015871.1|', '6.7e-301', '86.87', '100.00', '1042']	Gmad1;Germane	Lipoprotein LpqB	Lipoprotein LpqB
GE000819	NOG79096|Phosphoribosyl transferase domain	[R]: General function prediction only	--	--	['GE000819', 'ComF family protein [Streptomyces sp. A217]', 'gi|1372246678|ref|WP_107016398.1|', '1.0e-123', '85.56', '100.00', '452']	--	--	--
GE000820	COG1544|sigma 54 modulation protein ribosomal protein S30ea	[J]: Translation, ribosomal structure and biogenesis	Biological Process: primary metabolic process (GO:0044238)	--	['GE000820', 'ribosome-associated translation inhibitor RaiA [Streptomyces sp. A217]', 'gi|1372246152|ref|WP_107015872.1|', '7.5e-123', '94.56', '99.58', '449']	Ribosom_S30AE_C;Ribosomal_S30AE	Ribosome hibernation promotion factor	Ribosome hibernation promotion factor
GE000821	COG2197|Two component transcriptional regulator, LuxR family	[T]: Signal transduction mechanisms	Biological Process: phosphorelay signal transduction system (GO:0000160); Molecular Function: DNA binding (GO:0003677); Cellular Component: intracellular (GO:0005622); Biological Process: regulation of transcription, DNA-templated (GO:0006355)	--	['GE000821', 'response regulator transcription factor [Streptomyces sp. NEAU-SSA 1]', 'gi|1477208380|ref|WP_119105010.1|', '1.5e-126', '98.79', '100.00', '461']	Response_reg;GerE;HTH_23	Transcriptional regulatory protein DegU	Transcriptional regulatory protein DegU
GE000822	COG3214|Pfam:DUF1006	[S]: Function unknown	--	K09927|uncharacterized protein	['GE000822', 'winged helix-turn-helix domain-containing protein [Streptomyces phaeochromogenes]', 'gi|944027742|ref|WP_055617176.1|', '2.3e-217', '92.00', '100.00', '763']	HTH_42	Uncharacterized protein YcaQ	Uncharacterized protein YcaQ
GE000823	NOG65741|acetyltransferase	[R]: General function prediction only	Molecular Function: N-acetyltransferase activity (GO:0008080)	--	['GE000823', 'N-acetyltransferase [Streptomyces phaeochromogenes]', 'gi|944028644|ref|WP_055618078.1|', '1.3e-99', '91.15', '94.12', '371']	Acetyltransf_3;Acetyltransf_1	--	--
GE000824	COG0653|Part of the Sec protein translocase complex. Interacts with the SecYEG preprotein conducting channel. Has a central role in coupling the hydrolysis of ATP to the transfer of proteins into and across the cell membrane, serving	[U]: Intracellular trafficking, secretion, and vesicular transport	Molecular Function: ATP binding (GO:0005524); Cellular Component: cytoplasm (GO:0005737); Cellular Component: plasma membrane (GO:0005886); Biological Process: protein targeting (GO:0006605); Biological Process: protein import (GO:0017038); Biological Process: intracellular protein transmembrane transport (GO:0065002)	K03070|preprotein translocase subunit SecA	['GE000824', 'preprotein translocase subunit SecA [Streptomyces phaeochromogenes]', 'gi|944028643|ref|WP_055618077.1|', '0.0e+00', '97.04', '100.00', '1808']	SecA_DEAD;SecA_SW;SecA_PP_bind	Protein translocase subunit SecA	Protein translocase subunit SecA
GE000825	--	--	--	--	['GE000825', 'hypothetical protein [Streptomyces aurantiacus]', 'gi|943877215|ref|WP_055518286.1|', '4.5e-41', '92.13', '100.00', '176']	--	--	--
GE000826	--	--	--	--	['GE000826', 'hypothetical protein [Streptomyces phaeochromogenes]', 'gi|944024651|ref|WP_055614085.1|', '4.0e-78', '91.18', '99.42', '300']	--	--	--
GE000827	COG0546|had-superfamily hydrolase, subfamily ia, variant	[R]: General function prediction only	Molecular Function: 5'-nucleotidase activity (GO:0008253); Biological Process: dephosphorylation (GO:0016311)	--	['GE000827', 'HAD family hydrolase [Streptomyces phaeochromogenes]', 'gi|944024650|ref|WP_055614084.1|', '7.5e-114', '91.78', '100.00', '419']	HAD_2;Hydrolase_like;Hydrolase;HAD	--	--
GE000828	COG2902|Dehydrogenase	[E]: Amino acid transport and metabolism	Molecular Function: glutamate dehydrogenase (NAD+) activity (GO:0004352); Biological Process: glutamate catabolic process to 2-oxoglutarate (GO:0019551); Biological Process: oxidation-reduction process (GO:0055114)	K15371|glutamate dehydrogenase	['GE000828', 'NAD-glutamate dehydrogenase [Streptomyces aurantiacus]', 'gi|943872597|ref|WP_055515071.1|', '0.0e+00', '95.68', '100.00', '3133']	Bac_GDH	NAD-specific glutamate dehydrogenase	NAD-specific glutamate dehydrogenase
GE000829	COG0463|Glycosyl transferase, family 2	[M]: Cell wall/membrane/envelope biogenesis	Cellular Component: membrane (GO:0016020); Molecular Function: CDP-glycerol glycerophosphotransferase activity (GO:0047355)	K09809|CDP-glycerol glycerophosphotransferase	['GE000829', 'CDP-glycerol:glycerophosphate glycerophosphotransferase [Streptomyces aurantiacus]', 'gi|943879157|ref|WP_055520228.1|', '0.0e+00', '88.97', '99.90', '1707']	Glyphos_transf;Glycos_transf_2;Glyco_tranf_2_3	Teichoic acid poly(glycerol phosphate) polymerase	Teichoic acid poly(glycerol phosphate) polymerase
GE000830	COG0438|Glycosyl transferase (Group 1	[M]: Cell wall/membrane/envelope biogenesis	Molecular Function: transferase activity (GO:0016740)	--	['GE000830', 'glycosyltransferase family 4 protein [Streptomyces phaeochromogenes]', 'gi|944024647|ref|WP_055614081.1|', '2.0e-196', '91.33', '100.00', '694']	Glycos_transf_1;Glyco_trans_1_4;Glyco_transf_4;Glyco_trans_4_4;Glyco_trans_1_2	Uncharacterized glycosyltransferase HI_1698	Uncharacterized glycosyltransferase HI_1698
GE000831	COG1134|(ABC) transporter	--	Molecular Function: ATP binding (GO:0005524); Molecular Function: ATPase activity (GO:0016887)	K09693|teichoic acid transport system ATP-binding protein	['GE000831', 'ABC transporter ATP-binding protein [Streptomyces sp. A217]', 'gi|1372246161|ref|WP_107015881.1|', '1.6e-130', '95.31', '83.39', '474']	ABC_tran;AAA_21	Teichoic acids export ATP-binding protein TagH	Teichoic acids export ATP-binding protein TagH
GE000832	COG1682|Abc-2 type transporter	[V]: Defense mechanisms	Cellular Component: plasma membrane (GO:0005886); Biological Process: transport (GO:0006810); Cellular Component: integral component of membrane (GO:0016021)	K09692|teichoic acid transport system permease protein	['GE000832', 'ABC transporter [Streptomyces aurantiacus]', 'gi|943878577|ref|WP_055519648.1|', '2.1e-154', '91.37', '100.00', '554']	ABC2_membrane	--	--
GE000833	NOG42835|Transcriptional regulator	[K]: Transcription	Molecular Function: DNA binding (GO:0003677); Biological Process: regulation of transcription, DNA-templated (GO:0006355)	--	['GE000833', 'TetR/AcrR family transcriptional regulator [Streptomyces sp. NEAU-SSA 1]', 'gi|1477208208|ref|WP_119104856.1|', '1.5e-95', '89.00', '97.66', '358']	TetR_C_11;TetR_N	--	--
GE000834	--	--	Molecular Function: ATP binding (GO:0005524)	--	['GE000834', 'MULTISPECIES: hypothetical protein [Streptomyces]', 'gi|943876862|ref|WP_055517933.1|', '2.2e-33', '100.00', '100.00', '150']	--	--	--
GE000835	COG1087|udp-glucose 4-epimerase	[M]: Cell wall/membrane/envelope biogenesis	Molecular Function: UDP-glucose 4-epimerase activity (GO:0003978); Biological Process: galactose metabolic process (GO:0006012); Molecular Function: oxidoreductase activity (GO:0016491); Molecular Function: coenzyme binding (GO:0050662); Biological Process: oxidation-reduction process (GO:0055114)	K01784|UDP-glucose 4-epimerase	['GE000835', 'UDP-glucose 4-epimerase GalE [Streptomyces phaeochromogenes]', 'gi|944024644|ref|WP_055614078.1|', '1.6e-171', '92.40', '99.40', '611']	Epimerase;GDP_Man_Dehyd;3Beta_HSD;RmlD_sub_bind;Polysacc_synt_2;NAD_binding_4;KR;NmrA	UDP-glucose 4-epimerase	UDP-glucose 4-epimerase
GE000836	COG0463|Glycosyl transferase, family 2	[M]: Cell wall/membrane/envelope biogenesis	Molecular Function: transferase activity, transferring glycosyl groups (GO:0016757)	--	['GE000836', 'glycosyltransferase family 2 protein [Streptomyces sp. A217]', 'gi|1372246682|ref|WP_107016402.1|', '4.9e-255', '85.47', '97.81', '889']	Glycos_transf_2;Glyco_tranf_2_3	Putative teichuronic acid biosynthesis glycosyltransferase TuaG	Putative teichuronic acid biosynthesis glycosyltransferase TuaG
GE000837	NOG38705|integral membrane protein	[S]: Function unknown	--	--	['GE000837', 'DUF2029 domain-containing protein [Streptomyces sp. A217]', 'gi|1372246164|ref|WP_107015884.1|', '1.8e-199', '85.25', '97.94', '704']	GT87	--	--
GE000838	COG5305|Membrane	[S]: Function unknown	--	K14340|mannosyltransferase	['GE000838', 'hypothetical protein [Streptomyces phaeochromogenes]', 'gi|944024653|ref|WP_055614087.1|', '2.8e-208', '76.87', '90.73', '734']	PMT_2	--	--
GE000839	COG1846|Transcriptional regulator	[K]: Transcription	Molecular Function: DNA binding (GO:0003677); Molecular Function: DNA-binding transcription factor activity (GO:0003700); Biological Process: regulation of transcription, DNA-templated (GO:0006355)	--	['GE000839', 'MarR family transcriptional regulator [Streptomyces phaeochromogenes]', 'gi|1158521326|ref|WP_079053184.1|', '5.0e-71', '92.76', '84.44', '276']	MarR;MarR_2;HTH_27	Organic hydroperoxide resistance transcriptional regulator	Organic hydroperoxide resistance transcriptional regulator
GE000840	COG1764|Organic hydroperoxide resistance protein	[O]: Posttranslational modification, protein turnover, chaperones	Biological Process: response to oxidative stress (GO:0006979)	--	['GE000840', 'organic hydroperoxide resistance protein [Streptomyces phaeochromogenes]', 'gi|944024642|ref|WP_055614076.1|', '2.4e-65', '93.43', '100.00', '257']	OsmC	Uncharacterized protein ACIAD3023	Uncharacterized protein ACIAD3023
GE000841	--	--	Cellular Component: membrane (GO:0016020)	--	['GE000841', 'hypothetical protein [Streptomyces sp. A217]', 'gi|1372246168|ref|WP_107015888.1|', '7.5e-190', '84.28', '93.33', '672']	--	--	--
GE000842	COG1887|CDP-glycerol poly(glycerophosphate) glycerophosphotransferase	[M]: Cell wall/membrane/envelope biogenesis	--	--	['GE000842', 'CDP-glycerol:glycerophosphate glycerophosphotransferase [Streptomyces phaeochromogenes]', 'gi|944020658|ref|WP_055610131.1|', '0.0e+00', '90.30', '100.00', '1378']	Glyphos_transf;Glycos_transf_2;Glyco_tranf_2_3;Glyco_tranf_2_2	Teichoic acid poly(glycerol phosphate) polymerase	Teichoic acid poly(glycerol phosphate) polymerase
GE000843	COG1887|CDP-glycerol poly(glycerophosphate) glycerophosphotransferase	[M]: Cell wall/membrane/envelope biogenesis	--	--	['GE000843', 'glycosyltransferase [Streptomyces sp. A217]', 'gi|1372246683|ref|WP_107016403.1|', '0.0e+00', '82.43', '99.86', '1158']	Glyphos_transf	Teichoic acid poly(glycerol phosphate) polymerase	Teichoic acid poly(glycerol phosphate) polymerase
GE000844	NOG117884|--	[S]: Function unknown	--	--	['GE000844', 'class I SAM-dependent methyltransferase [Streptomyces yerevanensis]', 'gi|703008819|ref|WP_033326510.1|', '7.4e-131', '79.42', '99.36', '476']	Methyltransf_24	--	--
GE000845	COG1887|CDP-glycerol poly(glycerophosphate) glycerophosphotransferase	[M]: Cell wall/membrane/envelope biogenesis	Cellular Component: membrane (GO:0016020); Molecular Function: CDP-glycerol glycerophosphotransferase activity (GO:0047355)	--	['GE000845', 'CDP-glycerol:glycerophosphate glycerophosphotransferase [Streptomyces aurantiacus]', 'gi|1158575810|ref|WP_079103921.1|', '0.0e+00', '89.68', '98.94', '1377']	Glyphos_transf;Glycos_transf_2;Glyco_tranf_2_3;Glyco_tranf_2_2	Teichoic acid poly(glycerol phosphate) polymerase	Teichoic acid poly(glycerol phosphate) polymerase
GE000846	COG0395|Binding-protein-dependent transport systems inner membrane component	[G]: Carbohydrate transport and metabolism	Cellular Component: plasma membrane (GO:0005886); Biological Process: transport (GO:0006810); Cellular Component: integral component of membrane (GO:0016021)	K10234|alpha-glucoside transport system permease protein	['GE000846', 'carbohydrate ABC transporter permease [Streptomyces sp. A217]', 'gi|1372246684|ref|WP_107016404.1|', '1.0e-148', '91.86', '97.04', '535']	BPD_transp_1	Alpha-glucoside transport system permease protein AglG	Alpha-glucoside transport system permease protein AglG
GE000847	--	--	Cellular Component: plasma membrane (GO:0005886); Biological Process: transport (GO:0006810); Cellular Component: integral component of membrane (GO:0016021)	K10233|alpha-glucoside transport system permease protein	['GE000847', 'sugar ABC transporter permease [Streptomyces phaeochromogenes]', 'gi|944027382|ref|WP_055616816.1|', '1.0e-210', '93.91', '94.89', '741']	BPD_transp_1	--	--
GE000848	COG1653|extracellular solute-binding protein family 1	[G]: Carbohydrate transport and metabolism	--	K10232|alpha-glucoside transport system substrate-binding protein	['GE000848', 'carbohydrate ABC transporter substrate-binding protein [Streptomyces aurantiacus]', 'gi|943876621|ref|WP_055517692.1|', '3.2e-223', '95.07', '87.69', '783']	--	Alpha-glucosides-binding periplasmic protein AglE	Alpha-glucosides-binding periplasmic protein AglE
GE000849	NOG101893|FHA domain	[T]: Signal transduction mechanisms	--	--	['GE000849', 'FHA domain-containing protein [Streptomyces sp. A217]', 'gi|1372246173|ref|WP_107015893.1|', '0.0e+00', '75.70', '100.00', '1664']	Yop-YscD_cpl;FHA;FtsK_SpoIIIE	ESX secretion system protein EccC	ESX secretion system protein EccC
GE000850	COG0515|Serine Threonine protein kinase	[T]: Signal transduction mechanisms	Molecular Function: protein serine/threonine kinase activity (GO:0004674); Molecular Function: ATP binding (GO:0005524); Biological Process: protein phosphorylation (GO:0006468)	--	['GE000850', 'serine/threonine protein kinase [Streptomyces sp. A217]', 'gi|1372246174|ref|WP_107015894.1|', '1.5e-222', '92.87', '96.45', '781']	Pkinase;Pkinase_Tyr;Kdo	Serine/threonine-protein kinase PkaA	Serine/threonine-protein kinase PkaA
GE000851	COG0515|Serine Threonine protein kinase	[T]: Signal transduction mechanisms	Molecular Function: calmodulin-dependent protein kinase activity (GO:0004683); Molecular Function: ATP binding (GO:0005524); Biological Process: protein phosphorylation (GO:0006468); Cellular Component: integral component of membrane (GO:0016021)	K08884|serine/threonine protein kinase, bacterial	['GE000851', 'serine/threonine protein kinase [Streptomyces sp. A217]', 'gi|1372246175|ref|WP_107015895.1|', '8.6e-204', '94.92', '100.00', '718']	Pkinase;Pkinase_Tyr;Kdo	Serine/threonine-protein kinase PkaB	Serine/threonine-protein kinase PkaB
GE000852	COG1186|Peptide chain release factor 2 directs the termination of translation in response to the peptide chain termination codons UGA and UAA (By similarity)	[J]: Translation, ribosomal structure and biogenesis	Cellular Component: cytoplasm (GO:0005737); Biological Process: translational termination (GO:0006415); Molecular Function: translation release factor activity, codon specific (GO:0016149)	K02836|peptide chain release factor 2	['GE000852', 'peptide chain release factor 2 [Streptomyces sp. NEAU-SSA 1]', 'gi|1477205373|ref|WP_119102081.1|', '4.4e-188', '96.88', '100.00', '666']	PCRF;RF-1	Peptide chain release factor 2	Peptide chain release factor 2
GE000853	NOG07338|surface protein	[S]: Function unknown	--	--	['GE000853', 'LPXTG cell wall anchor domain-containing protein [Streptomyces phaeochromogenes]', 'gi|944026389|ref|WP_055615823.1|', '3.4e-15', '79.13', '100.00', '91']	--	--	--
GE000854	--	--	Cellular Component: integral component of membrane (GO:0016021)	--	['GE000854', 'hypothetical protein [Streptomyces jeddahensis]', 'gi|1055633637|ref|WP_067273646.1|', '1.9e-25', '96.83', '100.00', '123']	--	--	--
GE000855	COG2884|Cell division ATP-binding protein ftsE	[D]: Cell cycle control, cell division, chromosome partitioning	Molecular Function: ATP binding (GO:0005524); Molecular Function: ATPase activity (GO:0016887); Biological Process: cell division (GO:0051301)	K09812|cell division transport system ATP-binding protein	['GE000855', 'cell division ATP-binding protein FtsE [Streptomyces sp. A217]', 'gi|1372246180|ref|WP_107015900.1|', '6.4e-124', '100.00', '100.00', '452']	ABC_tran;AAA_21	Cell division ATP-binding protein FtsE	Cell division ATP-binding protein FtsE
GE000856	COG2177|Part of the ABC transporter FtsEX involved in	[D]: Cell cycle control, cell division, chromosome partitioning	Cellular Component: plasma membrane (GO:0005886); Biological Process: cell cycle (GO:0007049); Cellular Component: integral component of membrane (GO:0016021); Biological Process: cell division (GO:0051301)	K09811|cell division transport system permease protein	['GE000856', 'ABC transporter permease [Streptomyces aurantiacus]', 'gi|943871364|ref|WP_055513838.1|', '5.5e-155', '94.75', '100.00', '556']	FtsX_ECD	Cell division protein FtsX	Cell division protein FtsX
GE000857	COG0793|protease	[M]: Cell wall/membrane/envelope biogenesis	--	K03797|carboxyl-terminal processing protease	['GE000857', 'PDZ domain-containing protein [Streptomyces phaeochromogenes]', 'gi|1158521508|ref|WP_079053366.1|', '1.6e-196', '93.81', '100.00', '694']	Peptidase_S41;PDZ_6;PDZ_2;PDZ	Probable CtpA-like serine protease	Probable CtpA-like serine protease
GE000858	COG0691|Binds specifically to the SsrA RNA (tmRNA) and is required for stable association of SsrA with ribosomes (By similarity)	[O]: Posttranslational modification, protein turnover, chaperones	Molecular Function: RNA binding (GO:0003723); Cellular Component: cytoplasm (GO:0005737); Biological Process: trans-translation (GO:0070929)	K03664|SsrA-binding protein	['GE000858', 'SsrA-binding protein SmpB [Streptomyces aurantiacus]', 'gi|943871366|ref|WP_055513840.1|', '2.0e-88', '96.61', '100.00', '334']	SmpB	SsrA-binding protein	SsrA-binding protein
GE000859	COG2027|D-alanyl-D-alanine carboxypeptidase	[M]: Cell wall/membrane/envelope biogenesis	Molecular Function: serine-type carboxypeptidase activity (GO:0004185); Biological Process: proteolysis (GO:0006508)	K07259|serine-type D-Ala-D-Ala carboxypeptidase/endopeptidase (penicillin-binding protein 4)	['GE000859', 'D-alanyl-D-alanine carboxypeptidase/D-alanyl-D-alanine-endopeptidase [Streptomyces sp. A217]', 'gi|1372246184|ref|WP_107015904.1|', '1.5e-253', '85.47', '100.00', '884']	Peptidase_S13	D-alanyl-D-alanine carboxypeptidase DacC	D-alanyl-D-alanine carboxypeptidase DacC
GE000860	COG1472|hydrolase family 3	[G]: Carbohydrate transport and metabolism	Biological Process: carbohydrate metabolic process (GO:0005975); Molecular Function: beta-glucosidase activity (GO:0008422); Molecular Function: carbohydrate binding (GO:0030246); Molecular Function: scopolin beta-glucosidase activity (GO:0102483)	K05349|beta-glucosidase	['GE000860', 'carbohydrate-binding protein [Streptomyces sp. A217]', 'gi|1372246185|ref|WP_107015905.1|', '0.0e+00', '86.98', '99.90', '1692']	Glyco_hydro_3_C;Glyco_hydro_3;Fn3-like;CBM_6;DUF5010_C	Xylan 1,4-beta-xylosidase	Xylan 1,4-beta-xylosidase
GE000861	NOG24769|Transcriptional regulator	[K]: Transcription	Molecular Function: DNA binding (GO:0003677); Molecular Function: DNA-binding transcription factor activity (GO:0003700); Biological Process: regulation of transcription, DNA-templated (GO:0006355)	--	['GE000861', 'LacI family transcriptional regulator [Streptomyces phaeochromogenes]', 'gi|944026395|ref|WP_055615829.1|', '4.8e-168', '94.33', '100.00', '599']	Peripla_BP_3;LacI;Peripla_BP_1	Catabolite control protein A	Catabolite control protein A
GE000862	COG1501|hydrolase, family 31	[G]: Carbohydrate transport and metabolism	Molecular Function: hydrolase activity, hydrolyzing O-glycosyl compounds (GO:0004553); Biological Process: carbohydrate metabolic process (GO:0005975); Molecular Function: carbohydrate binding (GO:0030246)	K01811|alpha-D-xyloside xylohydrolase	['GE000862', 'alpha-xylosidase [Streptomyces phaeochromogenes]', 'gi|944026396|ref|WP_055615830.1|', '0.0e+00', '95.02', '100.00', '1522']	Glyco_hydro_31;Gal_mutarotas_2	Alpha-xylosidase	Alpha-xylosidase
GE000863	NOG10114|binding-protein-dependent transport systems inner membrane Component	[P]: Inorganic ion transport and metabolism	Cellular Component: plasma membrane (GO:0005886); Biological Process: transport (GO:0006810); Cellular Component: integral component of membrane (GO:0016021)	K10119|raffinose/stachyose/melibiose transport system permease protein	['GE000863', 'carbohydrate ABC transporter permease [Streptomyces aurantiacus]', 'gi|943871372|ref|WP_055513846.1|', '5.0e-139', '97.07', '100.00', '503']	BPD_transp_1	Putative ABC transporter permease protein AmyC	Putative ABC transporter permease protein AmyC
GE000864	COG1175|binding-protein-dependent transport systems inner membrane Component	[P]: Inorganic ion transport and metabolism	Cellular Component: plasma membrane (GO:0005886); Biological Process: transport (GO:0006810); Cellular Component: integral component of membrane (GO:0016021)	K10118|raffinose/stachyose/melibiose transport system permease protein	['GE000864', 'sugar ABC transporter permease [Streptomyces phaeochromogenes]', 'gi|944026397|ref|WP_055615831.1|', '2.6e-171', '90.12', '99.38', '610']	BPD_transp_1	Putative ABC transporter permease protein AmyD	Putative ABC transporter permease protein AmyD
GE000865	NOG00290|extracellular solute-binding protein, family 1	[G]: Carbohydrate transport and metabolism	Molecular Function: transporter activity (GO:0005215); Biological Process: transport (GO:0006810)	K10117|raffinose/stachyose/melibiose transport system substrate-binding protein	['GE000865', 'extracellular solute-binding protein [Streptomyces phaeochromogenes]', 'gi|1158521510|ref|WP_079053368.1|', '3.4e-227', '90.23', '99.54', '796']	SBP_bac_8;SBP_bac_1;SBP_bac_6	--	--
GE000866	--	--	Cellular Component: integral component of membrane (GO:0016021); Biological Process: transmembrane transport (GO:0055085)	--	['GE000866', 'MFS transporter [Streptomyces aurantiacus]', 'gi|1158575488|ref|WP_079103599.1|', '1.9e-162', '83.64', '99.73', '581']	MFS_1	--	--
GE000867	NOG45858|Transcriptional regulator	[K]: Transcription	Molecular Function: DNA binding (GO:0003677); Molecular Function: DNA-binding transcription factor activity (GO:0003700); Biological Process: regulation of transcription, DNA-templated (GO:0006355)	--	['GE000867', 'LysR family transcriptional regulator [Streptomyces sp. A217]', 'gi|1372246192|ref|WP_107015912.1|', '1.5e-155', '88.69', '99.38', '558']	HTH_1;LysR_substrate	HTH-type transcriptional regulator XapR	HTH-type transcriptional regulator XapR
GE000868	NOG160781|--	[S]: Function unknown	Cellular Component: integral component of membrane (GO:0016021)	--	['GE000868', 'hypothetical protein [Streptomyces phaeochromogenes]', 'gi|944021834|ref|WP_055611307.1|', '1.2e-55', '87.88', '35.52', '226']	--	--	--
GE000869	COG0726|polysaccharide deacetylase	[G]: Carbohydrate transport and metabolism	Biological Process: carbohydrate metabolic process (GO:0005975); Cellular Component: integral component of membrane (GO:0016021); Molecular Function: transferase activity (GO:0016740); Molecular Function: hydrolase activity, acting on carbon-nitrogen (but not peptide) bonds (GO:0016810)	--	['GE000869', 'glycosyltransferase [Streptomyces phaeochromogenes]', 'gi|944021833|ref|WP_055611306.1|', '0.0e+00', '95.35', '100.00', '1387']	Glyco_tranf_2_3;Glycos_transf_2;Polysacc_deac_1;Glyco_trans_2_3;Glyco_transf_21;Chitin_synth_2;Glyco_tranf_2_2	Poly-beta-1,6-N-acetyl-D-glucosamine synthase	Poly-beta-1,6-N-acetyl-D-glucosamine synthase
GE000870	--	--	Cellular Component: integral component of membrane (GO:0016021); Molecular Function: transferase activity, transferring acyl groups other than amino-acyl groups (GO:0016747)	--	['GE000870', 'acyltransferase [Streptomyces phaeochromogenes]', 'gi|1373441344|ref|WP_107102311.1|', '1.8e-201', '89.86', '66.97', '711']	Acyl_transf_3	--	--
GE000871	--	--	--	--	['GE000871', 'hypothetical protein [Streptomyces aurantiacus]', 'gi|943871484|ref|WP_055513958.1|', '1.5e-69', '84.28', '72.60', '271']	--	--	--
GE000872	NOG107779|conserved domain protein	[S]: Function unknown	--	--	['GE000872', 'hypothetical protein [Streptomyces aurantiacus]', 'gi|1373437763|ref|WP_107099867.1|', '2.4e-146', '79.18', '91.30', '527']	--	--	--
GE000873	--	--	--	--	['GE000873', 'hypothetical protein [Streptomyces phaeochromogenes]', 'gi|944021829|ref|WP_055611302.1|', '1.8e-44', '91.43', '100.00', '187']	--	--	--
GE000874	NOG227060|--	[S]: Function unknown	--	--	['GE000874', 'hypothetical protein [Streptomyces sp. 142MFCol3.1]', 'gi|655405834|ref|WP_028804704.1|', '1.2e-136', '64.83', '100.00', '495']	--	--	--
GE000875	--	--	--	--	['GE000875', 'hypothetical protein [Streptomyces sp. Ag82_G5-5]', 'gi|1520667547|ref|WP_123998013.1|', '7.3e-96', '77.23', '89.78', '359']	--	--	--
GE000876	--	--	--	--	['GE000876', 'hypothetical protein [Streptomyces sp. Ag82_G5-5]', 'gi|1520667546|ref|WP_123998012.1|', '3.2e-78', '65.45', '94.83', '300']	--	--	--
GE000877	--	--	--	--	['GE000877', 'MULTISPECIES: hypothetical protein [Streptomyces]', 'gi|1562383382|ref|WP_128802039.1|', '1.6e-43', '52.49', '94.12', '185']	--	--	--
GE000878	--	--	Cellular Component: membrane (GO:0016020)	--	['GE000878', 'hypothetical protein [Streptomyces sp. NEAU-SSA 1]', 'gi|1477205405|ref|WP_119102113.1|', '1.5e-82', '77.56', '55.41', '315']	--	--	--
GE000879	COG2223|Transporter	[P]: Inorganic ion transport and metabolism	Molecular Function: nitrate transmembrane transporter activity (GO:0015112); Molecular Function: nitrite transmembrane transporter activity (GO:0015113); Biological Process: nitrate transport (GO:0015706); Biological Process: nitrite transport (GO:0015707); Cellular Component: integral component of membrane (GO:0016021); Biological Process: transmembrane transport (GO:0055085)	K02575|MFS transporter, NNP family, nitrate/nitrite transporter	['GE000879', 'NarK/NasA family nitrate transporter [Streptomyces phaeochromogenes]', 'gi|944026766|ref|WP_055616200.1|', '7.8e-238', '95.87', '100.00', '832']	MFS_1	Nitrate/nitrite transporter NarK	Nitrate/nitrite transporter NarK
GE000880	COG1587|Uroporphyrinogen-III synthase	[H]: Coenzyme transport and metabolism	Biological Process: phosphorelay signal transduction system (GO:0000160); Molecular Function: DNA binding (GO:0003677); Molecular Function: uroporphyrinogen-III synthase activity (GO:0004852); Cellular Component: intracellular (GO:0005622); Biological Process: regulation of transcription, DNA-templated (GO:0006355); Biological Process: tetrapyrrole biosynthetic process (GO:0033014)	K01719|uroporphyrinogen-III synthase	['GE000880', 'uroporphyrinogen-III synthase [Streptomyces sp. A217]', 'gi|1372246211|ref|WP_107015931.1|', '1.1e-203', '93.18', '100.00', '718']	HEM4;Trans_reg_C	--	--
GE000881	NOG79798|Domain of unknown function (DUF1772)	[S]: Function unknown	Cellular Component: integral component of membrane (GO:0016021)	--	['GE000881', 'DUF1772 domain-containing protein [Streptomyces phaeochromogenes]', 'gi|944025195|ref|WP_055614629.1|', '5.5e-76', '78.76', '100.00', '293']	DUF1772	--	--
GE000882	NOG115826|Protein of unknown function (DUF1470)	[R]: General function prediction only	--	--	['GE000882', 'hypothetical protein [Streptomyces sp. A217]', 'gi|1372246212|ref|WP_107015932.1|', '3.3e-92', '88.32', '100.00', '347']	ABATE;zf-CGNR	--	--
GE000883	COG1595|RNA Polymerase	[K]: Transcription	Molecular Function: DNA binding (GO:0003677); Molecular Function: DNA-binding transcription factor activity (GO:0003700); Biological Process: DNA-templated transcription, initiation (GO:0006352); Biological Process: regulation of transcription, DNA-templated (GO:0006355); Molecular Function: sigma factor activity (GO:0016987)	K03088|RNA polymerase sigma-70 factor, ECF subfamily	['GE000883', 'MULTISPECIES: sigma-70 family RNA polymerase sigma factor [Streptomyces]', 'gi|490088648|ref|WP_003990602.1|', '3.5e-90', '99.42', '100.00', '340']	Sigma70_r2;Sigma70_r4;Sigma70_r4_2;Sigma70_ECF	ECF RNA polymerase sigma factor SigL	ECF RNA polymerase sigma factor SigL
GE000884	NOG70294|Membrane	[S]: Function unknown	Cellular Component: integral component of membrane (GO:0016021)	--	['GE000884', 'zf-HC2 domain-containing protein [Streptomyces phaeochromogenes]', 'gi|944025193|ref|WP_055614627.1|', '5.6e-119', '85.16', '94.81', '436']	zf-HC2	--	--
GE000885	COG3973|Helicase	[L]: Replication, recombination and repair	Molecular Function: DNA binding (GO:0003677); Molecular Function: ATP-dependent DNA helicase activity (GO:0004003); Molecular Function: ATP binding (GO:0005524); Biological Process: DNA duplex unwinding (GO:0032508)	--	['GE000885', 'helicase [Streptomyces sp. A217]', 'gi|1372246214|ref|WP_107015934.1|', '0.0e+00', '90.35', '100.00', '1374']	AAA_19;UvrD-helicase;UvrD_C_2;PhoH;Viral_helicase1	DNA helicase IV	DNA helicase IV
GE000886	COG0281|malic enzyme	[C]: Energy production and conversion	Molecular Function: malate dehydrogenase (decarboxylating) (NAD+) activity (GO:0004471); Biological Process: malate metabolic process (GO:0006108); Molecular Function: amino acid binding (GO:0016597); Molecular Function: metal ion binding (GO:0046872); Molecular Function: NAD binding (GO:0051287); Biological Process: oxidation-reduction process (GO:0055114)	K00027|malate dehydrogenase (oxaloacetate-decarboxylating)	['GE000886', 'NAD-dependent malic enzyme [Streptomyces phaeochromogenes]', 'gi|944025191|ref|WP_055614625.1|', '1.6e-249', '97.23', '99.79', '870']	malic;Malic_M	NAD-dependent malic enzyme	NAD-dependent malic enzyme
GE000887	COG0776|This protein is one of the two subunits of integration host factor, a specific DNA-binding protein that functions in genetic recombination as well as in transcriptional and translational control (By similarity)	[L]: Replication, recombination and repair	Molecular Function: DNA binding (GO:0003677); Biological Process: chromosome condensation (GO:0030261)	K03530|DNA-binding protein HU-beta	['GE000887', 'MULTISPECIES: integration host factor [Streptomyces]', 'gi|494624455|ref|WP_007382399.1|', '1.8e-40', '98.92', '100.00', '174']	Bac_DNA_binding	DNA-binding protein HU 1	DNA-binding protein HU 1
GE000888	COG0766|Cell wall formation. Adds enolpyruvyl to UDP-N- acetylglucosamine (By similarity)	[M]: Cell wall/membrane/envelope biogenesis	Cellular Component: cytoplasm (GO:0005737); Biological Process: cell cycle (GO:0007049); Biological Process: regulation of cell shape (GO:0008360); Molecular Function: UDP-N-acetylglucosamine 1-carboxyvinyltransferase activity (GO:0008760); Biological Process: peptidoglycan biosynthetic process (GO:0009252); Biological Process: UDP-N-acetylgalactosamine biosynthetic process (GO:0019277); Biologic…	K00790|UDP-N-acetylglucosamine 1-carboxyvinyltransferase	['GE000888', 'UDP-N-acetylglucosamine 1-carboxyvinyltransferase [Streptomyces sp. A217]', 'gi|1372246217|ref|WP_107015937.1|', '6.2e-256', '98.88', '100.00', '892']	EPSP_synthase	UDP-N-acetylglucosamine 1-carboxyvinyltransferase	UDP-N-acetylglucosamine 1-carboxyvinyltransferase
GE000889	COG1678|UPF0301 protein	[K]: Transcription	--	K07735|putative transcriptional regulator	['GE000889', 'YqgE/AlgH family protein [Streptomyces sp. NEAU-SSA 1]', 'gi|1477205414|ref|WP_119102122.1|', '5.8e-102', '96.37', '100.00', '379']	DUF179	UPF0301 protein SAV_5129	UPF0301 protein SAV_5129
GE000890	NOG82067|Protein of unknown function (DUF3039)	[S]: Function unknown	--	--	['GE000890', 'DUF3039 domain-containing protein [Streptomyces aurantiacus]', 'gi|1158575496|ref|WP_079103607.1|', '2.6e-54', '96.40', '100.00', '220']	DUF3039	--	--
GE000891	COG1653|extracellular solute-binding protein family 1	[G]: Carbohydrate transport and metabolism	Molecular Function: transporter activity (GO:0005215); Biological Process: transport (GO:0006810)	K17329|N,N'-diacetylchitobiose transport system substrate-binding protein	['GE000891', 'extracellular solute-binding protein [Streptomyces aurantiacus]', 'gi|943871444|ref|WP_055513918.1|', '9.8e-230', '93.82', '100.00', '805']	SBP_bac_8;SBP_bac_1	--	--
GE000892	COG1175|binding-protein-dependent transport systems inner membrane Component	[P]: Inorganic ion transport and metabolism	Cellular Component: plasma membrane (GO:0005886); Biological Process: carbohydrate transport (GO:0008643); Cellular Component: integral component of membrane (GO:0016021)	K17330|N,N'-diacetylchitobiose transport system permease protein	['GE000892', 'sugar ABC transporter permease [Streptomyces sp. A217]', 'gi|1372246221|ref|WP_107015941.1|', '6.2e-156', '96.66', '78.48', '559']	BPD_transp_1	Inner membrane ABC transporter permease protein YcjO	Inner membrane ABC transporter permease protein YcjO
GE000893	COG0395|Binding-protein-dependent transport systems inner membrane component	[G]: Carbohydrate transport and metabolism	Cellular Component: plasma membrane (GO:0005886); Biological Process: transport (GO:0006810); Cellular Component: integral component of membrane (GO:0016021)	K17331|N,N'-diacetylchitobiose transport system permease protein	['GE000893', 'carbohydrate ABC transporter permease [Streptomyces phaeochromogenes]', 'gi|944025185|ref|WP_055614619.1|', '1.3e-120', '91.15', '100.00', '441']	BPD_transp_1	Trehalose transport system permease protein SugB	Trehalose transport system permease protein SugB
GE000894	COG3525|ec 3.2.1.52	[G]: Carbohydrate transport and metabolism	Molecular Function: beta-N-acetylhexosaminidase activity (GO:0004563); Biological Process: carbohydrate metabolic process (GO:0005975)	K12373|hexosaminidase	['GE000894', 'beta-N-acetylhexosaminidase [Streptomyces aurantiacus]', 'gi|1158575497|ref|WP_079103608.1|', '1.6e-288', '84.99', '98.78', '1000']	Glyco_hydro_20;Glyco_hydro_20b	Beta-hexosaminidase	Beta-hexosaminidase
GE000895	COG4630|xanthine dehydrogenase	[F]: Nucleotide transport and metabolism	Molecular Function: oxidoreductase activity, acting on CH-OH group of donors (GO:0016614); Molecular Function: flavin adenine dinucleotide binding (GO:0050660); Biological Process: oxidation-reduction process (GO:0055114)	--	['GE000895', 'molybdopterin dehydrogenase FAD-binding protein [Actinobacteria bacterium OK006]', 'gi|930386693|ref|KPI17437.1|', '5.3e-158', '97.39', '100.00', '566']	FAD_binding_5	Carbon monoxide dehydrogenase medium chain	Carbon monoxide dehydrogenase medium chain
GE000896	COG2080|(2Fe-2S)-binding domain protein	[C]: Energy production and conversion	Molecular Function: oxidoreductase activity (GO:0016491); Molecular Function: iron-sulfur cluster binding (GO:0051536)	--	['GE000896', '(2Fe-2S)-binding protein [Streptomyces phaeochromogenes]', 'gi|944025183|ref|WP_055614617.1|', '1.6e-204', '76.81', '100.00', '721']	Fer2_2	Nicotinate dehydrogenase small FeS subunit	Nicotinate dehydrogenase small FeS subunit
GE000897	COG1529|Aldehyde oxidase and xanthine dehydrogenase, molybdopterin binding	[C]: Energy production and conversion	Molecular Function: xanthine dehydrogenase activity (GO:0004854); Biological Process: oxidation-reduction process (GO:0055114)	--	['GE000897', 'oxidoreductase [Streptomyces sp. A217]', 'gi|1372246224|ref|WP_107015944.1|', '0.0e+00', '97.14', '100.00', '1476']	Ald_Xan_dh_C2;Ald_Xan_dh_C	Carbon monoxide dehydrogenase large chain	Carbon monoxide dehydrogenase large chain
GE000898	--	--	--	--	['GE000898', 'hypothetical protein STVIR_5418 [Streptomyces viridochromogenes Tue57]', 'gi|443339425|ref|ELS53667.1|', '1.4e-06', '71.05', '84.44', '60']	--	--	--
GE000899	NOG38969|Phosphotransferase	[V]: Defense mechanisms	Molecular Function: ATP binding (GO:0005524); Molecular Function: transferase activity (GO:0016740)	--	['GE000899', 'phosphotransferase [Streptomyces sp. RV15]', 'gi|1055361908|ref|WP_067026027.1|', '1.3e-55', '80.68', '99.44', '225']	CPT;AAA_33;AAA_18	--	--
GE000900	--	--	--	--	['GE000900', 'hypothetical protein [Streptomyces sp. A217]', 'gi|1372246225|ref|WP_107015945.1|', '1.8e-185', '86.10', '91.67', '657']	SUKH-4	--	--
GE000901	--	--	--	--	['GE000901', 'hypothetical protein [Streptomyces sp. 3213.3]', 'gi|1225624297|ref|WP_093627202.1|', '3.1e-54', '79.26', '100.00', '220']	--	--	--
GE000902	--	--	Cellular Component: integral component of membrane (GO:0016021); Biological Process: transmembrane transport (GO:0055085)	--	['GE000902', 'MFS transporter [Streptomyces aurantiacus]', 'gi|943871453|ref|WP_055513927.1|', '8.0e-225', '88.39', '99.79', '788']	MFS_1	--	--
GE000903	COG1061|type iii restriction protein res subunit	[L]: Replication, recombination and repair	Molecular Function: DNA binding (GO:0003677); Molecular Function: ATP binding (GO:0005524); Molecular Function: hydrolase activity (GO:0016787)	--	['GE000903', 'superfamily II DNA or RNA helicase [Streptomyces sp. 93]', 'gi|1274022510|ref|PIG35396.1|', '0.0e+00', '95.39', '99.84', '1116']	ResIII;AAA_30;DEAD	Uncharacterized protein MT2985	Uncharacterized protein MT2985
GE000904	NOG38936|Transcriptional regulator	[K]: Transcription	Molecular Function: DNA binding (GO:0003677); Biological Process: regulation of transcription, DNA-templated (GO:0006355)	--	['GE000904', 'HTH domain-containing protein [Streptomyces bicolor]', 'gi|671480697|ref|WP_031478313.1|', '3.4e-103', '95.77', '100.00', '383']	HTH_IclR;Rrf2;HTH_11;GntR	--	--
GE000905	COG3480|domain protein	[T]: Signal transduction mechanisms	Molecular Function: ATP-dependent peptidase activity (GO:0004176); Molecular Function: serine-type endopeptidase activity (GO:0004252); Molecular Function: ATP binding (GO:0005524); Biological Process: proteolysis (GO:0006508); Biological Process: protein catabolic process (GO:0030163)	K07177|Lon-like protease	['GE000905', 'hypothetical protein [Streptomyces phaeochromogenes]', 'gi|944027586|ref|WP_055617020.1|', '7.9e-112', '86.53', '100.00', '412']	Lon_C	--	--
GE000906	COG1732|(ABC) transporter	[E]: Amino acid transport and metabolism	Molecular Function: transporter activity (GO:0005215); Biological Process: transport (GO:0006810)	K05845|osmoprotectant transport system substrate-binding protein	['GE000906', 'glycine betaine ABC transporter substrate-binding protein [Streptomyces phaeochromogenes]', 'gi|944027587|ref|WP_055617021.1|', '5.4e-161', '87.58', '100.00', '576']	OpuAC	Carnitine transport binding protein OpuCC	Carnitine transport binding protein OpuCC
GE000907	COG1174|(ABC) transporter	[E]: Amino acid transport and metabolism	Molecular Function: transporter activity (GO:0005215); Cellular Component: plasma membrane (GO:0005886); Cellular Component: integral component of membrane (GO:0016021); Biological Process: nitrogen compound transport (GO:0071705)	K05846|osmoprotectant transport system permease protein	['GE000907', 'ABC transporter permease [Streptomyces aurantiacus]', 'gi|943871496|ref|WP_055513970.1|', '1.1e-115', '92.74', '80.26', '425']	BPD_transp_1	Choline transport system permease protein OpuBB	Choline transport system permease protein OpuBB
GE000908	COG1125|(ABC) transporter	[E]: Amino acid transport and metabolism	Molecular Function: ATP binding (GO:0005524); Cellular Component: membrane (GO:0016020); Molecular Function: ATPase activity (GO:0016887); Biological Process: glycine betaine transport (GO:0031460)	K05847|osmoprotectant transport system ATP-binding protein	['GE000908', 'ATP-binding cassette domain-containing protein [Streptomyces sp. 57]', 'gi|1493396042|ref|WP_121402677.1|', '4.3e-217', '88.10', '100.00', '763']	ABC_tran;CBS;AAA_21	Glycine betaine/carnitine/choline transport ATP-binding protein OpuCA	Glycine betaine/carnitine/choline transport ATP-binding protein OpuCA
GE000909	COG1174|(ABC) transporter	[E]: Amino acid transport and metabolism	Cellular Component: plasma membrane (GO:0005886); Biological Process: transport (GO:0006810); Cellular Component: integral component of membrane (GO:0016021)	K05846|osmoprotectant transport system permease protein	['GE000909', 'ABC transporter permease [Streptomyces phaeochromogenes]', 'gi|944027589|ref|WP_055617023.1|', '4.5e-103', '94.42', '100.00', '383']	BPD_transp_1	Choline transport system permease protein OpuBB	Choline transport system permease protein OpuBB
GE000910	NOG45765|asnC family transcriptional regulator	[K]: Transcription	Molecular Function: DNA-binding transcription factor activity (GO:0003700); Cellular Component: intracellular (GO:0005622); Biological Process: regulation of transcription, DNA-templated (GO:0006355); Molecular Function: sequence-specific DNA binding (GO:0043565)	--	['GE000910', 'Lrp/AsnC family transcriptional regulator [Streptomyces sp. A217]', 'gi|1372246693|ref|WP_107016413.1|', '6.2e-78', '96.82', '100.00', '299']	AsnC_trans_reg;HTH_AsnC-type;HTH_24	--	--
GE000911	COG3185|4-Hydroxyphenylpyruvate dioxygenase	[E]: Amino acid transport and metabolism	Molecular Function: 4-hydroxyphenylpyruvate dioxygenase activity (GO:0003868); Biological Process: L-phenylalanine catabolic process (GO:0006559); Biological Process: tyrosine catabolic process (GO:0006572); Molecular Function: metal ion binding (GO:0046872); Biological Process: oxidation-reduction process (GO:0055114)	K00457|4-hydroxyphenylpyruvate dioxygenase	['GE000911', '4-hydroxyphenylpyruvate dioxygenase [Streptomyces phaeochromogenes]', 'gi|944027590|ref|WP_055617024.1|', '1.2e-210', '94.49', '100.00', '741']	Glyoxalase;Glyoxalase_4;Glyoxalase_6;Glyoxalase_5	4-hydroxyphenylpyruvate dioxygenase	4-hydroxyphenylpyruvate dioxygenase
GE000912	--	--	--	--	['GE000912', 'tetratricopeptide repeat protein [Streptomyces sp. A217]', 'gi|1372246694|ref|WP_107016414.1|', '3.2e-162', '68.64', '95.34', '580']	TPR_2;TPR_16;TPR_12;TPR_8;TPR_19;TPR_14;TPR_1	--	--
GE000913	COG0277|FAD linked oxidase domain protein	[C]: Energy production and conversion	Molecular Function: oxidoreductase activity, acting on CH-OH group of donors (GO:0016614); Molecular Function: flavin adenine dinucleotide binding (GO:0050660); Biological Process: oxidation-reduction process (GO:0055114)	K00104|glycolate oxidase	['GE000913', 'FAD-binding protein [Streptomyces phaeochromogenes]', 'gi|944027591|ref|WP_055617025.1|', '8.2e-251', '95.95', '100.00', '875']	FAD-oxidase_C;FAD_binding_4	Glycolate oxidase subunit GlcD	Glycolate oxidase subunit GlcD
GE000914	NOG85303|sporulation and cell division protein	[S]: Function unknown	Biological Process: cell division (GO:0051301)	--	['GE000914', 'SsgA family sporulation/cell division regulator [Streptomyces phaeochromogenes]', 'gi|944027592|ref|WP_055617026.1|', '2.1e-81', '94.90', '100.00', '310']	SsgA	Sporulation-specific cell division protein SsgB	Sporulation-specific cell division protein SsgB
GE000915	NOG102915|RDD domain containing protein	[S]: Function unknown	Cellular Component: membrane (GO:0016020)	--	['GE000915', 'RDD family protein [Streptomyces phaeochromogenes]', 'gi|944027593|ref|WP_055617027.1|', '8.1e-170', '78.00', '100.00', '606']	RDD;DUF2510	--	--
GE000916	NOG102915|RDD domain containing protein	[S]: Function unknown	Cellular Component: integral component of membrane (GO:0016021)	--	['GE000916', 'RDD family protein [Streptomyces sp. A217]', 'gi|1372246252|ref|WP_107015972.1|', '8.1e-75', '94.44', '56.25', '289']	RDD	--	--
GE000917	--	--	--	--	['GE000917', 'hypothetical protein [Streptomyces phaeochromogenes]', 'gi|944027595|ref|WP_055617029.1|', '4.8e-07', '66.34', '100.00', '63']	--	--	--
GE000918	COG4412|M6 family metalloprotease domain protein	[S]: Function unknown	Biological Process: proteolysis (GO:0006508); Molecular Function: metallopeptidase activity (GO:0008237)	K09607|immune inhibitor A	['GE000918', 'M6 family metalloprotease domain-containing protein [Streptomyces sp. A217]', 'gi|1372246254|ref|WP_107015974.1|', '0.0e+00', '92.57', '99.74', '1464']	Peptidase_M6	Pre-pro-metalloprotease PrtV	Pre-pro-metalloprotease PrtV
GE000919	--	--	--	--	['GE000919', 'hypothetical protein [Streptomyces phaeochromogenes]', 'gi|944027596|ref|WP_055617030.1|', '9.2e-30', '68.93', '100.00', '138']	--	--	--
GE000920	COG1335|isochorismatase	[Q]: Secondary metabolites biosynthesis, transport and catabolism	Molecular Function: catalytic activity (GO:0003824); Biological Process: metabolic process (GO:0008152)	K08281|nicotinamidase/pyrazinamidase	['GE000920', 'nicotinamidase [Streptomyces aurantiacus]', 'gi|943864487|ref|WP_055507804.1|', '1.0e-99', '95.88', '91.08', '372']	Isochorismatase	Nicotinamidase/pyrazinamidase	Nicotinamidase/pyrazinamidase
GE000921	COG1488|Nicotinate phosphoribosyltransferase	[H]: Coenzyme transport and metabolism	Molecular Function: nicotinate-nucleotide diphosphorylase (carboxylating) activity (GO:0004514); Molecular Function: nicotinate phosphoribosyltransferase activity (GO:0004516); Biological Process: NAD biosynthetic process (GO:0009435); Molecular Function: ligase activity (GO:0016874); Biological Process: nicotinate nucleotide salvage (GO:0019358)	K00763|nicotinate phosphoribosyltransferase	['GE000921', 'nicotinate phosphoribosyltransferase [Streptomyces phaeochromogenes]', 'gi|944027598|ref|WP_055617032.1|', '8.6e-234', '96.15', '100.00', '818']	NAPRTase_N	Nicotinate phosphoribosyltransferase pncB1	Nicotinate phosphoribosyltransferase pncB1
GE000922	COG2127|Involved in the modulation of the specificity of the ClpAP-mediated ATP-dependent protein degradation (By similarity)	[O]: Posttranslational modification, protein turnover, chaperones	Biological Process: proteolysis (GO:0006508); Molecular Function: peptidase activity (GO:0008233); Biological Process: protein catabolic process (GO:0030163)	K06891|ATP-dependent Clp protease adaptor protein ClpS	['GE000922', 'ATP-dependent Clp protease adapter ClpS [Streptomyces aurantiacus]', 'gi|943864299|ref|WP_055507800.1|', '7.9e-53', '100.00', '99.05', '215']	ClpS	ATP-dependent Clp protease adapter protein ClpS	ATP-dependent Clp protease adapter protein ClpS
GE000923	NOG49689|Domain of unknown function (DUF2017)	[S]: Function unknown	--	--	['GE000923', 'DUF2017 domain-containing protein [Streptomyces sp. A217]', 'gi|1372246259|ref|WP_107015979.1|', '9.4e-79', '95.00', '99.50', '302']	DUF2017	--	--
GE000924	COG1113|amino acid	[E]: Amino acid transport and metabolism	Biological Process: amino acid transmembrane transport (GO:0003333); Molecular Function: amino acid transmembrane transporter activity (GO:0015171); Cellular Component: integral component of membrane (GO:0016021)	K03293|amino acid transporter, AAT family	['GE000924', 'amino acid permease [Streptomyces sp. A217]', 'gi|1372246260|ref|WP_107015980.1|', '4.5e-260', '95.67', '99.79', '906']	AA_permease;AA_permease_2	Uncharacterized transporter YbxG	Uncharacterized transporter YbxG
GE000925	COG1310|Component of the eukaryotic translation initiation factor 3 (eIF-3) complex, which is involved in protein synthesis and, together with other initiation factors, stimulates binding of mRNA and methionyl-tRNAi to the 40S ribosome (By similarity)	[R]: General function prediction only	--	K21140|[CysO sulfur-carrier protein]-S-L-cysteine hydrolase	['GE000925', 'CysO-cysteine peptidase [Streptomyces sp. MA5143a]', 'gi|1369246209|ref|SPF03219.1|', '8.6e-75', '86.88', '100.00', '288']	Prok-JAB	CysO-cysteine peptidase	CysO-cysteine peptidase
GE000926	COG1977|Molybdopterin converting factor (Subunit 1)	[H]: Coenzyme transport and metabolism	--	K03636|sulfur-carrier protein	['GE000926', 'MoaD/ThiS family protein [Streptomyces sp. A217]', 'gi|1372246263|ref|WP_107015983.1|', '1.6e-41', '96.74', '100.00', '177']	ThiS	Sulfur carrier protein CysO	Sulfur carrier protein CysO
GE000927	COG0031|cysteine synthase	[E]: Amino acid transport and metabolism	Molecular Function: cysteine synthase activity (GO:0004124); Biological Process: cysteine biosynthetic process from serine (GO:0006535); Molecular Function: transferase activity (GO:0016740)	K21148|[CysO sulfur-carrier protein]-thiocarboxylate-dependent cysteine synthase	['GE000927', 'cysteine synthase [Streptomyces graminilatus]', 'gi|943888813|ref|WP_055527084.1|', '1.3e-175', '98.10', '100.00', '624']	PALP	O-phosphoserine sulfhydrylase	O-phosphoserine sulfhydrylase
GE000928	NOG161587|PemK-like protein	[S]: Function unknown	Molecular Function: DNA binding (GO:0003677)	--	['GE000928', 'hypothetical protein [Streptomyces sp. WM6386]', 'gi|808101566|ref|WP_046258991.1|', '7.9e-51', '76.98', '72.63', '209']	PemK_toxin	--	--
[truncated: 7,611 more rows]
