# Supplementary material for: Genome-Wide Insights into Streptomyces Novel Species Qhu-G9 and Its Potential for Enhancing Salt Tolerance and Growth in Avena sativa L. and Onobrychis viciifolia Scop
Source: Plants (Basel). 2025 Jul 10;14(14):2135. doi: 10.3390/plants14142135 (PMC12298133; doi:10.3390/plants14142135)
Supplement: Supplementary file 1 [file plants-14-02135-s001.zip › Table S5 GO enrichment analysis of the Qhu-G9 genome.xlsx]

## Sheet: Sheet1
Table S5 GO enrichment analysis of the Qhu-G9 genome.
Go_category	Go_Term_name	Go_term_id	gene_list
Molecular Function	single-stranded DNA endodeoxyribonuclease activity	GO:0000014	GE007001
Cellular Component	phosphopyruvate hydratase complex	GO:0000015	GE007697
Biological Process	ribosomal large subunit assembly	GO:0000027	GE002413
Biological Process	ribosomal small subunit assembly	GO:0000028	GE000696;GE000709;GE000731
Molecular Function	mannosyltransferase activity	GO:0000030	GE003503;GE007438;GE007753
Molecular Function	adenine deaminase activity	GO:0000034	GE001289
Molecular Function	acyl carrier activity	GO:0000036	GE001433
Biological Process	transition metal ion transport	GO:0000041	GE007758
Molecular Function	tRNA binding	GO:0000049	GE000490;GE000687;GE000695;GE000696;GE000704;GE000712;GE000717;GE000730;GE000933;GE002416;GE002417;GE002518;GE006751;GE006828;GE006902
Biological Process	sulfate assimilation	GO:0000103	GE006399;GE008374
Molecular Function	succinate dehydrogenase activity	GO:0000104	GE007542
Biological Process	histidine biosynthetic process	GO:0000105	GE001806;GE001807;GE001808;GE001810;GE001811;GE001813;GE001816;GE002571;GE002572;GE007583;GE008324;GE008571
Molecular Function	imidazoleglycerol-phosphate synthase activity	GO:0000107	GE001810;GE001813
Molecular Function	recombinase activity	GO:0000150	GE000496;GE003918;GE003933;GE004020;GE004050;GE004662;GE004699
Molecular Function	phosphorelay sensor kinase activity	GO:0000155	GE000155;GE000276;GE000278;GE000297;GE000419;GE000442;GE000507;GE000526;GE000645;GE000646;GE000817;GE001020;GE001177;GE001275;GE001344;GE001649;GE001692;GE001715;GE001736;GE002062;GE002152;GE002415;GE002761;GE002896;GE003162;GE003176;GE003189;GE003229;GE003331;GE003491;GE003492;GE003703;GE003734;GE003883;GE003939;GE003965;GE004017;GE004597;GE004622;GE004878;GE004924;GE004992;GE005040;GE005152;GE0…
Biological Process	phosphorelay signal transduction system	GO:0000160	GE000058;GE000103;GE000155;GE000156;GE000276;GE000277;GE000278;GE000279;GE000297;GE000298;GE000419;GE000420;GE000442;GE000443;GE000506;GE000507;GE000526;GE000527;GE000644;GE000645;GE000646;GE000816;GE000817;GE000821;GE000880;GE001019;GE001020;GE001177;GE001274;GE001275;GE001310;GE001344;GE001350;GE001519;GE001579;GE001613;GE001641;GE001648;GE001649;GE001651;GE001692;GE001693;GE001705;GE001714;GE0…
Biological Process	tryptophan biosynthetic process	GO:0000162	GE001710;GE001811;GE001817;GE001821;GE001822;GE001823
Molecular Function	nucleotide binding	GO:0000166	GE000707;GE000935;GE001083;GE001686;GE001859;GE003018;GE003161;GE003310;GE004058;GE005232;GE005813;GE005849;GE006437;GE006491;GE006610;GE006622;GE006831;GE006871;GE006935;GE007033;GE007392;GE007634;GE008121;GE008382
Molecular Function	3'-5'-exoribonuclease activity	GO:0000175	GE006676
Molecular Function	rRNA (adenine-N6,N6-)-dimethyltransferase activity	GO:0000179	GE007748
Molecular Function	NAD+ diphosphatase activity	GO:0000210	GE007254
Biological Process	allantoin catabolic process	GO:0000256	GE006262;GE006263
Biological Process	polysaccharide biosynthetic process	GO:0000271	GE000768;GE003760;GE007437;GE007557;GE007632;GE007650;GE008258
Biological Process	polysaccharide catabolic process	GO:0000272	GE000084;GE002042;GE002046;GE002049;GE004848;GE004905;GE004920;GE005304;GE006705;GE008117
Molecular Function	alanine dehydrogenase activity	GO:0000286	GE002182
Molecular Function	magnesium ion binding	GO:0000287	GE000006;GE000266;GE000282;GE000361;GE000365;GE000400;GE000743;GE000748;GE000791;GE001056;GE001093;GE001244;GE001322;GE001362;GE001364;GE001632;GE001710;GE001753;GE001771;GE001816;GE001861;GE002001;GE002336;GE002365;GE002416;GE002417;GE002499;GE002524;GE002536;GE002543;GE002569;GE002572;GE002650;GE002719;GE002780;GE002978;GE003270;GE003579;GE003746;GE004153;GE004542;GE005024;GE005342;GE005535;GE0…
Biological Process	protein peptidyl-prolyl isomerization	GO:0000413	GE000016;GE001222;GE002366;GE002367;GE002508;GE003701;GE004463
Biological Process	enzyme-directed rRNA 2'-O-methylation	GO:0000453	GE007752
Biological Process	maturation of SSU-rRNA from tricistronic rRNA transcript (SSU-rRNA, 5.8S rRNA, LSU-rRNA)	GO:0000462	GE000731
Cellular Component	proteasome complex	GO:0000502	GE001882;GE002358
Biological Process	transcription-coupled nucleotide-excision repair, DNA damage recognition	GO:0000716	GE007709
Molecular Function	adenyl-nucleotide exchange factor activity	GO:0000774	GE000238
Biological Process	cell morphogenesis	GO:0000902	GE001231;GE001379;GE005155
Molecular Function	6,7-dimethyl-8-ribityllumazine synthase activity	GO:0000906	GE002570
Cellular Component	division septum	GO:0000935	GE001778
Biological Process	rRNA 5'-end processing	GO:0000967	GE002519
Molecular Function	proximal promoter sequence-specific DNA binding	GO:0000987	GE008067
Molecular Function	bacterial-type RNA polymerase core enzyme binding	GO:0001000	GE001962;GE002591
Molecular Function	DNA-binding transcription factor activity	GO:0001071	GE003190;GE006582;GE006957
Molecular Function	bacterial-type RNA polymerase holo enzyme binding	GO:0001108	GE002591
Biological Process	transcription initiation from bacterial-type RNA polymerase promoter	GO:0001123	GE006591
Biological Process	glycerophosphodiester transmembrane transport	GO:0001407	GE001023;GE001374;GE002022;GE003398;GE004373;GE005142;GE005991;GE006354
Biological Process	RNA methylation	GO:0001510	GE000039;GE002414;GE002463;GE006525;GE006539;GE007646;GE008050
Biological Process	pseudouridine synthesis	GO:0001522	GE001787;GE001926;GE002187;GE002386
Biological Process	long-chain fatty acid metabolic process	GO:0001676	GE000548;GE000994;GE001726;GE002293;GE003311;GE003591;GE005997;GE006293
Biological Process	tRNA 3'-terminal CCA addition	GO:0001680	GE008367
Biological Process	tRNA wobble adenosine to inosine editing	GO:0002100	GE008244
Molecular Function	aminoacyl-tRNA editing activity	GO:0002161	GE001227;GE001262;GE001784;GE001802;GE002729;GE006422;GE006696;GE007768
Molecular Function	tRNA (adenine-C2-)-methyltransferase activity	GO:0002935	GE006751
Biological Process	tRNA dihydrouridine synthesis	GO:0002943	GE001333
Biological Process	tRNA threonylcarbamoyladenosine modification	GO:0002949	GE000753;GE000755;GE000757
Biological Process	amino acid transmembrane transport	GO:0003333	GE000661;GE000924;GE000996;GE001185;GE001194;GE001549;GE002080;GE002221;GE002303;GE002387;GE002398;GE002456;GE002556;GE002613;GE003252;GE003335;GE003477;GE003626;GE006016;GE006240;GE006376;GE006501;GE006540;GE006634;GE007158;GE007365;GE007667
Molecular Function	nucleic acid binding	GO:0003676	GE000075;GE000150;GE000358;GE000363;GE000617;GE000965;GE001028;GE001530;GE001557;GE001879;GE002375;GE002484;GE002499;GE002519;GE002539;GE002996;GE003007;GE003821;GE003919;GE004221;GE004288;GE004292;GE004448;GE004478;GE004484;GE004581;GE004668;GE004669;GE004908;GE005397;GE005535;GE005904;GE006423;GE006491;GE006597;GE006613;GE006653;GE006771;GE006807;GE006808;GE007024;GE007052;GE007060;GE007274;GE0…
Molecular Function	DNA binding	GO:0003677	GE000002;GE000006;GE000007;GE000014;GE000025;GE000042;GE000058;GE000063;GE000073;GE000091;GE000095;GE000103;GE000112;GE000130;GE000146;GE000151;GE000156;GE000158;GE000160;GE000182;GE000184;GE000186;GE000193;GE000194;GE000195;GE000229;GE000232;GE000233;GE000240;GE000251;GE000252;GE000253;GE000272;GE000277;GE000279;GE000285;GE000288;GE000291;GE000292;GE000298;GE000301;GE000316;GE000324;GE000325;GE0…
Molecular Function	DNA helicase activity	GO:0003678	GE008352
Molecular Function	chromatin binding	GO:0003682	GE000034
Molecular Function	damaged DNA binding	GO:0003684	GE000449;GE001196;GE002233;GE002650;GE004038;GE004227;GE004366;GE005730;GE006646;GE006654;GE006801;GE007709;GE008567
Molecular Function	DNA replication origin binding	GO:0003688	GE000001
Molecular Function	double-stranded DNA binding	GO:0003690	GE003973;GE004060;GE007115
Molecular Function	single-stranded DNA binding	GO:0003697	GE000004;GE001130;GE006646;GE007069;GE008356
Molecular Function	DNA-binding transcription factor activity	GO:0003700	GE000043;GE000063;GE000091;GE000095;GE000112;GE000158;GE000182;GE000184;GE000198;GE000232;GE000233;GE000285;GE000288;GE000301;GE000316;GE000369;GE000421;GE000445;GE000473;GE000476;GE000502;GE000531;GE000540;GE000569;GE000623;GE000684;GE000763;GE000839;GE000861;GE000867;GE000883;GE000910;GE000937;GE000954;GE000958;GE000988;GE001026;GE001029;GE001068;GE001080;GE001153;GE001165;GE001172;GE001323;GE0…
Molecular Function	RNA binding	GO:0003723	GE000039;GE000136;GE000734;GE000858;GE001240;GE001246;GE001787;GE001863;GE001881;GE001889;GE002015;GE002135;GE002173;GE002187;GE002386;GE002414;GE002463;GE002529;GE002547;GE002551;GE003067;GE003259;GE003491;GE004778;GE004779;GE004784;GE004785;GE005053;GE005270;GE005420;GE006258;GE006600;GE006668;GE006676;GE006687;GE006781;GE007028;GE007748;GE008050;GE008284;GE008367;GE008483;GE008661
Molecular Function	double-stranded RNA binding	GO:0003725	GE005463;GE006802;GE007023
Molecular Function	mRNA binding	GO:0003729	GE000696;GE000711
Molecular Function	structural constituent of ribosome	GO:0003735	GE000381;GE000382;GE000383;GE000384;GE000386;GE000668;GE000686;GE000687;GE000690;GE000691;GE000695;GE000696;GE000704;GE000705;GE000706;GE000707;GE000708;GE000709;GE000710;GE000711;GE000712;GE000713;GE000714;GE000715;GE000716;GE000717;GE000718;GE000719;GE000720;GE000721;GE000722;GE000723;GE000724;GE000729;GE000730;GE000731;GE000733;GE000741;GE000742;GE001242;GE001243;GE001271;GE001881;GE002412;GE0…
Molecular Function	translation initiation factor activity	GO:0003743	GE000728;GE000815;GE002334;GE002411;GE003931;GE006690
Molecular Function	translation elongation factor activity	GO:0003746	GE000697;GE000698;GE001272;GE002491;GE002528;GE002701;GE006691;GE006764;GE007445
Molecular Function	translation release factor activity	GO:0003747	GE008034
Molecular Function	peptidyl-prolyl cis-trans isomerase activity	GO:0003755	GE000016;GE001222;GE002366;GE002367;GE002508;GE003701;GE004463
Molecular Function	lysozyme activity	GO:0003796	GE002099;GE006923
Molecular Function	catalytic activity	GO:0003824	GE000074;GE000095;GE000141;GE000446;GE000470;GE000642;GE000786;GE000789;GE000920;GE001003;GE001056;GE001070;GE001091;GE001106;GE001142;GE001198;GE001237;GE001241;GE001257;GE001273;GE001287;GE001295;GE001335;GE001455;GE001461;GE001546;GE001548;GE001566;GE001603;GE001638;GE001641;GE001650;GE001666;GE001711;GE002030;GE002333;GE002418;GE002426;GE002595;GE002605;GE002717;GE002722;GE002748;GE002805;GE0…
Molecular Function	gamma-glutamylcyclotransferase activity	GO:0003839	GE007485
Molecular Function	obsolete gamma-glutamyltransferase activity	GO:0003840	GE006222;GE006237
Molecular Function	1-pyrroline-5-carboxylate dehydrogenase activity	GO:0003842	GE006865
Molecular Function	1,4-alpha-glucan branching enzyme activity	GO:0003844	GE001640;GE003455;GE006947
Molecular Function	1-alkyl-2-acetylglycerophosphocholine esterase activity	GO:0003847	GE003790
Molecular Function	2-amino-4-hydroxy-6-hydroxymethyldihydropteridine diphosphokinase activity	GO:0003848	GE000408
Molecular Function	3-deoxy-7-phosphoheptulonate synthase activity	GO:0003849	GE001741
Molecular Function	2-isopropylmalate synthase activity	GO:0003852	GE001306;GE004201;GE006857
Molecular Function	3-dehydroquinate dehydratase activity	GO:0003855	GE001942
Molecular Function	3-dehydroquinate synthase activity	GO:0003856	GE002525;GE003585
Molecular Function	3-hydroxyacyl-CoA dehydrogenase activity	GO:0003857	GE000041;GE002422;GE003828;GE005214;GE005914;GE006195;GE006498;GE007004
Molecular Function	3-hydroxyisobutyryl-CoA hydrolase activity	GO:0003860	GE002848
Molecular Function	3-isopropylmalate dehydratase activity	GO:0003861	GE006824;GE006825
Molecular Function	3-isopropylmalate dehydrogenase activity	GO:0003862	GE006861
Molecular Function	3-methyl-2-oxobutanoate hydroxymethyltransferase activity	GO:0003864	GE001616
Molecular Function	3-phosphoshikimate 1-carboxyvinyltransferase activity	GO:0003866	GE007214
Molecular Function	4-aminobutyrate transaminase activity	GO:0003867	GE006717
Molecular Function	4-hydroxyphenylpyruvate dioxygenase activity	GO:0003868	GE000911
Molecular Function	5-aminolevulinate synthase activity	GO:0003870	GE003993
Molecular Function	5-methyltetrahydropteroyltriglutamate-homocysteine S-methyltransferase activity	GO:0003871	GE002953;GE006897
Molecular Function	6-phosphofructokinase activity	GO:0003872	GE001738;GE002901;GE006962
Molecular Function	ATP phosphoribosyltransferase activity	GO:0003879	GE002572
Molecular Function	CTP synthase activity	GO:0003883	GE002179
Molecular Function	D-amino-acid oxidase activity	GO:0003884	GE005907
Molecular Function	D-arabinono-1,4-lactone oxidase activity	GO:0003885	GE006350;GE006563;GE007560
Molecular Function	DNA (cytosine-5-)-methyltransferase activity	GO:0003886	GE000966
Molecular Function	DNA-directed DNA polymerase activity	GO:0003887	GE000002;GE000367;GE000375;GE001270;GE001796;GE001873;GE002117;GE002232;GE002650;GE004038;GE004227;GE004366;GE005646;GE005994;GE006362;GE007279;GE008221;GE008567
Molecular Function	DNA primase activity	GO:0003896	GE001364;GE005940;GE006165
Molecular Function	DNA-directed 5'-3' RNA polymerase activity	GO:0003899	GE000692;GE000693;GE000732;GE002541;GE003165;GE004511;GE006768
Molecular Function	alkylbase DNA N-glycosylase activity	GO:0003905	GE002163
Molecular Function	DNA-(apurinic or apyrimidinic site) endonuclease activity	GO:0003906	GE000339;GE001196;GE005730;GE006654
Molecular Function	methylated-DNA-[protein]-cysteine S-methyltransferase activity	GO:0003908	GE001931;GE003345;GE006215;GE006338
Molecular Function	DNA ligase (ATP) activity	GO:0003910	GE002914;GE003437;GE004515;GE005941;GE008652;GE008704
Molecular Function	DNA ligase (NAD+) activity	GO:0003911	GE003573;GE006896
Molecular Function	DNA topoisomerase type I activity	GO:0003917	GE000365
Molecular Function	DNA topoisomerase type II (ATP-hydrolyzing) activity	GO:0003918	GE000006;GE000007;GE003676;GE006576;GE006588
Molecular Function	FMN adenylyltransferase activity	GO:0003919	GE006685
Molecular Function	GMP synthase (glutamine-hydrolyzing) activity	GO:0003922	GE007616
Molecular Function	GTPase activity	GO:0003924	GE000697;GE000698;GE001244;GE001272;GE001302;GE001778;GE002491;GE002701;GE002880;GE005236;GE005557;GE005638;GE006340;GE006401;GE006620;GE006690;GE006786;GE006792;GE006989;GE007215;GE007330
Molecular Function	GTP cyclohydrolase I activity	GO:0003934	GE000406
Molecular Function	GTP cyclohydrolase II activity	GO:0003935	GE002569;GE006034;GE008183
Molecular Function	IMP cyclohydrolase activity	GO:0003937	GE007586
Molecular Function	IMP dehydrogenase activity	GO:0003938	GE002553;GE007633;GE007634
Molecular Function	L-iditol 2-dehydrogenase activity	GO:0003939	GE002306
Molecular Function	L-serine ammonia-lyase activity	GO:0003941	GE006922;GE008673
Molecular Function	N-acetyl-gamma-glutamyl-phosphate reductase activity	GO:0003942	GE000300;GE001171;GE002433;GE004191
Molecular Function	1-(5-phosphoribosyl)-5-[(5-phosphoribosylamino)methylideneamino]imidazole-4-carboxamide isomerase activity	GO:0003949	GE001811
Molecular Function	NAD+ kinase activity	GO:0003951	GE002174;GE006153;GE007181;GE007623
Molecular Function	NAD+ synthase (glutamine-hydrolyzing) activity	GO:0003952	GE001621
Molecular Function	NADPH-hemoprotein reductase activity	GO:0003958	GE004014;GE004015
Molecular Function	NADPH:quinone reductase activity	GO:0003960	GE002034;GE003283;GE004534;GE005108;GE005292;GE005633
Molecular Function	UDP-N-acetylglucosamine diphosphorylase activity	GO:0003977	GE007726
Molecular Function	UDP-glucose 4-epimerase activity	GO:0003978	GE000835;GE005250;GE005894;GE007741
Molecular Function	UDP-glucose 6-dehydrogenase activity	GO:0003979	GE000768
Molecular Function	UTP:glucose-1-phosphate uridylyltransferase activity	GO:0003983	GE007785
Molecular Function	acetolactate synthase activity	GO:0003984	GE001093;GE002719;GE006077;GE006877;GE006878
Molecular Function	acetyl-CoA C-acetyltransferase activity	GO:0003985	GE000547;GE001843;GE003315;GE003831;GE005915;GE006990;GE007682
Molecular Function	acetate-CoA ligase activity	GO:0003987	GE000346;GE004393
Molecular Function	acetyl-CoA C-acyltransferase activity	GO:0003988	GE001482;GE001515
Molecular Function	acetyl-CoA carboxylase activity	GO:0003989	GE001380
Molecular Function	acetylglutamate kinase activity	GO:0003991	GE002435;GE004193
Molecular Function	N2-acetyl-L-ornithine:2-oxoglutarate 5-aminotransferase activity	GO:0003992	GE000286;GE002436;GE002890;GE004194;GE005877
Molecular Function	acid phosphatase activity	GO:0003993	GE001035;GE006862
Molecular Function	aconitate hydratase activity	GO:0003994	GE006512
Molecular Function	acyl-CoA dehydrogenase activity	GO:0003995	GE000070;GE000769;GE001045;GE001050;GE001514;GE001840;GE002215;GE002280;GE002295;GE002582;GE002866;GE002906;GE002918;GE003301;GE003834;GE003862;GE004976;GE005215;GE005916;GE006201;GE006392;GE006702;GE007909;GE007914;GE007940;GE008275
Molecular Function	adenine phosphoribosyltransferase activity	GO:0003999	GE002505
Molecular Function	adenosine deaminase activity	GO:0004000	GE003378;GE007503
Molecular Function	adenosine kinase activity	GO:0004001	GE001699
Molecular Function	ATP-dependent DNA helicase activity	GO:0004003	GE000885;GE002544;GE005261;GE006808;GE006948;GE007256;GE007257;GE007602;GE007993;GE008080;GE008418
Molecular Function	ATP-dependent RNA helicase activity	GO:0004004	GE008196
Molecular Function	copper-exporting ATPase activity	GO:0004008	GE001083;GE005232
Molecular Function	adenosylhomocysteinase activity	GO:0004013	GE000806
Molecular Function	adenosylmethionine-8-amino-7-oxononanoate transaminase activity	GO:0004015	GE002781
Molecular Function	adenylate cyclase activity	GO:0004016	GE007473
Molecular Function	adenylate kinase activity	GO:0004017	GE000726;GE004616
Molecular Function	N6-(1,2-dicarboxyethyl)AMP AMP-lyase (fumarate-forming) activity	GO:0004018	GE002766
Molecular Function	adenylosuccinate synthase activity	GO:0004019	GE000282
Molecular Function	adenylylsulfate kinase activity	GO:0004020	GE006399
Molecular Function	L-alanine:2-oxoglutarate aminotransferase activity	GO:0004021	GE006275
Molecular Function	alcohol dehydrogenase (NAD) activity	GO:0004022	GE001524;GE002957;GE003837
Molecular Function	aldehyde dehydrogenase [NAD(P)+] activity	GO:0004030	GE000585;GE003364;GE005004
Molecular Function	aldose 1-epimerase activity	GO:0004034	GE001413
Molecular Function	alkaline phosphatase activity	GO:0004035	GE001585
Molecular Function	allantoicase activity	GO:0004037	GE006262
Molecular Function	allantoinase activity	GO:0004038	GE006263
Molecular Function	allophanate hydrolase activity	GO:0004039	GE002376
Molecular Function	amidase activity	GO:0004040	GE005696
Molecular Function	acetyl-CoA:L-glutamate N-acetyltransferase activity	GO:0004042	GE002434;GE004192
Molecular Function	amidophosphoribosyltransferase activity	GO:0004044	GE008203
Molecular Function	aminoacyl-tRNA hydrolase activity	GO:0004045	GE006476;GE007729
Molecular Function	aminoacylase activity	GO:0004046	GE002314
Molecular Function	aminomethyltransferase activity	GO:0004047	GE006919
Molecular Function	anthranilate phosphoribosyltransferase activity	GO:0004048	GE001710
Molecular Function	anthranilate synthase activity	GO:0004049	GE000022;GE001817;GE002469;GE003512
Molecular Function	argininosuccinate synthase activity	GO:0004055	GE002444;GE005297
Molecular Function	argininosuccinate lyase activity	GO:0004056	GE002445
Molecular Function	arylamine N-acetyltransferase activity	GO:0004060	GE001267
Molecular Function	arylformamidase activity	GO:0004061	GE005343;GE007911
Molecular Function	asparagine synthase (glutamine-hydrolyzing) activity	GO:0004066	GE003987;GE003989;GE004952;GE008173
Molecular Function	aspartate 1-decarboxylase activity	GO:0004068	GE005770
Molecular Function	aspartate carbamoyltransferase activity	GO:0004070	GE002532
Molecular Function	aspartate kinase activity	GO:0004072	GE000299
Molecular Function	aspartate-semialdehyde dehydrogenase activity	GO:0004073	GE000300;GE001171
Molecular Function	biotin carboxylase activity	GO:0004075	GE001047;GE002377;GE007481;GE007941
Molecular Function	biotin synthase activity	GO:0004076	GE002782
Molecular Function	biotin-[acetyl-CoA-carboxylase] ligase activity	GO:0004077	GE007474;GE007802
Molecular Function	bis(5'-nucleosyl)-tetraphosphatase (asymmetrical) activity	GO:0004081	GE006524
Molecular Function	butyryl-CoA dehydrogenase activity	GO:0004085	GE002280;GE002866;GE002906;GE006702;GE007909
Molecular Function	carbamoyl-phosphate synthase (glutamine-hydrolyzing) activity	GO:0004088	GE002535;GE002536
Molecular Function	carbonate dehydratase activity	GO:0004089	GE000347;GE001342;GE001767;GE003185;GE004278;GE005411;GE006471
Molecular Function	catalase activity	GO:0004096	GE002889;GE003366;GE006538
Molecular Function	chorismate mutase activity	GO:0004106	GE001854;GE002193;GE008304
Molecular Function	chorismate synthase activity	GO:0004107	GE002523
Molecular Function	citrate (Si)-synthase activity	GO:0004108	GE001082;GE007935
Molecular Function	coproporphyrinogen oxidase activity	GO:0004109	GE001277
Molecular Function	2',3'-cyclic-nucleotide 3'-phosphodiesterase activity	GO:0004113	GE004812;GE007968
Molecular Function	3',5'-cyclic-AMP phosphodiesterase activity	GO:0004115	GE006437
Molecular Function	cystathionine beta-synthase activity	GO:0004122	GE007680
Molecular Function	cystathionine gamma-lyase activity	GO:0004123	GE008340
Molecular Function	cysteine synthase activity	GO:0004124	GE000927;GE003208;GE005508;GE007680
Molecular Function	cytidylate kinase activity	GO:0004127	GE002196
Molecular Function	cytochrome-c oxidase activity	GO:0004129	GE001701;GE001702;GE001703;GE001706;GE002210;GE005550
Molecular Function	cytosine deaminase activity	GO:0004131	GE000523
Molecular Function	glycogen debranching enzyme activity	GO:0004133	GE006427;GE006934
Molecular Function	4-alpha-glucanotransferase activity	GO:0004134	GE001161;GE001334;GE006595
Molecular Function	amylo-alpha-1,6-glucosidase activity	GO:0004135	GE001334;GE006595
Molecular Function	deoxyribose-phosphate aldolase activity	GO:0004139	GE007491
Molecular Function	dephospho-CoA kinase activity	GO:0004140	GE001883
Molecular Function	dethiobiotin synthase activity	GO:0004141	GE002780
Molecular Function	diacylglycerol O-acyltransferase activity	GO:0004144	GE005760
Molecular Function	dihydrolipoyl dehydrogenase activity	GO:0004148	GE001678;GE002863
Molecular Function	dihydroneopterin aldolase activity	GO:0004150	GE000409
Molecular Function	dihydroorotase activity	GO:0004151	GE002533
Molecular Function	dihydroorotate dehydrogenase activity	GO:0004152	GE002537
Molecular Function	dihydropteroate synthase activity	GO:0004156	GE000411;GE007299
Molecular Function	dihydropyrimidinase activity	GO:0004157	GE006230
Molecular Function	dihydroxy-acid dehydratase activity	GO:0004160	GE000455;GE002039;GE003576
Molecular Function	dolichyl-phosphate-mannose-protein mannosyltransferase activity	GO:0004169	GE001059;GE008257
Molecular Function	dUTP diphosphatase activity	GO:0004170	GE006552
Molecular Function	ATP-dependent peptidase activity	GO:0004176	GE000905;GE001803;GE007138;GE007236
Molecular Function	aminopeptidase activity	GO:0004177	GE000069;GE001064;GE001168;GE001181;GE001679;GE001856;GE001891;GE002312;GE002882;GE003623;GE005665;GE006145;GE006178;GE006481;GE006621;GE008292;GE008312
Molecular Function	carboxypeptidase activity	GO:0004180	GE000370;GE000401;GE001167;GE004855;GE007630
Molecular Function	metallocarboxypeptidase activity	GO:0004181	GE001425;GE001957;GE005909;GE006429;GE006431;GE007416
Molecular Function	serine-type carboxypeptidase activity	GO:0004185	GE000859
Molecular Function	aspartic-type endopeptidase activity	GO:0004190	GE000591;GE001726;GE001786;GE002393;GE006278
Molecular Function	metalloendopeptidase activity	GO:0004222	GE000092;GE000372;GE000405;GE000657;GE000757;GE001251;GE001292;GE001305;GE001357;GE002353;GE003046;GE003101;GE005359;GE006675;GE006700;GE006939;GE006940
Molecular Function	serine-type endopeptidase activity	GO:0004252	GE000017;GE000167;GE000341;GE000905;GE001174;GE001223;GE001224;GE001531;GE001624;GE001669;GE001718;GE001803;GE001851;GE002127;GE002128;GE002226;GE002230;GE002252;GE002407;GE002790;GE003409;GE003410;GE003894;GE004297;GE004873;GE005331;GE005487;GE005568;GE006297;GE006443;GE006487;GE006590;GE006612;GE006854;GE006939;GE006943;GE007138;GE007236;GE007291;GE007313;GE007342;GE007461;GE007865;GE008108;GE0…
Molecular Function	threonine-type endopeptidase activity	GO:0004298	GE002361;GE002362
Molecular Function	enoyl-CoA hydratase activity	GO:0004300	GE001847;GE003312;GE005212;GE006931
Molecular Function	epoxide hydrolase activity	GO:0004301	GE003812;GE004835;GE005268
Molecular Function	exo-alpha-sialidase activity	GO:0004308	GE001609;GE006107
Molecular Function	fatty acid synthase activity	GO:0004312	GE000670
Molecular Function	3-oxoacyl-[acyl-carrier-protein] synthase activity	GO:0004315	GE001434;GE003682;GE004149;GE006058;GE006098
Molecular Function	3-oxoacyl-[acyl-carrier-protein] reductase (NADPH) activity	GO:0004316	GE000546;GE001525;GE001584;GE002113;GE002138;GE002402;GE002677;GE003064;GE004604;GE005005;GE005011;GE005455;GE005674;GE005758;GE005999;GE007910;GE008637
Molecular Function	enoyl-[acyl-carrier-protein] reductase (NADH) activity	GO:0004318	GE002139
Molecular Function	ferroxidase activity	GO:0004322	GE001743
Molecular Function	ferredoxin-NADP+ reductase activity	GO:0004324	GE002834;GE003025
Molecular Function	ferrochelatase activity	GO:0004325	GE006561
Molecular Function	tetrahydrofolylpolyglutamate synthase activity	GO:0004326	GE001228;GE001774
Molecular Function	fructose-bisphosphate aldolase activity	GO:0004332	GE000267
Molecular Function	fumarate hydratase activity	GO:0004333	GE004679;GE007373;GE007374
Molecular Function	fumarylacetoacetase activity	GO:0004334	GE000624
Molecular Function	galactokinase activity	GO:0004335	GE007740
Molecular Function	glucokinase activity	GO:0004340	GE001731;GE003439;GE006096;GE006252;GE006351
Molecular Function	gluconolactonase activity	GO:0004341	GE005259
Molecular Function	glucosamine-6-phosphate deaminase activity	GO:0004342	GE007185
Molecular Function	glucose-6-phosphate dehydrogenase activity	GO:0004345	GE001976;GE006010
Molecular Function	glucose-6-phosphate isomerase activity	GO:0004347	GE000801;GE001964;GE006012
Molecular Function	glucosylceramidase activity	GO:0004348	GE003226;GE003504;GE005804
Molecular Function	glutamate 5-kinase activity	GO:0004349	GE001246
Molecular Function	glutamate-5-semialdehyde dehydrogenase activity	GO:0004350	GE001248
Molecular Function	glutamate decarboxylase activity	GO:0004351	GE000395
Molecular Function	glutamate dehydrogenase (NAD+) activity	GO:0004352	GE000828
Molecular Function	glutamate synthase (NADPH) activity	GO:0004355	GE001834;GE001918
Molecular Function	glutamate-ammonia ligase activity	GO:0004356	GE001629;GE001653;GE001658;GE002400;GE003343
Molecular Function	glutamate-cysteine ligase activity	GO:0004357	GE002656;GE003599;GE005701
Molecular Function	glutamate N-acetyltransferase activity	GO:0004358	GE002434;GE004192
Molecular Function	glutaminase activity	GO:0004359	GE002497;GE003255;GE008210
Molecular Function	glutamine-fructose-6-phosphate transaminase (isomerizing) activity	GO:0004360	GE000747;GE001033
Molecular Function	glyceraldehyde-3-phosphate dehydrogenase (NAD+) (phosphorylating) activity	GO:0004365	GE001958
Molecular Function	glycerol-3-phosphate dehydrogenase [NAD+] activity	GO:0004367	GE006818
Molecular Function	glycerol-3-phosphate dehydrogenase (quinone) activity	GO:0004368	GE002343;GE007631
Molecular Function	glycerol kinase activity	GO:0004370	GE002344;GE002629
Molecular Function	glycerone kinase activity	GO:0004371	GE003294;GE003295;GE006811
Molecular Function	glycine hydroxymethyltransferase activity	GO:0004372	GE004182;GE006921;GE007021;GE007567
Molecular Function	glycine dehydrogenase (decarboxylating) activity	GO:0004375	GE002652
Molecular Function	guanylate kinase activity	GO:0004385	GE002540
Molecular Function	helicase activity	GO:0004386	GE000150;GE000351;GE000352;GE000358;GE001010;GE001879;GE001934;GE002375;GE002980;GE002996;GE003080;GE003259;GE004058;GE004302;GE005397;GE006250;GE006653;GE007028;GE007095;GE007274;GE007344;GE007467;GE007709;GE007830;GE007991;GE008190;GE008223;GE008443;GE008573;GE008574;GE008635
Molecular Function	heme oxygenase (decyclizing) activity	GO:0004392	GE001604;GE005137
Molecular Function	histidine ammonia-lyase activity	GO:0004397	GE005801;GE007469
Molecular Function	histidinol dehydrogenase activity	GO:0004399	GE001806
Molecular Function	histidinol-phosphate transaminase activity	GO:0004400	GE001412;GE001807;GE008324
Molecular Function	histidinol-phosphatase activity	GO:0004401	GE007218
Molecular Function	homogentisate 1,2-dioxygenase activity	GO:0004411	GE002267
Molecular Function	homoserine dehydrogenase activity	GO:0004412	GE007031
Molecular Function	homoserine kinase activity	GO:0004413	GE007029
Molecular Function	hydroxymethylbilane synthase activity	GO:0004418	GE000478;GE005384
Molecular Function	hydroxymethylglutaryl-CoA lyase activity	GO:0004419	GE001046
Molecular Function	hypoxanthine phosphoribosyltransferase activity	GO:0004422	GE000404
Molecular Function	imidazoleglycerol-phosphate dehydratase activity	GO:0004424	GE001808
Molecular Function	indole-3-glycerol-phosphate synthase activity	GO:0004425	GE001821
Molecular Function	inorganic diphosphatase activity	GO:0004427	GE000361;GE000400
Molecular Function	isocitrate dehydrogenase (NADP+) activity	GO:0004450	GE003232
Molecular Function	isopentenyl-diphosphate delta-isomerase activity	GO:0004452	GE005896
Molecular Function	ketol-acid reductoisomerase activity	GO:0004455	GE006876
Molecular Function	D-lactate dehydrogenase (cytochrome) activity	GO:0004458	GE007947
Molecular Function	long-chain fatty acid-CoA ligase activity	GO:0004467	GE000548;GE000994;GE001726;GE002293;GE003311;GE003591;GE005997;GE006293
Molecular Function	malate dehydrogenase (decarboxylating) (NAD+) activity	GO:0004471	GE000886;GE007155
Molecular Function	malate synthase activity	GO:0004474	GE006267
Molecular Function	mannose-1-phosphate guanylyltransferase activity	GO:0004475	GE000788;GE002642
Molecular Function	mannose-6-phosphate isomerase activity	GO:0004476	GE000801;GE000802
Molecular Function	methenyltetrahydrofolate cyclohydrolase activity	GO:0004477	GE007583;GE008571
Molecular Function	methionine adenosyltransferase activity	GO:0004478	GE002543
Molecular Function	methionyl-tRNA formyltransferase activity	GO:0004479	GE002546
Molecular Function	methylcrotonoyl-CoA carboxylase activity	GO:0004485	GE001047;GE007942
Molecular Function	methylenetetrahydrofolate dehydrogenase (NADP+) activity	GO:0004488	GE007582;GE007583;GE008571
Molecular Function	methylenetetrahydrofolate reductase (NAD(P)H) activity	GO:0004489	GE001754
Molecular Function	methylmalonate-semialdehyde dehydrogenase (acylating) activity	GO:0004491	GE001094;GE002720
Molecular Function	methylmalonyl-CoA mutase activity	GO:0004494	GE003829;GE005234;GE005235;GE006198;GE006971
Molecular Function	monooxygenase activity	GO:0004497	GE000280;GE000503;GE001005;GE001105;GE001187;GE001208;GE001481;GE002008;GE002223;GE002321;GE002385;GE002685;GE002812;GE002908;GE003071;GE003261;GE003342;GE003361;GE003419;GE003515;GE003597;GE003810;GE003845;GE003872;GE003873;GE004186;GE004211;GE004392;GE004404;GE004512;GE004624;GE004731;GE004820;GE005056;GE005137;GE005288;GE005313;GE005449;GE005473;GE005480;GE005617;GE005702;GE005708;GE005812;GE0…
Molecular Function	N,N-dimethylaniline monooxygenase activity	GO:0004499	GE004717;GE005006;GE007775
Molecular Function	monophenol monooxygenase activity	GO:0004503	GE001124;GE003421
Molecular Function	inositol-3-phosphate synthase activity	GO:0004512	GE006088;GE008364
Molecular Function	nicotinate-nucleotide diphosphorylase (carboxylating) activity	GO:0004514	GE000427;GE000921
Molecular Function	nicotinate-nucleotide adenylyltransferase activity	GO:0004515	GE001254
Molecular Function	nicotinate phosphoribosyltransferase activity	GO:0004516	GE000921
Molecular Function	nuclease activity	GO:0004518	GE001058;GE002352;GE002519;GE002648;GE006771
Molecular Function	endonuclease activity	GO:0004519	GE000025;GE000965;GE001067;GE001071;GE001089;GE001155;GE001732;GE001862;GE001907;GE002011;GE002160;GE002360;GE002741;GE002742;GE003074;GE003881;GE004031;GE004527;GE005139;GE005839;GE006083;GE006091;GE006363;GE006478;GE007705;GE008497
Molecular Function	endoribonuclease activity	GO:0004521	GE001292;GE002551;GE005053;GE006258;GE006668
Molecular Function	RNA-DNA hybrid ribonuclease activity	GO:0004523	GE001530;GE005535;GE006600
Molecular Function	ribonuclease III activity	GO:0004525	GE006802
Molecular Function	exonuclease activity	GO:0004527	GE000375;GE001732;GE001907;GE002011;GE002484;GE002742;GE003074;GE003821;GE003881;GE006243;GE006423;GE007256;GE007257
Molecular Function	5'-3' exoribonuclease activity	GO:0004534	GE005053;GE006668
Molecular Function	ribonuclease activity	GO:0004540	GE001240
Molecular Function	tRNA-specific ribonuclease activity	GO:0004549	GE000933
Molecular Function	nucleoside diphosphate kinase activity	GO:0004550	GE001230
Molecular Function	hydrolase activity, hydrolyzing O-glycosyl compounds	GO:0004553	GE000594;GE000736;GE000759;GE000862;GE000985;GE001021;GE001107;GE001148;GE001373;GE001377;GE001411;GE001571;GE001896;GE002045;GE002054;GE002245;GE002563;GE002636;GE002929;GE002930;GE002941;GE003455;GE003458;GE003556;GE003607;GE003940;GE004371;GE004372;GE004732;GE004791;GE004845;GE005026;GE005048;GE005062;GE005175;GE005331;GE005556;GE005641;GE005787;GE005788;GE005817;GE005986;GE006006;GE006120;GE0…
Molecular Function	alpha,alpha-trehalase activity	GO:0004555	GE005219
Molecular Function	alpha-amylase activity	GO:0004556	GE001639;GE003655
Molecular Function	alpha-galactosidase activity	GO:0004557	GE005363
Molecular Function	alpha-mannosidase activity	GO:0004559	GE002932;GE005743;GE005985
Molecular Function	alpha-L-fucosidase activity	GO:0004560	GE003233;GE003441;GE003777;GE005750;GE005856;GE006706
Molecular Function	beta-N-acetylhexosaminidase activity	GO:0004563	GE000894;GE001037;GE001066;GE005751;GE007540
Molecular Function	beta-galactosidase activity	GO:0004565	GE001852;GE003244;GE003505;GE005992;GE006218;GE006308;GE006355;GE006707;GE007106
Molecular Function	beta-mannosidase activity	GO:0004567	GE003546
Molecular Function	chitinase activity	GO:0004568	GE002581;GE003365;GE006719;GE007009;GE007414
Molecular Function	dolichyl-phosphate-mannose-glycolipid alpha-mannosyltransferase activity	GO:0004584	GE000259;GE002213;GE003759
Molecular Function	ornithine carbamoyltransferase activity	GO:0004585	GE006522
Molecular Function	ornithine-oxo-acid transaminase activity	GO:0004587	GE002890
Molecular Function	orotate phosphoribosyltransferase activity	GO:0004588	GE000266
Molecular Function	orotidine-5'-phosphate decarboxylase activity	GO:0004590	GE002538
Molecular Function	oxoglutarate dehydrogenase (succinyl-transferring) activity	GO:0004591	GE007145
Molecular Function	pantoate-beta-alanine ligase activity	GO:0004592	GE000425
Molecular Function	pantothenate kinase activity	GO:0004594	GE000428;GE000745
Molecular Function	pantetheine-phosphate adenylyltransferase activity	GO:0004595	GE006806
Molecular Function	peptide alpha-N-acetyltransferase activity	GO:0004596	GE005753
Molecular Function	peroxidase activity	GO:0004601	GE000517;GE001596;GE001917;GE003517;GE004395;GE004929;GE005016;GE005099;GE006137;GE006226;GE007117;GE007384;GE007385;GE007570;GE008303
Molecular Function	glutathione peroxidase activity	GO:0004602	GE007842
Molecular Function	phosphoadenylyl-sulfate reductase (thioredoxin) activity	GO:0004604	GE006398
Molecular Function	phosphatidylserine decarboxylase activity	GO:0004609	GE006202
Molecular Function	phosphoenolpyruvate carboxykinase (GTP) activity	GO:0004613	GE007431
Molecular Function	phosphoglucomutase activity	GO:0004614	GE000799;GE005024
Molecular Function	phosphomannomutase activity	GO:0004615	GE000799
Molecular Function	phosphogluconate dehydrogenase (decarboxylating) activity	GO:0004616	GE000003;GE000482;GE003182;GE004985;GE005044;GE005767;GE006013;GE006289
Molecular Function	phosphoglycerate dehydrogenase activity	GO:0004617	GE006349;GE006875
Molecular Function	phosphoglycerate kinase activity	GO:0004618	GE001959
Molecular Function	phospholipase C activity	GO:0004629	GE001131
Molecular Function	phospholipase D activity	GO:0004630	GE001792
Molecular Function	phosphopantothenate--cysteine ligase activity	GO:0004632	GE002542
Molecular Function	phosphopantothenoylcysteine decarboxylase activity	GO:0004633	GE002542
Molecular Function	phosphopyruvate hydratase activity	GO:0004634	GE007697
Molecular Function	phosphoribosyl-AMP cyclohydrolase activity	GO:0004635	GE001816
Molecular Function	phosphoribosyl-ATP diphosphatase activity	GO:0004636	GE002571
Molecular Function	phosphoribosylamine-glycine ligase activity	GO:0004637	GE008220
Molecular Function	phosphoribosylaminoimidazole carboxylase activity	GO:0004638	GE007649
Molecular Function	phosphoribosylaminoimidazolesuccinocarboxamide synthase activity	GO:0004639	GE008217
Molecular Function	phosphoribosylanthranilate isomerase activity	GO:0004640	GE001811
Molecular Function	phosphoribosylformylglycinamidine cyclo-ligase activity	GO:0004641	GE008202
Molecular Function	phosphoribosylformylglycinamidine synthase activity	GO:0004642	GE008209;GE008210;GE008211
Molecular Function	phosphoribosylaminoimidazolecarboxamide formyltransferase activity	GO:0004643	GE007586
Molecular Function	phosphoribosylglycinamide formyltransferase activity	GO:0004644	GE007587
Molecular Function	phosphorylase activity	GO:0004645	GE007510
Molecular Function	phosphoserine phosphatase activity	GO:0004647	GE000515;GE001530;GE002146;GE007336
Molecular Function	O-phospho-L-serine:2-oxoglutarate aminotransferase activity	GO:0004648	GE007952
Molecular Function	polyribonucleotide nucleotidyltransferase activity	GO:0004654	GE006676
Molecular Function	porphobilinogen synthase activity	GO:0004655	GE000481
Molecular Function	proline dehydrogenase activity	GO:0004657	GE006866
Molecular Function	propionyl-CoA carboxylase activity	GO:0004658	GE004157;GE006840;GE007475
Molecular Function	prenyltransferase activity	GO:0004659	GE000538;GE000539;GE001322;GE007389;GE007558
Molecular Function	prephenate dehydratase activity	GO:0004664	GE008304
Molecular Function	prephenate dehydrogenase (NADP+) activity	GO:0004665	GE002194
Molecular Function	protein kinase activity	GO:0004672	GE000289;GE000972;GE001127;GE002898;GE003536;GE005438;GE007627;GE007628;GE007864
Molecular Function	protein histidine kinase activity	GO:0004673	GE001378;GE001575
Molecular Function	protein serine/threonine kinase activity	GO:0004674	GE000013;GE000026;GE000054;GE000135;GE000388;GE000850;GE001143;GE002254;GE002464;GE003076;GE003144;GE003303;GE003387;GE003496;GE003601;GE004171;GE004748;GE005114;GE005324;GE005330;GE005555;GE005562;GE005823;GE006521;GE006571;GE007625;GE007626;GE007629;GE007703;GE007824;GE007889;GE008148;GE008296;GE008326;GE008370
Molecular Function	calmodulin-dependent protein kinase activity	GO:0004683	GE000296;GE000851;GE004722
Molecular Function	protein-L-isoaspartate (D-aspartate) O-methyltransferase activity	GO:0004719	GE001139;GE008427
Molecular Function	protein serine/threonine phosphatase activity	GO:0004722	GE000029;GE001385
Molecular Function	protein tyrosine phosphatase activity	GO:0004725	GE001316;GE007022;GE008339
Molecular Function	oxygen-dependent protoporphyrinogen oxidase activity	GO:0004729	GE006483
Molecular Function	pseudouridylate synthase activity	GO:0004730	GE001926
Molecular Function	purine-nucleoside phosphorylase activity	GO:0004731	GE007486
Molecular Function	pyridoxamine-phosphate oxidase activity	GO:0004733	GE000256;GE001631;GE002442;GE002671;GE002949;GE002992;GE003770;GE004049;GE005138;GE005486;GE005615;GE006337;GE007615;GE007897;GE007936;GE008254;GE008648
Molecular Function	pyrroline-5-carboxylate reductase activity	GO:0004735	GE000462
Molecular Function	pyruvate dehydrogenase (acetyl-transferring) activity	GO:0004739	GE000044;GE000045;GE000060;GE001447;GE001675;GE004384
Molecular Function	dihydrolipoyllysine-residue acetyltransferase activity	GO:0004742	GE000061
Molecular Function	pyruvate kinase activity	GO:0004743	GE001861;GE006965
Molecular Function	riboflavin synthase activity	GO:0004746	GE002567
Molecular Function	ribokinase activity	GO:0004747	GE001077;GE001699;GE002832;GE004733;GE005988
Molecular Function	ribonucleoside-diphosphate reductase activity, thioredoxin disulfide as acceptor	GO:0004748	GE006610;GE007194;GE007195
Molecular Function	ribose phosphate diphosphokinase activity	GO:0004749	GE007727
Molecular Function	ribulose-phosphate 3-epimerase activity	GO:0004750	GE002549
Molecular Function	ribose-5-phosphate isomerase activity	GO:0004751	GE001195
Molecular Function	saccharopine dehydrogenase (NAD+, L-lysine-forming) activity	GO:0004754	GE005919;GE006031
Molecular Function	saccharopine dehydrogenase (NADP+, L-glutamate-forming) activity	GO:0004755	GE006030
Molecular Function	shikimate 3-dehydrogenase (NADP+) activity	GO:0004764	GE002521;GE004537;GE006018
Molecular Function	shikimate kinase activity	GO:0004765	GE002524
Molecular Function	spermidine synthase activity	GO:0004766	GE000263
Molecular Function	succinate-CoA ligase (ADP-forming) activity	GO:0004775	GE006075;GE006076;GE007591;GE007592
Molecular Function	sulfate adenylyltransferase (ATP) activity	GO:0004781	GE006400;GE006401
Molecular Function	superoxide dismutase activity	GO:0004784	GE001184;GE007162
Molecular Function	thiamine-phosphate diphosphorylase activity	GO:0004789	GE001753
Molecular Function	thioredoxin-disulfide reductase activity	GO:0004791	GE003867;GE008373
Molecular Function	thiosulfate sulfurtransferase activity	GO:0004792	GE006565;GE008101
Molecular Function	threonine aldolase activity	GO:0004793	GE005405
Molecular Function	L-threonine ammonia-lyase activity	GO:0004794	GE005299;GE007448
Molecular Function	threonine synthase activity	GO:0004795	GE007030;GE007343;GE008018
Molecular Function	thymidine kinase activity	GO:0004797	GE006567
Molecular Function	thymidylate kinase activity	GO:0004798	GE000366
Molecular Function	sedoheptulose-7-phosphate:D-glyceraldehyde-3-phosphate glyceronetransferase activity	GO:0004801	GE001977;GE006009
Molecular Function	transketolase activity	GO:0004802	GE001978;GE006008
Molecular Function	transposase activity	GO:0004803	GE001556;GE002868;GE003147;GE003401;GE003937;GE004012;GE004013;GE004016;GE004029;GE004034;GE004044;GE004081;GE004082;GE004091;GE004249;GE004250;GE004293;GE004303;GE004312;GE004351;GE004420;GE004422;GE004444;GE004447;GE004457;GE004459;GE004466;GE004471;GE004477;GE004481;GE004487;GE004488;GE004508;GE004522;GE004565;GE004579;GE004592;GE004602;GE004611;GE004619;GE004620;GE004625;GE004629;GE004909;GE0…
Molecular Function	trehalose-phosphatase activity	GO:0004805	GE008021
Molecular Function	triglyceride lipase activity	GO:0004806	GE002236;GE002253
Molecular Function	triose-phosphate isomerase activity	GO:0004807	GE001960
Molecular Function	aminoacyl-tRNA ligase activity	GO:0004812	GE001889;GE002729;GE006422;GE007033;GE007768
Molecular Function	alanine-tRNA ligase activity	GO:0004813	GE002518
Molecular Function	arginine-tRNA ligase activity	GO:0004814	GE000488;GE004067
Molecular Function	aspartate-tRNA ligase activity	GO:0004815	GE000075
Molecular Function	cysteine-tRNA ligase activity	GO:0004817	GE002327;GE008051
Molecular Function	glutamate-tRNA ligase activity	GO:0004818	GE006828
Molecular Function	glycine-tRNA ligase activity	GO:0004820	GE001327
Molecular Function	histidine-tRNA ligase activity	GO:0004821	GE002510
Molecular Function	isoleucine-tRNA ligase activity	GO:0004822	GE001784
Molecular Function	leucine-tRNA ligase activity	GO:0004823	GE001262
Molecular Function	lysine-tRNA ligase activity	GO:0004824	GE000490
Molecular Function	methionine-tRNA ligase activity	GO:0004825	GE000088
Molecular Function	phenylalanine-tRNA ligase activity	GO:0004826	GE002416;GE002417;GE003067
Molecular Function	proline-tRNA ligase activity	GO:0004827	GE006696
Molecular Function	serine-tRNA ligase activity	GO:0004828	GE008305
Molecular Function	threonine-tRNA ligase activity	GO:0004829	GE002487
Molecular Function	tryptophan-tRNA ligase activity	GO:0004830	GE000463;GE007563
Molecular Function	tyrosine-tRNA ligase activity	GO:0004831	GE002135
Molecular Function	valine-tRNA ligase activity	GO:0004832	GE001227
Molecular Function	tryptophan 2,3-dioxygenase activity	GO:0004833	GE000270
Molecular Function	tryptophan synthase activity	GO:0004834	GE001822;GE001823
Molecular Function	uracil DNA N-glycosylase activity	GO:0004844	GE002680;GE003032
Molecular Function	uracil phosphoribosyltransferase activity	GO:0004845	GE002531;GE008241
Molecular Function	urate oxidase activity	GO:0004846	GE006283
Molecular Function	urea carboxylase activity	GO:0004847	GE002377
Molecular Function	uridine kinase activity	GO:0004849	GE007495
Molecular Function	uroporphyrinogen-III synthase activity	GO:0004852	GE000479;GE000880
Molecular Function	uroporphyrinogen decarboxylase activity	GO:0004853	GE006488
Molecular Function	xanthine dehydrogenase activity	GO:0004854	GE000897;GE002962;GE002963;GE003017;GE005321;GE005322
Molecular Function	xylulokinase activity	GO:0004856	GE002977;GE005774
Molecular Function	serine-type endopeptidase inhibitor activity	GO:0004867	GE005585
Molecular Function	obsolete signal transducer activity	GO:0004871	GE003161;GE006460;GE006835
Molecular Function	ionotropic glutamate receptor activity	GO:0004970	GE002078
Molecular Function	sevenless binding	GO:0005118	GE007418
Molecular Function	structural molecule activity	GO:0005198	GE000218;GE000222;GE001696;GE006156;GE006158
Molecular Function	structural constituent of cell wall	GO:0005199	GE000429
Molecular Function	transporter activity	GO:0005215	GE000637;GE000639;GE000762;GE000865;GE000891;GE000906;GE000907;GE000997;GE000998;GE001054;GE001078;GE001188;GE001376;GE001401;GE001414;GE001485;GE001587;GE001599;GE001620;GE001635;GE001694;GE001713;GE001866;GE001867;GE001894;GE001969;GE001971;GE002028;GE002047;GE002079;GE002130;GE002168;GE002169;GE002340;GE002345;GE002391;GE002477;GE002564;GE002607;GE002630;GE002714;GE002736;GE002821;GE002822;GE0…
Molecular Function	ion channel activity	GO:0005216	GE007792
Molecular Function	voltage-gated chloride channel activity	GO:0005247	GE003679
Molecular Function	potassium channel activity	GO:0005267	GE004405
Molecular Function	inorganic phosphate transmembrane transporter activity	GO:0005315	GE002098;GE008140;GE008141;GE008142;GE008143
Molecular Function	oxygen carrier activity	GO:0005344	GE001628
Molecular Function	purine nucleobase transmembrane transporter activity	GO:0005345	GE002059;GE006318;GE007972
Molecular Function	carbohydrate:proton symporter activity	GO:0005351	GE000805;GE007797
Molecular Function	iron ion transmembrane transporter activity	GO:0005381	GE001595
Molecular Function	monovalent cation:proton antiporter activity	GO:0005451	GE007788
Molecular Function	binding	GO:0005488	GE003355;GE006217
Molecular Function	iron ion binding	GO:0005506	GE000280;GE000522;GE000541;GE000592;GE000604;GE000611;GE000648;GE000651;GE000757;GE000792;GE001481;GE001495;GE001702;GE001707;GE001993;GE002071;GE002123;GE002210;GE002267;GE002337;GE002356;GE002385;GE002615;GE002782;GE002812;GE002836;GE002904;GE002908;GE003261;GE003342;GE003841;GE003842;GE003848;GE004014;GE004015;GE004211;GE005288;GE005327;GE005449;GE005550;GE005617;GE005662;GE005688;GE005702;GE0…
Molecular Function	copper ion binding	GO:0005507	GE000145;GE001084;GE001589;GE001701;GE001702;GE002210;GE003422;GE005550;GE005937;GE006425;GE006426;GE007994;GE008302
Molecular Function	calcium ion binding	GO:0005509	GE004803;GE006926;GE007917
Molecular Function	protein binding	GO:0005515	GE001216;GE001778;GE002475
Molecular Function	calmodulin binding	GO:0005516	GE000296;GE004722
Molecular Function	ATP binding	GO:0005524	GE000001;GE000004;GE000006;GE000007;GE000013;GE000026;GE000054;GE000075;GE000088;GE000098;GE000126;GE000135;GE000150;GE000172;GE000186;GE000227;GE000237;GE000239;GE000248;GE000257;GE000297;GE000331;GE000332;GE000346;GE000352;GE000358;GE000366;GE000393;GE000403;GE000405;GE000425;GE000428;GE000435;GE000437;GE000442;GE000448;GE000449;GE000460;GE000463;GE000488;GE000490;GE000507;GE000508;GE000552;GE0…
Molecular Function	GTP binding	GO:0005525	GE000282;GE000406;GE000697;GE000698;GE000790;GE001129;GE001244;GE001272;GE001302;GE001778;GE001954;GE002131;GE002198;GE002491;GE002569;GE002701;GE002880;GE005236;GE005557;GE005638;GE006034;GE006340;GE006401;GE006620;GE006690;GE006786;GE006792;GE006820;GE006989;GE007215;GE007330;GE007361;GE007431;GE008183;GE008241
Cellular Component	extracellular region	GO:0005576	GE000084;GE000092;GE001571;GE001792;GE002042;GE002046;GE002049;GE002226;GE002230;GE003298;GE003365;GE003415;GE004829;GE004920;GE005304;GE005331;GE005359;GE005487;GE005568;GE005585;GE006280;GE006841;GE007697;GE007754;GE007865;GE008117
Cellular Component	cell wall	GO:0005618	GE002046;GE002050;GE002051;GE002634;GE008117
Cellular Component	intracellular	GO:0005622	GE000017;GE000043;GE000058;GE000103;GE000155;GE000156;GE000276;GE000277;GE000278;GE000279;GE000297;GE000298;GE000419;GE000420;GE000442;GE000448;GE000506;GE000507;GE000526;GE000527;GE000540;GE000617;GE000644;GE000645;GE000646;GE000678;GE000725;GE000816;GE000817;GE000821;GE000880;GE000910;GE001019;GE001020;GE001177;GE001274;GE001275;GE001310;GE001344;GE001350;GE001519;GE001579;GE001613;GE001641;GE0…
Cellular Component	cell	GO:0005623	GE000517;GE001038;GE001363;GE001596;GE001678;GE001743;GE001751;GE002622;GE002863;GE003070;GE003321;GE003323;GE003497;GE004759;GE005462;GE005689;GE005690;GE005837;GE006270;GE006447;GE006485;GE006616;GE006657;GE006949;GE006969;GE007253;GE007484;GE008303
Cellular Component	chromosome	GO:0005694	GE000006;GE000007;GE006576
Cellular Component	cytoplasm	GO:0005737	GE000001;GE000002;GE000004;GE000006;GE000007;GE000075;GE000088;GE000151;GE000238;GE000239;GE000257;GE000271;GE000282;GE000291;GE000300;GE000330;GE000400;GE000403;GE000404;GE000406;GE000425;GE000426;GE000428;GE000443;GE000445;GE000462;GE000463;GE000476;GE000488;GE000490;GE000514;GE000549;GE000674;GE000697;GE000698;GE000726;GE000728;GE000745;GE000747;GE000748;GE000757;GE000794;GE000806;GE000824;GE0…
Cellular Component	cytosol	GO:0005829	GE001754;GE002327;GE008067
Cellular Component	fatty acid synthase complex	GO:0005835	GE000670
Cellular Component	ribosome	GO:0005840	GE000381;GE000382;GE000383;GE000384;GE000386;GE000668;GE000686;GE000690;GE000705;GE000706;GE000707;GE000714;GE000716;GE000717;GE000719;GE000720;GE000721;GE000729;GE000730;GE000733;GE000741;GE000742;GE001242;GE001243;GE001271;GE001881;GE002412;GE002413;GE002539;GE002998;GE004920;GE005010;GE005360;GE005361;GE005362;GE006661;GE006677;GE006778;GE006780;GE006782;GE006812;GE007026;GE007728;GE008354;GE0…
Cellular Component	plasma membrane	GO:0005886	GE000097;GE000114;GE000171;GE000268;GE000345;GE000394;GE000405;GE000417;GE000441;GE000461;GE000500;GE000509;GE000603;GE000604;GE000605;GE000606;GE000610;GE000611;GE000616;GE000620;GE000647;GE000648;GE000650;GE000651;GE000653;GE000656;GE000657;GE000672;GE000678;GE000725;GE000760;GE000761;GE000779;GE000805;GE000818;GE000824;GE000832;GE000846;GE000847;GE000856;GE000863;GE000864;GE000892;GE000893;GE0…
Cellular Component	integral component of plasma membrane	GO:0005887	GE000018;GE000361;GE000639;GE001023;GE001374;GE001777;GE002022;GE002372;GE002373;GE003184;GE003248;GE003250;GE003269;GE003270;GE003271;GE003398;GE004373;GE005142;GE005436;GE005991;GE006174;GE006354;GE006980;GE007290;GE007759;GE008142;GE008189
Cellular Component	glycine cleavage complex	GO:0005960	GE006920
Biological Process	carbohydrate metabolic process	GO:0005975	GE000265;GE000348;GE000516;GE000594;GE000596;GE000736;GE000743;GE000747;GE000759;GE000799;GE000801;GE000802;GE000860;GE000862;GE000869;GE000894;GE001021;GE001033;GE001037;GE001066;GE001107;GE001111;GE001148;GE001195;GE001317;GE001370;GE001373;GE001377;GE001411;GE001429;GE001571;GE001638;GE001639;GE001640;GE001776;GE001852;GE001970;GE001974;GE001977;GE002045;GE002056;GE002099;GE002245;GE002247;GE0…
Biological Process	glycogen metabolic process	GO:0005977	GE001161
Biological Process	glycogen biosynthetic process	GO:0005978	GE003455;GE005762;GE005892;GE006947
Biological Process	glycogen catabolic process	GO:0005980	GE001334;GE006427;GE006595;GE006934
Biological Process	trehalose metabolic process	GO:0005991	GE005219
Biological Process	trehalose biosynthetic process	GO:0005992	GE006433;GE008020;GE008021
Biological Process	xylulose metabolic process	GO:0005997	GE002977
Biological Process	fructose 6-phosphate metabolic process	GO:0006002	GE001738;GE002901;GE006962
Biological Process	fucose metabolic process	GO:0006004	GE003233;GE003777
Biological Process	glucose metabolic process	GO:0006006	GE001958;GE001976;GE003545;GE006010
Biological Process	UDP-glucose metabolic process	GO:0006011	GE007785
Biological Process	galactose metabolic process	GO:0006012	GE000835;GE003244;GE003505;GE005894;GE006707;GE007740;GE007741;GE007742
Biological Process	mannose metabolic process	GO:0006013	GE002932;GE005743;GE005985
Biological Process	D-ribose metabolic process	GO:0006014	GE001077;GE001699;GE002832;GE004733;GE005988
Biological Process	5-phosphoribose 1-diphosphate biosynthetic process	GO:0006015	GE007727
Biological Process	inositol biosynthetic process	GO:0006021	GE006088;GE008364
Biological Process	chitin catabolic process	GO:0006032	GE002581;GE003365;GE006719;GE007009;GE007414
Biological Process	amino sugar metabolic process	GO:0006040	GE005953
Biological Process	N-acetylglucosamine metabolic process	GO:0006044	GE007185;GE008029
Biological Process	UDP-N-acetylglucosamine biosynthetic process	GO:0006048	GE007726
Biological Process	glycerol metabolic process	GO:0006071	GE003294;GE003295;GE005760;GE006811;GE007370
Biological Process	glycerol-3-phosphate metabolic process	GO:0006072	GE002343;GE002344;GE002629;GE007631
Biological Process	cellular aldehyde metabolic process	GO:0006081	GE000585;GE003364
Biological Process	organic acid metabolic process	GO:0006082	GE006964
Biological Process	acetyl-CoA biosynthetic process	GO:0006085	GE006963;GE006964
Biological Process	pyruvate metabolic process	GO:0006090	GE001337;GE003859
Biological Process	generation of precursor metabolites and energy	GO:0006091	GE007373
Biological Process	gluconeogenesis	GO:0006094	GE001960;GE001964;GE006012;GE006922;GE007370;GE007431;GE008064;GE008673
Biological Process	glycolytic process	GO:0006096	GE000267;GE001678;GE001731;GE001861;GE001959;GE001960;GE001964;GE002863;GE006012;GE006252;GE006965;GE007697;GE008064
Biological Process	glyoxylate cycle	GO:0006097	GE006267
Biological Process	pentose-phosphate shunt	GO:0006098	GE000003;GE001960;GE001974;GE001976;GE001977;GE002549;GE002978;GE005767;GE006009;GE006010;GE006013
Biological Process	tricarboxylic acid cycle	GO:0006099	GE001082;GE003232;GE003254;GE004679;GE006076;GE006267;GE007145;GE007335;GE007374;GE007542;GE007544;GE007545;GE007579;GE007592;GE007731;GE007935
Biological Process	fumarate metabolic process	GO:0006106	GE004679;GE007374
Biological Process	oxaloacetate metabolic process	GO:0006107	GE007731
Biological Process	malate metabolic process	GO:0006108	GE000886;GE007155;GE007579
Biological Process	oxidative phosphorylation	GO:0006119	GE001702;GE002210;GE005550
Biological Process	nucleobase-containing compound metabolic process	GO:0006139	GE005904;GE006613
Biological Process	purine nucleobase metabolic process	GO:0006144	GE006262;GE006283;GE006284
Biological Process	adenine catabolic process	GO:0006146	GE001289
Biological Process	purine nucleotide metabolic process	GO:0006163	GE000935
Biological Process	purine nucleotide biosynthetic process	GO:0006164	GE002553;GE007583;GE008571
Biological Process	nucleoside diphosphate phosphorylation	GO:0006165	GE001230
Biological Process	purine ribonucleoside salvage	GO:0006166	GE000404;GE007791
Biological Process	AMP biosynthetic process	GO:0006167	GE001699
Biological Process	adenine salvage	GO:0006168	GE002505
Biological Process	cAMP biosynthetic process	GO:0006171	GE007473
Biological Process	GMP biosynthetic process	GO:0006177	GE007616;GE007634
Biological Process	GTP biosynthetic process	GO:0006183	GE001230
Biological Process	'de novo' IMP biosynthetic process	GO:0006189	GE002766;GE007586;GE007587;GE007648;GE007649;GE007921;GE008202;GE008203;GE008209;GE008210;GE008211;GE008217;GE008220
Biological Process	pyrimidine nucleobase metabolic process	GO:0006206	GE007510
Biological Process	'de novo' pyrimidine nucleobase biosynthetic process	GO:0006207	GE002532;GE002535;GE002537;GE002538
Biological Process	pyrimidine nucleoside metabolic process	GO:0006213	GE007510
Biological Process	pyrimidine nucleotide metabolic process	GO:0006220	GE002196
Biological Process	UMP biosynthetic process	GO:0006222	GE007495
Biological Process	uracil salvage	GO:0006223	GE008241
Biological Process	dUMP biosynthetic process	GO:0006226	GE000196
Biological Process	UTP biosynthetic process	GO:0006228	GE001230
Biological Process	dUTP biosynthetic process	GO:0006229	GE000196
Biological Process	dTMP biosynthetic process	GO:0006231	GE006670
Biological Process	dTDP biosynthetic process	GO:0006233	GE000366
Biological Process	CTP biosynthetic process	GO:0006241	GE001230
Biological Process	DNA metabolic process	GO:0006259	GE004213;GE004574;GE007001;GE008657
Biological Process	DNA replication	GO:0006260	GE000002;GE000004;GE000239;GE000617;GE001130;GE001270;GE001281;GE001796;GE002117;GE002232;GE002513;GE002741;GE002742;GE002914;GE003573;GE005646;GE005994;GE006362;GE006610;GE006612;GE006896;GE007069;GE007194;GE007195;GE007279;GE008221;GE008356;GE008382;GE008421
Biological Process	DNA-dependent DNA replication	GO:0006261	GE000006;GE000007;GE000375;GE001873;GE002650
Biological Process	DNA topological change	GO:0006265	GE000006;GE000007;GE000365;GE003676;GE006576;GE006588
Biological Process	DNA ligation	GO:0006266	GE003573;GE004515;GE006896;GE008652;GE008704
Biological Process	DNA unwinding involved in DNA replication	GO:0006268	GE002544;GE007602
Biological Process	DNA replication, synthesis of RNA primer	GO:0006269	GE001364;GE002544;GE005940;GE006165;GE008352
Biological Process	DNA replication initiation	GO:0006270	GE000001
Biological Process	regulation of DNA replication	GO:0006275	GE000001
Biological Process	DNA repair	GO:0006281	GE000004;GE000292;GE000448;GE000449;GE000617;GE000789;GE001265;GE001321;GE001745;GE002175;GE002233;GE002499;GE002500;GE002501;GE002650;GE002742;GE002765;GE003198;GE003345;GE003573;GE004038;GE004227;GE004366;GE004515;GE005839;GE005922;GE006243;GE006338;GE006339;GE006612;GE006646;GE006808;GE006896;GE007256;GE007257;GE007258;GE008421;GE008567;GE008652;GE008704
Biological Process	regulation of DNA repair	GO:0006282	GE006645
Biological Process	base-excision repair	GO:0006284	GE000339;GE000446;GE001196;GE002163;GE002680;GE003032;GE005730;GE006216;GE006654;GE006801;GE007297;GE008234
Biological Process	nucleotide-excision repair	GO:0006289	GE001196;GE001934;GE001945;GE001953;GE005730;GE006654;GE006801
Biological Process	double-strand break repair via nonhomologous end joining	GO:0006303	GE003973;GE004060;GE007115
Biological Process	DNA modification	GO:0006304	GE000178
Biological Process	DNA methylation	GO:0006306	GE007705
Biological Process	DNA dealkylation involved in DNA repair	GO:0006307	GE001931;GE003428;GE006215
Biological Process	DNA catabolic process	GO:0006308	GE007366;GE007367
Biological Process	DNA recombination	GO:0006310	GE000194;GE000195;GE000292;GE000325;GE000496;GE000617;GE000680;GE001221;GE001321;GE002175;GE002499;GE002500;GE002501;GE002741;GE002742;GE002914;GE003437;GE003918;GE003933;GE003971;GE003973;GE004007;GE004020;GE004050;GE004060;GE004325;GE004515;GE004533;GE004662;GE004699;GE005941;GE006597;GE006646;GE006759;GE006808;GE007035;GE007062;GE007115;GE007219;GE007816;GE008063;GE008411;GE008651;GE008652;GE0…
Biological Process	transposition, DNA-mediated	GO:0006313	GE001556;GE002868;GE003147;GE003401;GE003937;GE004012;GE004013;GE004016;GE004029;GE004034;GE004044;GE004081;GE004082;GE004091;GE004249;GE004250;GE004293;GE004303;GE004312;GE004351;GE004420;GE004422;GE004444;GE004447;GE004457;GE004459;GE004466;GE004471;GE004477;GE004481;GE004487;GE004488;GE004508;GE004522;GE004565;GE004579;GE004592;GE004602;GE004611;GE004619;GE004620;GE004625;GE004629;GE004909;GE0…
Biological Process	transcription, DNA-templated	GO:0006351	GE000165;GE000692;GE000693;GE000732;GE001893;GE002541;GE003165;GE003235;GE003482;GE003751;GE003888;GE004061;GE004062;GE004143;GE004177;GE004378;GE004387;GE004511;GE004614;GE004810;GE004871;GE005036;GE005069;GE005348;GE005599;GE005813;GE005995;GE006279;GE006519;GE007359;GE007577;GE007872;GE008697
Biological Process	DNA-templated transcription, initiation	GO:0006352	GE000112;GE000158;GE000301;GE000445;GE000473;GE000531;GE000883;GE000958;GE001172;GE001367;GE001517;GE001999;GE002002;GE002058;GE002074;GE002258;GE002451;GE002757;GE003035;GE003264;GE003434;GE003494;GE003529;GE003722;GE003761;GE004048;GE004071;GE004432;GE004530;GE004729;GE004783;GE004919;GE004930;GE004972;GE005029;GE005093;GE005100;GE005549;GE005593;GE005727;GE005818;GE006147;GE006731;GE006768;GE0…
Biological Process	DNA-templated transcription, termination	GO:0006353	GE002529;GE003259;GE007028
Biological Process	regulation of transcription, DNA-templated	GO:0006355	GE000042;GE000043;GE000058;GE000063;GE000091;GE000095;GE000103;GE000112;GE000146;GE000151;GE000156;GE000158;GE000160;GE000182;GE000184;GE000198;GE000229;GE000232;GE000233;GE000240;GE000251;GE000252;GE000253;GE000272;GE000277;GE000279;GE000285;GE000288;GE000298;GE000301;GE000316;GE000330;GE000338;GE000359;GE000369;GE000396;GE000420;GE000421;GE000440;GE000443;GE000445;GE000454;GE000473;GE000502;GE0…
Biological Process	rRNA processing	GO:0006364	GE001292;GE005053;GE006668;GE006688;GE006780;GE006802
Biological Process	transcription initiation from RNA polymerase II promoter	GO:0006367	GE001882
Biological Process	tRNA splicing, via endonucleolytic cleavage and ligation	GO:0006388	GE008316
Biological Process	RNA processing	GO:0006396	GE000039;GE000494;GE001240;GE002414;GE002463;GE006539;GE006676;GE008050
Biological Process	mRNA processing	GO:0006397	GE006802
Biological Process	tRNA modification	GO:0006400	GE000403;GE006630;GE006902;GE008176
Biological Process	RNA catabolic process	GO:0006401	GE005535;GE006600
Biological Process	mRNA catabolic process	GO:0006402	GE006676
Biological Process	translation	GO:0006412	GE000381;GE000382;GE000383;GE000384;GE000386;GE000668;GE000686;GE000690;GE000691;GE000695;GE000696;GE000704;GE000705;GE000706;GE000707;GE000708;GE000709;GE000710;GE000711;GE000712;GE000713;GE000714;GE000715;GE000716;GE000717;GE000718;GE000719;GE000720;GE000721;GE000722;GE000723;GE000724;GE000729;GE000730;GE000731;GE000733;GE000741;GE000742;GE001242;GE001243;GE001271;GE001589;GE001881;GE002412;GE0…
Biological Process	translational initiation	GO:0006413	GE000728;GE000815;GE002334;GE002411;GE002546;GE003931;GE006690
Biological Process	translational elongation	GO:0006414	GE000697;GE000698;GE001272;GE002491;GE002528;GE002701;GE006691;GE006764;GE007445
Biological Process	translational termination	GO:0006415	GE000852;GE006762;GE007025;GE008034
Biological Process	regulation of translation	GO:0006417	GE000687
Biological Process	tRNA aminoacylation for protein translation	GO:0006418	GE000075;GE007033
Biological Process	alanyl-tRNA aminoacylation	GO:0006419	GE002518
Biological Process	arginyl-tRNA aminoacylation	GO:0006420	GE000488;GE004067
Biological Process	cysteinyl-tRNA aminoacylation	GO:0006423	GE002327;GE008051
Biological Process	glutamyl-tRNA aminoacylation	GO:0006424	GE006828
Biological Process	glycyl-tRNA aminoacylation	GO:0006426	GE001327
Biological Process	histidyl-tRNA aminoacylation	GO:0006427	GE002510
Biological Process	isoleucyl-tRNA aminoacylation	GO:0006428	GE001784
Biological Process	leucyl-tRNA aminoacylation	GO:0006429	GE001262
Biological Process	lysyl-tRNA aminoacylation	GO:0006430	GE000490
Biological Process	methionyl-tRNA aminoacylation	GO:0006431	GE000088
Biological Process	phenylalanyl-tRNA aminoacylation	GO:0006432	GE002416;GE002417
Biological Process	prolyl-tRNA aminoacylation	GO:0006433	GE006696
Biological Process	seryl-tRNA aminoacylation	GO:0006434	GE008305
Biological Process	threonyl-tRNA aminoacylation	GO:0006435	GE002487
Biological Process	tryptophanyl-tRNA aminoacylation	GO:0006436	GE000463;GE007563
Biological Process	tyrosyl-tRNA aminoacylation	GO:0006437	GE002135
Biological Process	valyl-tRNA aminoacylation	GO:0006438	GE001227
Biological Process	regulation of translational fidelity	GO:0006450	GE001227;GE001262;GE001784;GE001802;GE002729;GE006422;GE006696;GE006894;GE007768
Biological Process	protein folding	GO:0006457	GE000016;GE000237;GE000238;GE000239;GE000940;GE001222;GE001225;GE001281;GE002366;GE002367;GE002508;GE003701;GE004463;GE006136;GE006809;GE007643;GE008374
Biological Process	cellular protein modification process	GO:0006464	GE001663;GE004267;GE007454;GE007474
Biological Process	protein phosphorylation	GO:0006468	GE000013;GE000026;GE000054;GE000135;GE000296;GE000388;GE000850;GE000851;GE001143;GE001378;GE001575;GE002254;GE002464;GE003076;GE003144;GE003303;GE003387;GE003496;GE003601;GE003612;GE004171;GE004722;GE004748;GE005114;GE005324;GE005330;GE005555;GE005562;GE005823;GE006521;GE006571;GE006695;GE007625;GE007626;GE007629;GE007703;GE007824;GE007889;GE008148;GE008296;GE008326;GE008370
Biological Process	protein dephosphorylation	GO:0006470	GE000029;GE001385;GE007119
Biological Process	N-terminal protein amino acid acetylation	GO:0006474	GE000756;GE005753
Biological Process	protein methylation	GO:0006479	GE001139;GE002460;GE003286;GE005704;GE008427
Biological Process	protein O-linked glycosylation	GO:0006493	GE003503;GE007438;GE007753
Biological Process	GPI anchor biosynthetic process	GO:0006506	GE000259;GE002213;GE003759
Biological Process	proteolysis	GO:0006508	GE000017;GE000062;GE000069;GE000092;GE000167;GE000301;GE000304;GE000341;GE000368;GE000370;GE000372;GE000376;GE000405;GE000591;GE000657;GE000727;GE000757;GE000765;GE000859;GE000905;GE000918;GE000922;GE001007;GE001064;GE001085;GE001095;GE001168;GE001174;GE001181;GE001223;GE001224;GE001225;GE001251;GE001286;GE001292;GE001304;GE001305;GE001357;GE001384;GE001425;GE001531;GE001605;GE001624;GE001669;GE0…
Biological Process	protein quality control for misfolded or incompletely synthesized proteins	GO:0006515	GE007138
Biological Process	cellular amino acid metabolic process	GO:0006520	GE000423;GE001041;GE002532;GE003065;GE007343;GE008200
Biological Process	alanine biosynthetic process	GO:0006523	GE005770
Biological Process	arginine biosynthetic process	GO:0006526	GE002433;GE002434;GE002435;GE002436;GE002437;GE002444;GE002535;GE002536;GE002890;GE004191;GE004192;GE004193;GE004194;GE005297
Biological Process	asparagine biosynthetic process	GO:0006529	GE003987;GE003989;GE004952;GE008173
Biological Process	aspartate metabolic process	GO:0006531	GE003254;GE004679
Biological Process	cysteine metabolic process	GO:0006534	GE001992
Biological Process	cysteine biosynthetic process from serine	GO:0006535	GE000927;GE007680
Biological Process	glutamate metabolic process	GO:0006536	GE000395
Biological Process	glutamate biosynthetic process	GO:0006537	GE001833;GE001834;GE001918;GE006865
Biological Process	glutamine metabolic process	GO:0006541	GE000022;GE000747;GE001033;GE001810;GE001833;GE002091;GE002095;GE002179;GE002397;GE002535;GE002902;GE003255;GE004657;GE005703;GE005900;GE006150;GE007616;GE008203;GE008210
Biological Process	glutamine biosynthetic process	GO:0006542	GE001629;GE001653;GE001658;GE002400;GE003343
Biological Process	glutamine catabolic process	GO:0006543	GE002497
Biological Process	S-adenosylmethionine biosynthetic process	GO:0006556	GE002543
Biological Process	L-phenylalanine catabolic process	GO:0006559	GE000911;GE002267
Biological Process	proline biosynthetic process	GO:0006561	GE002435;GE004193;GE006865
Biological Process	L-serine biosynthetic process	GO:0006564	GE002146;GE006875;GE007952
Biological Process	threonine catabolic process	GO:0006567	GE005405;GE007448
Biological Process	tryptophan catabolic process	GO:0006569	GE000271
Biological Process	tyrosine biosynthetic process	GO:0006571	GE002194
Biological Process	tyrosine catabolic process	GO:0006572	GE000911;GE002267
Biological Process	ornithine metabolic process	GO:0006591	GE006522
Biological Process	protein targeting	GO:0006605	GE000678;GE000725;GE000824;GE002503;GE002504
Biological Process	SRP-dependent cotranslational protein targeting to membrane	GO:0006614	GE006786;GE006792
Biological Process	lipid metabolic process	GO:0006629	GE001592;GE001932;GE002450;GE002593;GE002637;GE002925;GE002982;GE003062;GE003093;GE003375;GE004393;GE004762;GE006044;GE006730;GE007732;GE008286;GE008444
Biological Process	fatty acid metabolic process	GO:0006631	GE000041;GE002422;GE003828;GE005214;GE005929;GE006195;GE007004
Biological Process	fatty acid biosynthetic process	GO:0006633	GE000670;GE000748;GE000994;GE001380;GE001432;GE001433;GE001434;GE002123;GE002138;GE002139;GE003587;GE003682;GE004149;GE004153;GE006058;GE006098
Biological Process	fatty acid beta-oxidation	GO:0006635	GE005914;GE006498
Biological Process	acyl-CoA metabolic process	GO:0006637	GE001051;GE002995;GE003541
Biological Process	phosphatidylethanolamine biosynthetic process	GO:0006646	GE006202
Biological Process	glycerophospholipid metabolic process	GO:0006650	GE006818
Biological Process	glycerol ether metabolic process	GO:0006662	GE005690;GE006949;GE006969;GE008374
Biological Process	sphingolipid metabolic process	GO:0006665	GE003226;GE003504;GE005804
Biological Process	cellular aromatic compound metabolic process	GO:0006725	GE000076;GE001409;GE002837;GE003955;GE005034;GE006628;GE007805;GE008116
Biological Process	tetrahydrobiopterin biosynthetic process	GO:0006729	GE000406;GE006132
Biological Process	one-carbon metabolic process	GO:0006730	GE000406;GE000806;GE002543;GE007921
Biological Process	NADPH regeneration	GO:0006740	GE001610
Biological Process	NADP biosynthetic process	GO:0006741	GE002174
Biological Process	FAD biosynthetic process	GO:0006747	GE006685
Biological Process	glutathione metabolic process	GO:0006749	GE006222;GE006237
Biological Process	glutathione biosynthetic process	GO:0006750	GE007485
Biological Process	Mo-molybdopterin cofactor biosynthetic process	GO:0006777	GE002131;GE006105;GE007238;GE007782;GE007783
Biological Process	porphyrin-containing compound biosynthetic process	GO:0006779	GE000481;GE001277;GE006483
Biological Process	protoporphyrinogen IX biosynthetic process	GO:0006782	GE000477;GE000478;GE000514;GE003993;GE005384;GE006488
Biological Process	heme biosynthetic process	GO:0006783	GE006561
Biological Process	heme a biosynthetic process	GO:0006784	GE001983
Biological Process	heme oxidation	GO:0006788	GE001604
Biological Process	sulfur compound metabolic process	GO:0006790	GE003009;GE006403
Biological Process	phosphate-containing compound metabolic process	GO:0006796	GE000400
Biological Process	polyphosphate biosynthetic process	GO:0006799	GE008133
Biological Process	nitrogen compound metabolic process	GO:0006807	GE000066;GE001004;GE001548;GE002560;GE002687;GE002879;GE002880;GE002881;GE003218;GE003221;GE004890;GE006231;GE006234;GE006787
Biological Process	regulation of nitrogen utilization	GO:0006808	GE001300;GE006787;GE006788
Biological Process	transport	GO:0006810	GE000097;GE000171;GE000352;GE000394;GE000417;GE000461;GE000576;GE000603;GE000604;GE000605;GE000606;GE000613;GE000616;GE000620;GE000631;GE000639;GE000648;GE000653;GE000656;GE000760;GE000761;GE000762;GE000832;GE000846;GE000847;GE000863;GE000864;GE000865;GE000891;GE000893;GE000906;GE000909;GE000941;GE000997;GE000998;GE001024;GE001078;GE001096;GE001150;GE001151;GE001188;GE001189;GE001314;GE001375;GE0…
Biological Process	cation transport	GO:0006812	GE006871
Biological Process	potassium ion transport	GO:0006813	GE000049;GE000124;GE000305;GE007788
Biological Process	sodium ion transport	GO:0006814	GE001713;GE003110
Biological Process	phosphate ion transport	GO:0006817	GE002098;GE008058;GE008140;GE008143
Biological Process	chloride transport	GO:0006821	GE003679
Biological Process	cobalt ion transport	GO:0006824	GE001923;GE002323;GE003273;GE005434;GE005436;GE005437;GE007759;GE007760
Biological Process	copper ion transport	GO:0006825	GE001084
Biological Process	iron ion transport	GO:0006826	GE001743
Biological Process	iron ion transmembrane transport	GO:0006827	GE001595
Biological Process	drug transmembrane transport	GO:0006855	GE001369;GE003006;GE005572;GE005573;GE006936;GE006938;GE008118;GE008353
Biological Process	oligopeptide transport	GO:0006857	GE007653
Biological Process	amino acid transport	GO:0006865	GE001868;GE003450;GE003697;GE004541;GE006204;GE006436;GE007528;GE007923
Biological Process	cellular iron ion homeostasis	GO:0006879	GE001743;GE003497;GE005837;GE006657
Biological Process	regulation of pH	GO:0006885	GE000345;GE003138
Biological Process	intracellular protein transport	GO:0006886	GE003628
Biological Process	response to stress	GO:0006950	GE000129;GE000178;GE001031;GE001450;GE001451;GE001454;GE001935;GE001936;GE002023;GE003097;GE003099;GE003216;GE003353;GE003444;GE003497;GE003616;GE003625;GE003675;GE003766;GE004042;GE004836;GE004870;GE005725;GE005837;GE006609;GE006657;GE006809;GE007244;GE008035;GE008153
Biological Process	response to oxidative stress	GO:0006979	GE000840;GE001423;GE002284;GE002889;GE003366;GE006137;GE006465;GE006538;GE007385;GE007454;GE007762;GE007842
Biological Process	cell cycle	GO:0007049	GE000018;GE000674;GE000856;GE000888;GE001222;GE001235;GE001769;GE001771;GE001772;GE001773;GE001774;GE001775;GE001776;GE001783;GE002914;GE003609;GE006466;GE006663;GE007696
Biological Process	chromosome segregation	GO:0007059	GE006663
Biological Process	cell communication	GO:0007154	GE006856
Biological Process	cell adhesion	GO:0007155	GE000204;GE000205;GE000206;GE000207;GE001057;GE001326;GE003794;GE004054;GE004509;GE007535
Biological Process	signal transduction	GO:0007165	GE001309;GE001378;GE001520;GE001575;GE001950;GE002624;GE003161;GE003731;GE006831;GE007405;GE008162
Biological Process	integrin-mediated signaling pathway	GO:0007229	GE000204;GE000205;GE000206;GE000207;GE001057;GE004054;GE004509;GE006127
Molecular Function	ATP-dependent helicase activity	GO:0008026	GE004239;GE006597;GE006613
Biological Process	tRNA processing	GO:0008033	GE000933;GE002417;GE006625;GE006802
Molecular Function	N-acetyltransferase activity	GO:0008080	GE000231;GE000432;GE000542;GE000600;GE000756;GE000823;GE001039;GE001087;GE001197;GE001439;GE001554;GE001667;GE001788;GE002064;GE002068;GE002238;GE002242;GE002452;GE002459;GE002749;GE002771;GE003061;GE003284;GE003339;GE003347;GE003348;GE003524;GE003580;GE003643;GE003806;GE003823;GE003906;GE004204;GE004251;GE004514;GE004743;GE004763;GE004800;GE004809;GE004883;GE004896;GE004927;GE004994;GE005197;GE0…
Molecular Function	phosphoric diester hydrolase activity	GO:0008081	GE002925;GE003375;GE006787
Molecular Function	DNA-dependent ATPase activity	GO:0008094	GE000449;GE006646
Molecular Function	5S rRNA binding	GO:0008097	GE007728
Molecular Function	UDP-glucose:hexose-1-phosphate uridylyltransferase activity	GO:0008108	GE007742
Molecular Function	alpha-methylacyl-CoA racemase activity	GO:0008111	GE005917
Molecular Function	peptide-methionine (S)-S-oxide reductase activity	GO:0008113	GE007454
Molecular Function	sarcosine oxidase activity	GO:0008115	GE002616
Molecular Function	4-alpha-hydroxytetrahydrobiopterin dehydratase activity	GO:0008124	GE006132
Molecular Function	primary amine oxidase activity	GO:0008131	GE006425;GE006426
Molecular Function	NADH dehydrogenase (ubiquinone) activity	GO:0008137	GE000603;GE000604;GE000605;GE000608;GE000609;GE000612;GE000613;GE000614;GE000615;GE000616;GE000647;GE000648;GE000649;GE000652;GE000654;GE000655;GE000656;GE006103;GE007059;GE008169
Molecular Function	protein tyrosine/serine/threonine phosphatase activity	GO:0008138	GE007119
Biological Process	metabolic process	GO:0008152	GE000061;GE000169;GE000273;GE000464;GE000471;GE000547;GE000786;GE000920;GE000950;GE000977;GE001099;GE001257;GE001267;GE001273;GE001311;GE001381;GE001419;GE001435;GE001467;GE001471;GE001482;GE001515;GE001532;GE001543;GE001568;GE001570;GE001677;GE001735;GE001835;GE001843;GE001845;GE001846;GE001847;GE001978;GE002038;GE002039;GE002106;GE002197;GE002313;GE002348;GE002449;GE002455;GE002470;GE002632;GE0…
Molecular Function	methyltransferase activity	GO:0008168	GE000119;GE000178;GE000363;GE000479;GE000511;GE000598;GE001218;GE001388;GE001391;GE001394;GE001499;GE001565;GE001589;GE001616;GE001688;GE001762;GE001887;GE001924;GE002087;GE002173;GE002240;GE002265;GE002462;GE002547;GE002777;GE002986;GE003267;GE003272;GE003391;GE003639;GE003644;GE003687;GE003805;GE003826;GE003960;GE004003;GE004095;GE004101;GE004182;GE004244;GE004299;GE004456;GE004893;GE004958;GE0…
Molecular Function	N-methyltransferase activity	GO:0008170	GE007705
Molecular Function	O-methyltransferase activity	GO:0008171	GE001478;GE004104;GE006525;GE007294
Molecular Function	RNA methyltransferase activity	GO:0008173	GE000039;GE002414;GE002463;GE006525;GE006539;GE008050
Molecular Function	tRNA (guanine-N7-)-methyltransferase activity	GO:0008176	GE008176
Molecular Function	succinate dehydrogenase (ubiquinone) activity	GO:0008177	GE005714;GE007334;GE007544;GE007545
Molecular Function	glycogen phosphorylase activity	GO:0008184	GE006942
Molecular Function	RNA-dependent ATPase activity	GO:0008186	GE003259;GE007028
Molecular Function	ferrous iron binding	GO:0008198	GE003955;GE005776;GE006628;GE007805
Molecular Function	ferric iron binding	GO:0008199	GE000076;GE001409;GE001743;GE003497;GE003950;GE005811;GE005837;GE005947;GE005948;GE006657;GE008116
Molecular Function	peptidase activity	GO:0008233	GE000179;GE000301;GE000368;GE000376;GE000922;GE001085;GE001225;GE002358;GE003305;GE003337;GE003478;GE004185;GE005042;GE005553;GE005572;GE005585;GE006150;GE006473;GE006574;GE007152;GE007260;GE007261;GE007345;GE008109;GE008177;GE008285
Molecular Function	metalloexopeptidase activity	GO:0008235	GE001679
Molecular Function	serine-type peptidase activity	GO:0008236	GE000304;GE001286;GE001384;GE003521;GE003885;GE004829;GE005037;GE005523;GE005910;GE006176;GE006774;GE006775;GE006776;GE006777;GE007161;GE007504;GE007771
Molecular Function	metallopeptidase activity	GO:0008237	GE000069;GE000918;GE001007;GE001168;GE001181;GE001304;GE001856;GE002136;GE002137;GE002312;GE002314;GE002634;GE003623;GE005303;GE006621;GE007488;GE007809;GE008037
Molecular Function	dipeptidyl-peptidase activity	GO:0008239	GE001095;GE003370;GE004226;GE004262;GE005910;GE006239
Molecular Function	5'-nucleotidase activity	GO:0008253	GE000827
Molecular Function	3-oxoacid CoA-transferase activity	GO:0008260	GE005944;GE005945
Molecular Function	zinc ion binding	GO:0008270	GE000017;GE000050;GE000069;GE000092;GE000239;GE000267;GE000347;GE000405;GE000406;GE000523;GE000657;GE000718;GE000802;GE001086;GE001168;GE001181;GE001196;GE001225;GE001281;GE001288;GE001289;GE001292;GE001342;GE001364;GE001418;GE001422;GE001425;GE001524;GE001670;GE001745;GE001767;GE001784;GE001785;GE001806;GE001816;GE001856;GE001903;GE001928;GE001945;GE001957;GE001962;GE002025;GE002034;GE002276;GE0…
Molecular Function	secondary active sulfate transmembrane transporter activity	GO:0008271	GE000347;GE001341;GE004277;GE005273;GE006472
Molecular Function	protein methyltransferase activity	GO:0008276	GE002460;GE003286;GE005704
Molecular Function	lipid binding	GO:0008289	GE001264
Biological Process	spermidine biosynthetic process	GO:0008295	GE000263
Biological Process	isoprenoid biosynthetic process	GO:0008299	GE000628;GE005050;GE005543;GE005896;GE007171
Cellular Component	integrin complex	GO:0008305	GE000204;GE000205;GE000206;GE000207;GE001057;GE003794;GE004054;GE004509;GE007535
Molecular Function	7S RNA binding	GO:0008312	GE006786
Molecular Function	protein transmembrane transporter activity	GO:0008320	GE002372;GE002373;GE007290
Molecular Function	cation transmembrane transporter activity	GO:0008324	GE000124;GE000803;GE002730;GE003413;GE005022;GE005610;GE005895
Biological Process	regulation of cell shape	GO:0008360	GE000674;GE000888;GE001232;GE001233;GE001235;GE001771;GE001772;GE001773;GE001774;GE001775;GE001776;GE001955;GE002695;GE003415;GE003609;GE006466;GE006817;GE007726
Molecular Function	acetylglucosaminyltransferase activity	GO:0008375	GE008071
Molecular Function	3'-5' exonuclease activity	GO:0008408	GE000002;GE001796;GE001873;GE002232;GE002741;GE006491
Molecular Function	CoA-transferase activity	GO:0008410	GE001845;GE001846;GE002840;GE002841
Molecular Function	beta-glucosidase activity	GO:0008422	GE000860;GE001022;GE001303;GE001429;GE002723;GE005140;GE005654;GE006856
Molecular Function	CDP-diacylglycerol-glycerol-3-phosphate 3-phosphatidyltransferase activity	GO:0008444	GE002641;GE006660
Molecular Function	N-acetylglucosamine-6-phosphate deacetylase activity	GO:0008448	GE008029
Molecular Function	RNA ligase activity	GO:0008452	GE000494
Molecular Function	dTDP-glucose 4,6-dehydratase activity	GO:0008460	GE004130
Molecular Function	ornithine cyclodeaminase activity	GO:0008473	GE006033
Molecular Function	transaminase activity	GO:0008483	GE000260;GE000514;GE000677;GE000954;GE001029;GE001334;GE001700;GE001916;GE001992;GE002075;GE002077;GE002083;GE002668;GE002753;GE003516;GE003548;GE003611;GE003798;GE003804;GE004696;GE004886;GE004967;GE005277;GE005632;GE005901;GE006145;GE006233;GE006617;GE006667;GE006740;GE006904;GE006919;GE007425;GE007569;GE008393
Molecular Function	sulfuric ester hydrolase activity	GO:0008484	GE001543;GE003561
Molecular Function	gamma-glutamyl carboxylase activity	GO:0008488	GE000038;GE004709
Molecular Function	protoheme IX farnesyltransferase activity	GO:0008495	GE001979
Molecular Function	ammonium transmembrane transporter activity	GO:0008519	GE001301;GE006789
Molecular Function	riboflavin kinase activity	GO:0008531	GE006685
Molecular Function	oxidized purine nucleobase lesion DNA N-glycosylase activity	GO:0008534	GE006801
Molecular Function	potassium-transporting ATPase activity	GO:0008556	GE003269;GE003270;GE003271
Molecular Function	xenobiotic transmembrane transporting ATPase activity	GO:0008559	GE001369;GE003006;GE005572;GE005573;GE006936;GE006938;GE008118
Molecular Function	protein transporter activity	GO:0008565	GE003096
Biological Process	lipid biosynthetic process	GO:0008610	GE007690
Biological Process	pyridoxine biosynthetic process	GO:0008615	GE007936;GE007952
Biological Process	queuosine biosynthetic process	GO:0008616	GE002150
Molecular Function	ubiquitin-like modifier activating enzyme activity	GO:0008641	GE003090;GE007246;GE007262
Biological Process	carbohydrate transport	GO:0008643	GE000892;GE001401;GE001402;GE001414;GE002715;GE003398;GE004735;GE005142;GE005221;GE006493;GE006494;GE006710;GE006711;GE006795;GE007187;GE007189;GE007515
Biological Process	phospholipid biosynthetic process	GO:0008654	GE002492;GE002641;GE005890;GE005893;GE006041;GE006088;GE006203;GE006413;GE006660;GE006818;GE008364
Molecular Function	penicillin binding	GO:0008658	GE000027;GE000329;GE000942;GE001234;GE001770;GE002060;GE007124;GE007377;GE007755;GE007756;GE008362
Molecular Function	1-aminocyclopropane-1-carboxylate deaminase activity	GO:0008660	GE002018
Molecular Function	1-deoxy-D-xylulose-5-phosphate synthase activity	GO:0008661	GE005878;GE006502
Molecular Function	1-phosphofructokinase activity	GO:0008662	GE007799
Molecular Function	2',3'-cyclic-nucleotide 2'-phosphodiesterase activity	GO:0008663	GE001859
Molecular Function	2'-5'-RNA ligase activity	GO:0008664	GE007968
Molecular Function	2,3,4,5-tetrahydropyridine-2,6-dicarboxylate N-succinyltransferase activity	GO:0008666	GE002001
Molecular Function	(2,3-dihydroxybenzoyl)adenylate synthase activity	GO:0008668	GE004813;GE004814
Molecular Function	2,4-dienoyl-CoA reductase (NADPH) activity	GO:0008670	GE003287
Molecular Function	2-dehydro-3-deoxygluconokinase activity	GO:0008673	GE004733
Molecular Function	2-dehydro-3-deoxy-phosphogluconate aldolase activity	GO:0008675	GE001532
Molecular Function	2-dehydropantoate 2-reductase activity	GO:0008677	GE006101;GE006408
Molecular Function	2-hydroxy-3-oxopropionate reductase activity	GO:0008679	GE003182;GE006289
Molecular Function	2-oxoglutarate decarboxylase activity	GO:0008683	GE007145
Molecular Function	2-C-methyl-D-erythritol 2,4-cyclodiphosphate synthase activity	GO:0008685	GE008052
Molecular Function	3,4-dihydroxy-2-butanone-4-phosphate synthase activity	GO:0008686	GE002569
Molecular Function	3-hydroxybutyryl-CoA dehydrogenase activity	GO:0008691	GE000041;GE006195;GE007004
Molecular Function	4-hydroxy-2-oxoglutarate aldolase activity	GO:0008700	GE001532
Molecular Function	5-amino-6-(5-phosphoribosylamino)uracil reductase activity	GO:0008703	GE003571;GE003765;GE003820;GE004005;GE004716;GE004894;GE005085;GE005134;GE006260;GE006468;GE007169;GE008181
Molecular Function	D-alanine-D-alanine ligase activity	GO:0008716	GE006817
Molecular Function	D-lactate dehydrogenase activity	GO:0008720	GE001739
Molecular Function	DNA-3-methyladenine glycosylase activity	GO:0008725	GE007297
Molecular Function	GTP diphosphokinase activity	GO:0008728	GE002506
Molecular Function	L-aspartate oxidase activity	GO:0008734	GE000426
Molecular Function	L-rhamnose isomerase activity	GO:0008740	GE005673
Molecular Function	L-threonine 3-dehydrogenase activity	GO:0008743	GE005860;GE006452
Molecular Function	N-acetylmuramoyl-L-alanine amidase activity	GO:0008745	GE001507;GE001670;GE001903;GE002974;GE003327;GE003631;GE006053;GE006903;GE007174;GE007535
Molecular Function	NAD(P)+ transhydrogenase activity	GO:0008746	GE004970
Molecular Function	NAD(P)+ transhydrogenase (AB-specific) activity	GO:0008750	GE004969
Molecular Function	FMN reductase activity	GO:0008752	GE003360
Molecular Function	o-succinylbenzoate-CoA ligase activity	GO:0008756	GE003307;GE005997
Molecular Function	UDP-N-acetylglucosamine 1-carboxyvinyltransferase activity	GO:0008760	GE000888;GE006514
Molecular Function	UDP-N-acetylmuramate dehydrogenase activity	GO:0008762	GE000674
Molecular Function	UDP-N-acetylmuramate-L-alanine ligase activity	GO:0008763	GE006466
Molecular Function	UDP-N-acetylmuramoylalanine-D-glutamate ligase activity	GO:0008764	GE001774
Molecular Function	UDP-N-acetylmuramoylalanyl-D-glutamate-2,6-diaminopimelate ligase activity	GO:0008765	GE001771
Molecular Function	[protein-PII] uridylyltransferase activity	GO:0008773	GE006787
Molecular Function	acetate kinase activity	GO:0008776	GE006964
Molecular Function	N-acylneuraminate cytidylyltransferase activity	GO:0008781	GE007520
Molecular Function	alanine racemase activity	GO:0008784	GE000751
Molecular Function	alkyl hydroperoxide reductase activity	GO:0008785	GE007385
Molecular Function	aspartate ammonia-lyase activity	GO:0008797	GE003254;GE004679
Molecular Function	beta-lactamase activity	GO:0008800	GE005191
Molecular Function	betaine-aldehyde dehydrogenase activity	GO:0008802	GE001494;GE002275;GE005635;GE007492
Molecular Function	carboxymethylenebutenolidase activity	GO:0008806	GE003376
Molecular Function	cellulase activity	GO:0008810	GE004905;GE005025;GE005432;GE005598;GE006122;GE006705;GE006856;GE007955
Molecular Function	cob(I)yrinic acid a,c-diamide adenosyltransferase activity	GO:0008817	GE002092
Molecular Function	cobalamin 5'-phosphate synthase activity	GO:0008818	GE001680
Molecular Function	cobinamide phosphate guanylyltransferase activity	GO:0008820	GE001686
Molecular Function	crossover junction endodeoxyribonuclease activity	GO:0008821	GE002499
Molecular Function	dCTP deaminase activity	GO:0008829	GE000196
Molecular Function	dTDP-4-dehydrorhamnose 3,5-epimerase activity	GO:0008830	GE004966
Molecular Function	dGTPase activity	GO:0008832	GE001362
Molecular Function	deoxyribonuclease IV (phage-T4-induced) activity	GO:0008833	GE001745
Molecular Function	diaminopimelate decarboxylase activity	GO:0008836	GE007032
Molecular Function	diaminopimelate epimerase activity	GO:0008837	GE006623
Molecular Function	4-hydroxy-tetrahydrodipicolinate reductase	GO:0008839	GE005399;GE006674
Molecular Function	4-hydroxy-tetrahydrodipicolinate synthase	GO:0008840	GE001311;GE002004;GE006669
Molecular Function	exodeoxyribonuclease VII activity	GO:0008855	GE007366;GE007367
Molecular Function	ferredoxin-NAD+ reductase activity	GO:0008860	GE006447
Molecular Function	formate dehydrogenase (NAD+) activity	GO:0008863	GE001872;GE003728
Molecular Function	formyltetrahydrofolate deformylase activity	GO:0008864	GE007921
Molecular Function	fructokinase activity	GO:0008865	GE004733
Molecular Function	galactonate dehydratase activity	GO:0008869	GE001419
Molecular Function	glucarate dehydratase activity	GO:0008872	GE005805
Molecular Function	gluconate 5-dehydrogenase activity	GO:0008874	GE002307
Molecular Function	glucose-1-phosphate adenylyltransferase activity	GO:0008878	GE005762
Molecular Function	glucose-1-phosphate thymidylyltransferase activity	GO:0008879	GE004132
Molecular Function	glucuronate isomerase activity	GO:0008880	GE002718
Molecular Function	glutamate racemase activity	GO:0008881	GE003218
Molecular Function	[glutamate-ammonia-ligase] adenylyltransferase activity	GO:0008882	GE001632
Molecular Function	glutamyl-tRNA reductase activity	GO:0008883	GE000477;GE003993
Molecular Function	glycerate kinase activity	GO:0008887	GE001712;GE006210
Molecular Function	glycerophosphodiester phosphodiesterase activity	GO:0008889	GE001592;GE001932;GE002450;GE002593;GE003062;GE006730;GE008286
Molecular Function	glycine C-acetyltransferase activity	GO:0008890	GE005859
Molecular Function	holo-[acyl-carrier-protein] synthase activity	GO:0008897	GE000748;GE004153;GE005981
Molecular Function	hydroxypyruvate isomerase activity	GO:0008903	GE004084;GE006288
Molecular Function	long-chain fatty acid [acyl-carrier-protein] ligase activity	GO:0008922	GE005626
Molecular Function	nicotinate-nucleotide-dimethylbenzimidazole phosphoribosyltransferase activity	GO:0008939	GE001684
Molecular Function	nitric oxide dioxygenase activity	GO:0008941	GE001628;GE003024;GE008343
Molecular Function	nitrite reductase [NAD(P)H] activity	GO:0008942	GE001345;GE001346
Molecular Function	penicillin amidase activity	GO:0008953	GE002289
Molecular Function	peptidoglycan glycosyltransferase activity	GO:0008955	GE000027
Molecular Function	phosphate acetyltransferase activity	GO:0008959	GE006963
Molecular Function	phosphatidylglycerol-prolipoprotein diacylglyceryl transferase activity	GO:0008961	GE001825
Molecular Function	phospho-N-acetylmuramoyl-pentapeptide-transferase activity	GO:0008963	GE001773;GE003609;GE007020
Molecular Function	phosphoenolpyruvate carboxylase activity	GO:0008964	GE007731
Molecular Function	phosphoenolpyruvate-protein phosphotransferase activity	GO:0008965	GE002639
Molecular Function	phosphoglucosamine mutase activity	GO:0008966	GE000743;GE002642
Molecular Function	phosphomethylpyrimidine kinase activity	GO:0008972	GE006813
Molecular Function	polyphosphate kinase activity	GO:0008976	GE005346;GE008133
Molecular Function	prephenate dehydrogenase (NAD+) activity	GO:0008977	GE002194
Molecular Function	protein-N(PI)-phosphohistidine-sugar phosphotransferase activity	GO:0008982	GE000930;GE000931;GE000932
Molecular Function	quinolinate synthetase A activity	GO:0008987	GE001695
Molecular Function	serine-type D-Ala-D-Ala carboxypeptidase activity	GO:0009002	GE000062;GE003415;GE003882;GE007555;GE007845
Molecular Function	succinate-semialdehyde dehydrogenase [NAD(P)+] activity	GO:0009013	GE002912
Molecular Function	succinyl-diaminopimelate desuccinylase activity	GO:0009014	GE007255;GE007301
Molecular Function	succinyldiaminopimelate transaminase activity	GO:0009016	GE007304
Molecular Function	tRNA nucleotidyltransferase activity	GO:0009022	GE000933
Molecular Function	tagatose-6-phosphate kinase activity	GO:0009024	GE008030
Molecular Function	tartronate-semialdehyde synthase activity	GO:0009028	GE006290
Molecular Function	thiamine-phosphate kinase activity	GO:0009030	GE006814
Molecular Function	thymidine phosphorylase activity	GO:0009032	GE007510
Molecular Function	type II site-specific deoxyribonuclease activity	GO:0009036	GE000968
Molecular Function	urease activity	GO:0009039	GE002876;GE002877;GE002878
Molecular Function	xylan 1,4-beta-xylosidase activity	GO:0009044	GE005960
Molecular Function	xylose isomerase activity	GO:0009045	GE002978
Molecular Function	electron transfer activity	GO:0009055	GE000609;GE001495;GE001707;GE001709;GE002305;GE002356;GE002812;GE002835;GE002964;GE003014;GE003024;GE003072;GE003073;GE003830;GE003842;GE003961;GE004275;GE004761;GE005323;GE005594;GE005713;GE005965;GE006104;GE006320;GE006448;GE006532;GE007253;GE007305;GE007335;GE007545
Biological Process	catabolic process	GO:0009056	GE003200
Biological Process	biosynthetic process	GO:0009058	GE000260;GE000677;GE000788;GE001412;GE001603;GE001740;GE002083;GE002469;GE002642;GE002659;GE002783;GE002903;GE002909;GE003798;GE003984;GE004096;GE004243;GE005096;GE005381;GE005850;GE005859;GE005886;GE006145;GE006275;GE006617;GE007304;GE007425;GE007785;GE008048
Biological Process	aerobic respiration	GO:0009060	GE001702;GE002210;GE005550
Biological Process	cellular amino acid catabolic process	GO:0009063	GE005509;GE005738
Biological Process	aromatic amino acid family metabolic process	GO:0009072	GE000624
Biological Process	aromatic amino acid family biosynthetic process	GO:0009073	GE001741;GE001942;GE002523;GE002524;GE002525;GE003585;GE004537;GE006018;GE007214
Biological Process	branched-chain amino acid biosynthetic process	GO:0009082	GE006877
Biological Process	glutamine family amino acid biosynthetic process	GO:0009084	GE005849
Biological Process	lysine biosynthetic process	GO:0009085	GE006031
Biological Process	methionine biosynthetic process	GO:0009086	GE001754;GE002953;GE006897;GE007031;GE007583;GE008571
Biological Process	threonine biosynthetic process	GO:0009088	GE000299;GE000300;GE001171;GE007029;GE007030;GE007031
Biological Process	lysine biosynthetic process via diaminopimelate	GO:0009089	GE000299;GE000300;GE001171;GE002001;GE002004;GE005399;GE006623;GE006669;GE006674;GE007032;GE007301
Biological Process	L-phenylalanine biosynthetic process	GO:0009094	GE008304
Biological Process	isoleucine biosynthetic process	GO:0009097	GE000300;GE000455;GE001171;GE006860;GE006876;GE006878;GE007031
Biological Process	leucine biosynthetic process	GO:0009098	GE001306;GE004201;GE006824;GE006825;GE006857;GE006860;GE006861
Biological Process	valine biosynthetic process	GO:0009099	GE000455;GE006860;GE006876;GE006878
Biological Process	biotin biosynthetic process	GO:0009102	GE002780;GE002781;GE002782
Biological Process	lipopolysaccharide biosynthetic process	GO:0009103	GE004950;GE004951;GE007726
Biological Process	lipoate biosynthetic process	GO:0009107	GE001662;GE001663;GE004267
Biological Process	coenzyme biosynthetic process	GO:0009108	GE000790;GE000791;GE006820;GE007856
Biological Process	purine nucleobase biosynthetic process	GO:0009113	GE008203;GE008220
Biological Process	nucleoside metabolic process	GO:0009116	GE000197;GE001566;GE002333;GE002531;GE005881;GE007486;GE008203;GE008674
Biological Process	nucleotide metabolic process	GO:0009117	GE001289;GE003378;GE007503
Biological Process	nucleoside triphosphate catabolic process	GO:0009143	GE000935
Biological Process	ribonucleoside monophosphate biosynthetic process	GO:0009156	GE007727
Biological Process	deoxyribonucleoside monophosphate biosynthetic process	GO:0009157	GE006567
Biological Process	nucleoside biosynthetic process	GO:0009163	GE001684
Biological Process	nucleotide biosynthetic process	GO:0009165	GE004616;GE007727
Biological Process	nucleotide catabolic process	GO:0009166	GE001859;GE008121
Biological Process	purine ribonucleoside monophosphate biosynthetic process	GO:0009168	GE000676;GE003378;GE007503
Biological Process	deoxyribonucleoside diphosphate metabolic process	GO:0009186	GE007195
Biological Process	cyclic nucleotide catabolic process	GO:0009214	GE004812
Biological Process	pyrimidine ribonucleotide biosynthetic process	GO:0009220	GE000196
Biological Process	nucleotide-sugar metabolic process	GO:0009225	GE004130
Biological Process	thiamine biosynthetic process	GO:0009228	GE001747;GE001753;GE004852;GE005878;GE006502;GE006813;GE006814;GE008331
Biological Process	thiamine diphosphate biosynthetic process	GO:0009229	GE001747;GE001753;GE006814;GE008331
Biological Process	riboflavin biosynthetic process	GO:0009231	GE002569;GE002570;GE003571;GE003765;GE003820;GE004005;GE004716;GE004894;GE005085;GE005134;GE006034;GE006260;GE006468;GE006685;GE007169;GE008181;GE008183
Biological Process	menaquinone biosynthetic process	GO:0009234	GE000541;GE000550;GE000592;GE000598;GE005997;GE007981
Biological Process	cobalamin biosynthetic process	GO:0009236	GE001361;GE001680;GE001684;GE001686;GE002084;GE002085;GE002086;GE002088;GE002090;GE002091;GE002092;GE002094;GE002095;GE002096;GE002460;GE002902;GE005434;GE005830;GE005832;GE006406;GE006577
Biological Process	enterobactin biosynthetic process	GO:0009239	GE005981
Biological Process	lipid A biosynthetic process	GO:0009245	GE007726
Biological Process	protein lipoylation	GO:0009249	GE001662;GE001825
Biological Process	peptidoglycan biosynthetic process	GO:0009252	GE000674;GE000888;GE001771;GE001772;GE001773;GE001774;GE001775;GE001776;GE002695;GE003415;GE003609;GE004881;GE006466;GE006817;GE007726;GE008359
Biological Process	peptidoglycan catabolic process	GO:0009253	GE001507;GE001670;GE001903;GE002099;GE002974;GE003327;GE003631;GE006053;GE006903;GE006923;GE007174;GE007535
Biological Process	peptidoglycan turnover	GO:0009254	GE005953
Biological Process	deoxyribonucleotide catabolic process	GO:0009264	GE007491
Biological Process	cellular response to starvation	GO:0009267	GE003532
Cellular Component	cell outer membrane	GO:0009279	GE007400
Biological Process	DNA mediated transformation	GO:0009294	GE006769
Biological Process	GDP-mannose biosynthetic process	GO:0009298	GE000802
Biological Process	protein secretion	GO:0009306	GE000678;GE001961;GE002372;GE007290
Biological Process	DNA restriction-modification system	GO:0009307	GE000025;GE000966;GE000968;GE008497
Biological Process	amine metabolic process	GO:0009308	GE006425;GE006426
Biological Process	amine catabolic process	GO:0009310	GE002018
Cellular Component	3-isopropylmalate dehydratase complex	GO:0009316	GE006824
Cellular Component	acetyl-CoA carboxylase complex	GO:0009317	GE001380
Cellular Component	exodeoxyribonuclease VII complex	GO:0009318	GE007366;GE007367
Cellular Component	glycerol-3-phosphate dehydrogenase complex	GO:0009331	GE002343;GE006818;GE007631
Cellular Component	beta-galactosidase complex	GO:0009341	GE003244;GE003505;GE005992;GE006218;GE006308;GE006355;GE006707
Cellular Component	riboflavin synthase complex	GO:0009349	GE002570
Cellular Component	polyphosphate kinase complex	GO:0009358	GE008133
Cellular Component	DNA polymerase III complex	GO:0009360	GE000002;GE001270;GE008221
Cellular Component	enterobactin synthetase complex	GO:0009366	GE005981
Molecular Function	four-way junction helicase activity	GO:0009378	GE002500;GE002501
Cellular Component	Holliday junction helicase complex	GO:0009379	GE002500
Cellular Component	excinuclease repair complex	GO:0009380	GE001945;GE001953
Molecular Function	excinuclease ABC activity	GO:0009381	GE001934;GE001945;GE001953
Molecular Function	N-acylmannosamine kinase activity	GO:0009384	GE003078
Biological Process	folic acid-containing compound biosynthetic process	GO:0009396	GE000408;GE003512;GE007582;GE007583;GE008571
Biological Process	FMN biosynthetic process	GO:0009398	GE006685
Biological Process	nitrogen fixation	GO:0009399	GE001629;GE001658
Biological Process	phosphoenolpyruvate-dependent sugar phosphotransferase system	GO:0009401	GE000805;GE000930;GE000931;GE000932;GE002639;GE002640;GE003293;GE006571;GE007797
Biological Process	toxin biosynthetic process	GO:0009403	GE000341;GE001669
Biological Process	response to heat	GO:0009408	GE000239;GE000257;GE001281
Biological Process	chorismate biosynthetic process	GO:0009423	GE001942;GE002523;GE002524;GE002525;GE004537;GE006018;GE007214
Biological Process	SOS response	GO:0009432	GE000004;GE000617;GE001934;GE001945;GE001953;GE002500;GE002501;GE006612;GE006646;GE008421
Biological Process	NAD biosynthetic process	GO:0009435	GE000426;GE000427;GE000921;GE001254;GE001621;GE001695
Biological Process	glyoxylate catabolic process	GO:0009436	GE006290
Biological Process	gamma-aminobutyric acid metabolic process	GO:0009448	GE006717
Biological Process	RNA modification	GO:0009451	GE006661
Biological Process	7-methylguanosine RNA capping	GO:0009452	GE007646
Biological Process	response to external stimulus	GO:0009605	GE003190;GE006582;GE006957
Molecular Function	hydrogen-translocating pyrophosphatase activity	GO:0009678	GE000361
Biological Process	cytokinin biosynthetic process	GO:0009691	GE006899;GE007300
Biological Process	catechol-containing compound metabolic process	GO:0009712	GE003950;GE005811
Molecular Function	pseudouridine synthase activity	GO:0009982	GE000734;GE001787;GE002187;GE002386;GE006687
Cellular Component	cell surface	GO:0009986	GE007697
Biological Process	cellular process	GO:0009987	GE000250;GE003149;GE003755;GE004127;GE007135;GE008172;GE008215
Biological Process	phenylacetate catabolic process	GO:0010124	GE003020;GE003022;GE003024;GE003310
Biological Process	mycothiol biosynthetic process	GO:0010125	GE002327;GE007311;GE008071;GE008122
Biological Process	proline catabolic process to glutamate	GO:0010133	GE006866
Molecular Function	FMN binding	GO:0010181	GE000256;GE000537;GE000584;GE000608;GE001631;GE002439;GE002442;GE002542;GE002666;GE002667;GE002671;GE002796;GE002818;GE002826;GE002949;GE002992;GE003037;GE003071;GE003287;GE003543;GE003770;GE004014;GE004015;GE004049;GE004164;GE004185;GE005138;GE005486;GE005588;GE005615;GE005660;GE006103;GE006337;GE006532;GE007615;GE007863;GE007893;GE007897;GE007936;GE008012;GE008033;GE008254;GE008648
Molecular Function	L,L-diaminopimelate aminotransferase activity	GO:0010285	GE007304
Molecular Function	acireductone dioxygenase (Ni2+-requiring) activity	GO:0010308	GE002337
Molecular Function	acireductone dioxygenase [iron(II)-requiring] activity	GO:0010309	GE002337
Biological Process	negative regulation of peptidase activity	GO:0010466	GE006430
Biological Process	proteasomal protein catabolic process	GO:0010498	GE002357;GE002358;GE002361;GE002362;GE002365
Biological Process	negative regulation of endopeptidase activity	GO:0010951	GE005585
Cellular Component	vesicle membrane	GO:0012506	GE006156;GE006158
Biological Process	protein transport	GO:0015031	GE001222;GE003096
Molecular Function	protein disulfide oxidoreductase activity	GO:0015035	GE001182;GE002076;GE002472;GE005164;GE005690;GE006949;GE006969;GE007253;GE008374
Biological Process	DNA integration	GO:0015074	GE000194;GE000195;GE000325;GE000680;GE001221;GE001557;GE003971;GE004007;GE004020;GE004221;GE004249;GE004250;GE004292;GE004300;GE004325;GE004448;GE004478;GE004533;GE004625;GE004908;GE006759;GE007035;GE007052;GE007062;GE007219;GE007816;GE008063;GE008411;GE008432;GE008611;GE008612;GE008651;GE008656;GE008708
Molecular Function	proton transmembrane transporter activity	GO:0015078	GE005911;GE007017
Molecular Function	potassium ion transmembrane transporter activity	GO:0015079	GE006542;GE006543
Molecular Function	sodium ion transmembrane transporter activity	GO:0015081	GE000345;GE003138
Molecular Function	cobalt ion transmembrane transporter activity	GO:0015087	GE001923;GE002323;GE003273;GE005434
Molecular Function	magnesium ion transmembrane transporter activity	GO:0015095	GE001390;GE001923;GE002323;GE003273
Molecular Function	molybdate ion transmembrane transporter activity	GO:0015098	GE006533
Molecular Function	nickel cation transmembrane transporter activity	GO:0015099	GE000114;GE002255
Molecular Function	inorganic anion transmembrane transporter activity	GO:0015103	GE003248;GE003250;GE003871
Molecular Function	arsenite transmembrane transporter activity	GO:0015105	GE005597
Molecular Function	nitrate transmembrane transporter activity	GO:0015112	GE000879
Molecular Function	nitrite transmembrane transporter activity	GO:0015113	GE000879
Molecular Function	gluconate transmembrane transporter activity	GO:0015128	GE002308;GE007418;GE007813
Molecular Function	citrate transmembrane transporter activity	GO:0015137	GE002271
Molecular Function	amino acid transmembrane transporter activity	GO:0015171	GE000661;GE000924;GE001185;GE001194;GE001549;GE002303;GE002387;GE002398;GE002556;GE002613;GE003252;GE003335;GE003477;GE003626;GE006016;GE006376;GE006501;GE006540;GE007365;GE007667
Molecular Function	L-amino acid transmembrane transporter activity	GO:0015179	GE008189
Molecular Function	peptide transmembrane transporter activity	GO:0015197	GE007653
Molecular Function	cytosine transmembrane transporter activity	GO:0015209	GE003750
Molecular Function	biotin transmembrane transporter activity	GO:0015225	GE001191
Molecular Function	drug transmembrane transporter activity	GO:0015238	GE008353
Molecular Function	symporter activity	GO:0015293	GE003004;GE006955
Molecular Function	antiporter activity	GO:0015297	GE000345;GE003138;GE003871;GE008189;GE008353
Molecular Function	solute:proton antiporter activity	GO:0015299	GE000125;GE001199;GE001789;GE003135;GE005086;GE007176
Molecular Function	siderophore transmembrane transporter activity	GO:0015343	GE001038;GE003321;GE003323;GE006270;GE006616
Molecular Function	monosaccharide-transporting ATPase activity	GO:0015407	GE001079;GE001415;GE002339;GE002713;GE003604;GE004736;GE005672;GE005740;GE006095
Molecular Function	ferric-transporting ATPase activity	GO:0015408	GE000172;GE002221;GE006748;GE007158;GE007675
Molecular Function	taurine-transporting ATPase activity	GO:0015411	GE005970
Molecular Function	ATPase-coupled molybdate transmembrane transporter activity	GO:0015412	GE006534
Molecular Function	nickel-transporting ATPase activity	GO:0015413	GE006683;GE006684;GE007315
Molecular Function	ATPase-coupled phosphate ion transmembrane transporter activity	GO:0015415	GE008141
Molecular Function	ATPase-coupled organic phosphonate transmembrane transporter activity	GO:0015416	GE000945;GE001325;GE001967;GE002080;GE002157;GE003204;GE004917;GE006240;GE006741;GE007381;GE007462;GE007688;GE008125
Molecular Function	polyamine-transporting ATPase activity	GO:0015417	GE005437;GE006724
Molecular Function	quaternary-ammonium-compound-transporting ATPase activity	GO:0015418	GE005799
Molecular Function	ATPase-coupled sulfate transmembrane transporter activity	GO:0015419	GE001522;GE002511;GE002762;GE007447;GE007760;GE008309
Molecular Function	cobalamin-transporting ATPase activity	GO:0015420	GE001684;GE002095;GE002096
Molecular Function	amino acid-transporting ATPase activity	GO:0015424	GE000996;GE002080;GE002221;GE002456;GE006240;GE006634;GE007158
Molecular Function	glycerol-3-phosphate-transporting ATPase activity	GO:0015430	GE008046
Molecular Function	heme-transporting ATPase activity	GO:0015439	GE001598
Molecular Function	ATPase-coupled arsenite transmembrane transporter activity	GO:0015446	GE001729
Molecular Function	P-P-bond-hydrolysis-driven protein transmembrane transporter activity	GO:0015450	GE000678;GE001961;GE002503;GE002504;GE003628
Molecular Function	D-ribose transmembrane transporter activity	GO:0015591	GE001079;GE003604;GE005672
Molecular Function	iron-chelate-transporting ATPase activity	GO:0015623	GE002950;GE005848
Molecular Function	toxic substance binding	GO:0015643	GE003115;GE004057
Molecular Function	alanine:sodium symporter activity	GO:0015655	GE003110
Molecular Function	branched-chain amino acid transmembrane transporter activity	GO:0015658	GE001864
Biological Process	oxygen transport	GO:0015671	GE001138;GE001628
Biological Process	ferric iron transport	GO:0015682	GE000172;GE002221;GE006748;GE007158;GE007675
Biological Process	ferrous iron transport	GO:0015684	GE001596;GE008303
Biological Process	iron chelate transport	GO:0015688	GE002950;GE005848
Biological Process	molybdate ion transport	GO:0015689	GE006533;GE006534
Biological Process	magnesium ion transport	GO:0015693	GE001390;GE001923;GE002323;GE003273
Biological Process	inorganic anion transport	GO:0015698	GE003248;GE003250;GE003871
Biological Process	arsenite transport	GO:0015700	GE005597
Biological Process	nitrate transport	GO:0015706	GE000879
Biological Process	nitrite transport	GO:0015707	GE000879
Biological Process	organic phosphonate transport	GO:0015716	GE000945;GE001325;GE001967;GE002080;GE002157;GE003204;GE004917;GE006240;GE006741;GE007381;GE007462;GE007688;GE008125
Biological Process	citrate transport	GO:0015746	GE002271
Biological Process	organophosphate ester transport	GO:0015748	GE000945;GE001325;GE001967;GE002080;GE002157;GE003204;GE004917;GE006240;GE006741;GE007381;GE007462;GE007688;GE008125
Biological Process	monosaccharide transmembrane transport	GO:0015749	GE001415;GE002339;GE002713;GE004736;GE005740;GE006095
Biological Process	D-ribose transmembrane transport	GO:0015752	GE001079;GE003604;GE005672
Biological Process	fructose transmembrane transport	GO:0015755	GE000805;GE007797
Biological Process	rhamnose transmembrane transport	GO:0015762	GE005669
Biological Process	glycerol-3-phosphate transmembrane transport	GO:0015794	GE001023;GE001374;GE002022;GE003398;GE004373;GE005142;GE005991;GE006354;GE008046
Biological Process	branched-chain amino acid transport	GO:0015803	GE001864
Biological Process	methionine transport	GO:0015821	GE002456
Biological Process	peptide transport	GO:0015833	GE001312;GE001313;GE002923;GE002935;GE002936;GE005515;GE006683;GE006684;GE006911;GE006912;GE007314;GE007315;GE007322;GE007323;GE007325;GE007326
Biological Process	amine transport	GO:0015837	GE005970
Biological Process	polyamine transport	GO:0015846	GE006725;GE006737
Biological Process	cytosine transport	GO:0015856	GE003750
Biological Process	biotin transport	GO:0015878	GE001191
Biological Process	heme transport	GO:0015886	GE001598
Biological Process	thiamine transport	GO:0015888	GE006750
Biological Process	cobalamin transport	GO:0015889	GE001684;GE002095;GE002096
Molecular Function	glucosidase activity	GO:0015926	GE003245
Molecular Function	glutamate synthase activity	GO:0015930	GE001833
Cellular Component	large ribosomal subunit	GO:0015934	GE000687;GE000708;GE000715;GE000723;GE006713;GE006803
Cellular Component	small ribosomal subunit	GO:0015935	GE000695;GE000704;GE000718;GE000722;GE002514;GE006765
Biological Process	coenzyme A biosynthetic process	GO:0015937	GE000428;GE000745;GE001883;GE002542;GE006806
Biological Process	pantothenate biosynthetic process	GO:0015940	GE000425;GE001616;GE005770
Biological Process	pantothenate catabolic process	GO:0015941	GE002542
Biological Process	guanosine tetraphosphate metabolic process	GO:0015969	GE002506;GE006622
Biological Process	carbon utilization	GO:0015976	GE001342;GE004278;GE006471
Biological Process	carbon fixation	GO:0015977	GE007731
Biological Process	ATP synthesis coupled proton transport	GO:0015986	GE005911;GE007017
Biological Process	ATP hydrolysis coupled proton transport	GO:0015991	GE007012;GE007014;GE007017
Biological Process	proton transmembrane transport	GO:0015992	GE000361;GE000805;GE004970;GE007797
Biological Process	chlorophyll catabolic process	GO:0015996	GE003790;GE005349
Cellular Component	membrane	GO:0016020	GE000015;GE000093;GE000096;GE000101;GE000108;GE000110;GE000122;GE000264;GE000289;GE000294;GE000302;GE000307;GE000355;GE000379;GE000484;GE000524;GE000558;GE000609;GE000694;GE000829;GE000841;GE000845;GE000878;GE000908;GE000915;GE000953;GE000990;GE001030;GE001104;GE001112;GE001113;GE001127;GE001136;GE001137;GE001145;GE001226;GE001255;GE001266;GE001309;GE001474;GE001489;GE001518;GE001520;GE001535;GE0…
Cellular Component	integral component of membrane	GO:0016021	GE000008;GE000011;GE000013;GE000017;GE000019;GE000020;GE000023;GE000024;GE000026;GE000028;GE000037;GE000038;GE000049;GE000054;GE000064;GE000068;GE000076;GE000077;GE000083;GE000097;GE000107;GE000114;GE000125;GE000133;GE000134;GE000135;GE000154;GE000155;GE000157;GE000164;GE000169;GE000171;GE000187;GE000190;GE000199;GE000211;GE000225;GE000236;GE000242;GE000249;GE000259;GE000263;GE000268;GE000275;GE0…
Biological Process	lipid catabolic process	GO:0016042	GE001131;GE001792;GE003790;GE005958
Biological Process	cellular component organization	GO:0016043	GE000110
Biological Process	carbohydrate biosynthetic process	GO:0016051	GE007519
Biological Process	rRNA catabolic process	GO:0016075	GE006802
Biological Process	terpenoid biosynthetic process	GO:0016114	GE005878;GE005879;GE006502;GE006699;GE006701;GE007364;GE007747;GE008052;GE008053
Biological Process	carotenoid biosynthetic process	GO:0016117	GE005095;GE005885
Molecular Function	translation release factor activity, codon specific	GO:0016149	GE000852;GE007025
Molecular Function	nickel cation binding	GO:0016151	GE002337;GE002876;GE002878;GE002879;GE002880;GE002881;GE007162
Molecular Function	urocanate hydratase activity	GO:0016153	GE007665
Molecular Function	pyrimidine-nucleoside phosphorylase activity	GO:0016154	GE007510
Molecular Function	3-phytase activity	GO:0016158	GE005171
Molecular Function	muconolactone delta-isomerase activity	GO:0016159	GE003958
Molecular Function	AMP binding	GO:0016208	GE000346
Molecular Function	antioxidant activity	GO:0016209	GE000938;GE001449;GE005613
Biological Process	iron-sulfur cluster assembly	GO:0016226	GE001696;GE001988;GE001989;GE001993
Biological Process	selenocysteine biosynthetic process	GO:0016260	GE008305
Molecular Function	kinase activity	GO:0016301	GE000210;GE000408;GE000932;GE000971;GE000991;GE001006;GE001090;GE001290;GE001309;GE001337;GE001370;GE001520;GE001861;GE001921;GE001925;GE001946;GE002290;GE002374;GE002506;GE002539;GE002639;GE002640;GE002716;GE002786;GE003161;GE003445;GE003456;GE003484;GE003485;GE003612;GE003651;GE003715;GE003731;GE003859;GE003944;GE004812;GE005147;GE005236;GE005356;GE005388;GE005415;GE005451;GE005490;GE005675;GE0…
Biological Process	phosphorylation	GO:0016310	GE000210;GE000289;GE000299;GE000408;GE000428;GE000745;GE000932;GE000972;GE000991;GE001006;GE001090;GE001127;GE001246;GE001290;GE001309;GE001337;GE001370;GE001520;GE001686;GE001883;GE001921;GE001925;GE001946;GE002174;GE002290;GE002309;GE002341;GE002344;GE002374;GE002435;GE002506;GE002524;GE002539;GE002540;GE002629;GE002639;GE002640;GE002716;GE002786;GE003161;GE003294;GE003295;GE003439;GE003445;GE0…
Biological Process	dephosphorylation	GO:0016311	GE000350;GE000474;GE000515;GE000827;GE001035;GE001530;GE001585;GE002146;GE002336;GE002695;GE003746;GE005171;GE005874;GE006862;GE007218;GE007336;GE007370;GE007520;GE008021;GE008344
Molecular Function	dimethylargininase activity	GO:0016403	GE005928
Molecular Function	acetyltransferase activity	GO:0016407	GE003618;GE006060
Molecular Function	N-acyltransferase activity	GO:0016410	GE002687;GE003221
Molecular Function	octanoyltransferase activity	GO:0016415	GE001663;GE004267
Molecular Function	tRNA (adenine-N1-)-methyltransferase activity	GO:0016429	GE002354
Molecular Function	pyrophosphatase activity	GO:0016462	GE007616
Biological Process	protein processing	GO:0016485	GE000257
Molecular Function	oxidoreductase activity	GO:0016491	GE000050;GE000159;GE000201;GE000255;GE000504;GE000537;GE000584;GE000607;GE000618;GE000632;GE000790;GE000791;GE000835;GE000896;GE000938;GE000979;GE001042;GE001069;GE001086;GE001347;GE001354;GE001359;GE001363;GE001418;GE001422;GE001441;GE001449;GE001569;GE001586;GE001665;GE001708;GE001709;GE001749;GE001751;GE001756;GE001841;GE001848;GE001849;GE002025;GE002043;GE002123;GE002151;GE002190;GE002219;GE0…
Molecular Function	amino acid binding	GO:0016597	GE000299;GE000886;GE002146;GE002194;GE002506;GE002532;GE002749;GE006522;GE006622;GE006787;GE006875;GE006877;GE007031;GE007448;GE007921;GE008304
Molecular Function	oxidoreductase activity, acting on CH-OH group of donors	GO:0016614	GE000133;GE000202;GE000480;GE000895;GE000913;GE001134;GE001293;GE002574;GE002612;GE002770;GE002963;GE003015;GE003107;GE004609;GE004610;GE004612;GE004623;GE004695;GE005322;GE005401;GE005502;GE005686;GE006321;GE007575;GE008145
Molecular Function	oxidoreductase activity, acting on the CH-OH group of donors, NAD or NADP as acceptor	GO:0016616	GE001148;GE004489;GE005986;GE006880;GE007632
Molecular Function	oxidoreductase activity, acting on the aldehyde or oxo group of donors, NAD or NADP as acceptor	GO:0016620	GE000040;GE000390;GE002401;GE002614;GE002814;GE002972;GE003545;GE003969;GE004683;GE004694;GE005607;GE006074;GE006714;GE006865;GE007576;GE007622;GE007866
Molecular Function	oxidoreductase activity, acting on the aldehyde or oxo group of donors, disulfide as acceptor	GO:0016624	GE000059;GE003850
Molecular Function	oxidoreductase activity, acting on the CH-CH group of donors	GO:0016627	GE000036;GE001839;GE001983;GE002301;GE002919;GE003260;GE003858;GE003996;GE005281;GE007543;GE007913;GE008273
Molecular Function	oxidoreductase activity, acting on the CH-CH group of donors, NAD or NADP as acceptor	GO:0016628	GE000601;GE003175;GE007632
Molecular Function	oxidoreductase activity, acting on the CH-NH2 group of donors	GO:0016638	GE007898
Molecular Function	oxidoreductase activity, acting on the CH-NH2 group of donors, NAD or NADP as acceptor	GO:0016639	GE008200
Molecular Function	oxidoreductase activity, acting on the CH-NH2 group of donors, oxygen as acceptor	GO:0016641	GE000145
Molecular Function	oxidoreductase activity, acting on NAD(P)H	GO:0016651	GE001610
Molecular Function	oxidoreductase activity, acting on NAD(P)H, quinone or similar compound as acceptor	GO:0016655	GE000610;GE000650
Molecular Function	oxidoreductase activity, acting on a sulfur group of donors, disulfide as acceptor	GO:0016671	GE008374
Molecular Function	oxidoreductase activity, acting on single donors with incorporation of molecular oxygen	GO:0016701	GE007805
Molecular Function	oxidoreductase activity, acting on single donors with incorporation of molecular oxygen, incorporation of two atoms of oxygen	GO:0016702	GE000076;GE000792;GE001409;GE003379;GE006643;GE008116
Molecular Function	oxidoreductase activity, acting on paired donors, with incorporation or reduction of molecular oxygen	GO:0016705	GE000280;GE000503;GE001005;GE001187;GE001481;GE001505;GE002223;GE002321;GE002385;GE002772;GE002812;GE002860;GE002908;GE003056;GE003261;GE003342;GE003361;GE003654;GE003778;GE003810;GE003943;GE004211;GE004399;GE004512;GE004820;GE004850;GE005056;GE005288;GE005327;GE005449;GE005473;GE005617;GE005702;GE005708;GE005820;GE005821;GE006168;GE006229;GE006449;GE006526;GE006794;GE007108;GE007109;GE007346;GE0…
Molecular Function	oxidoreductase activity, acting on paired donors, with incorporation or reduction of molecular oxygen, 2-oxoglutarate as one donor, and incorporation of one atom each of oxygen into both donors	GO:0016706	GE002071
Molecular Function	oxidoreductase activity, acting on paired donors, with incorporation or reduction of molecular oxygen, NAD(P)H as one donor, and incorporation of two atoms of oxygen into one donor	GO:0016708	GE002615;GE002836;GE003841;GE003842
Molecular Function	oxidoreductase activity, acting on paired donors, with oxidation of a pair of donors resulting in the reduction of molecular oxygen to two molecules of water	GO:0016717	GE007732
Molecular Function	oxidoreductase activity, oxidizing metal ions	GO:0016722	GE003497;GE006657
Molecular Function	oxidoreductase activity, acting on CH or CH2 groups, NAD or NADP as acceptor	GO:0016726	GE006674
Molecular Function	transferase activity	GO:0016740	GE000035;GE000046;GE000056;GE000081;GE000328;GE000373;GE000596;GE000628;GE000669;GE000708;GE000735;GE000739;GE000750;GE000830;GE000869;GE000899;GE000927;GE001108;GE001110;GE001114;GE001115;GE001205;GE001355;GE001356;GE001380;GE001395;GE001435;GE001500;GE001704;GE001809;GE001827;GE001833;GE001900;GE001950;GE002150;GE002176;GE002207;GE002248;GE002286;GE002296;GE002313;GE002396;GE002397;GE002438;GE0…
Molecular Function	hydroxymethyl-, formyl- and related transferase activity	GO:0016742	GE005850;GE007921
Molecular Function	transferase activity, transferring acyl groups	GO:0016746	GE000066;GE000471;GE001677;GE001735;GE001886;GE002197;GE002449;GE002493;GE002560;GE002726;GE002884;GE003068;GE003852;GE004151;GE004152;GE004155;GE004160;GE004577;GE004890;GE005268;GE005536;GE005625;GE006231;GE006234;GE006819;GE007145;GE007696
Molecular Function	transferase activity, transferring acyl groups other than amino-acyl groups	GO:0016747	GE000275;GE000597;GE000870;GE001203;GE002909;GE003314;GE003340;GE003647;GE003856;GE004096;GE004145;GE004243;GE004813;GE004814;GE006006;GE006497;GE007524;GE007885;GE007895;GE008271;GE008525
Molecular Function	transferase activity, transferring amino-acyl groups	GO:0016755	GE004881;GE008359
Molecular Function	transferase activity, transferring glycosyl groups	GO:0016757	GE000197;GE000505;GE000773;GE000836;GE000987;GE001456;GE001498;GE001725;GE002249;GE002461;GE004964;GE005248;GE006520;GE006978;GE007437;GE007522;GE007558;GE008019;GE008258;GE008295
Molecular Function	transferase activity, transferring hexosyl groups	GO:0016758	GE001479;GE001724;GE003256;GE003458;GE004225;GE005552;GE006414;GE006944;GE008361
Molecular Function	transferase activity, transferring alkyl or aryl (other than methyl) groups	GO:0016765	GE000541;GE000592;GE001695;GE003982;GE004569;GE005096
Molecular Function	geranylgeranyl-diphosphate geranylgeranyltransferase activity	GO:0016767	GE005885
Molecular Function	transferase activity, transferring phosphorus-containing groups	GO:0016772	GE003846;GE007135
Molecular Function	phosphotransferase activity, alcohol group as acceptor	GO:0016773	GE000791;GE001290;GE001370;GE001925;GE001946;GE003445;GE003612;GE005675;GE005920;GE005953;GE006695;GE007495;GE008316
Molecular Function	nucleotidyltransferase activity	GO:0016779	GE000337;GE000448;GE001982;GE005381;GE005892;GE006821;GE007856;GE008048
Molecular Function	phosphotransferase activity, for other substituted phosphate groups	GO:0016780	GE000791;GE002492;GE005890;GE005893;GE006041;GE006203;GE006413
Molecular Function	sulfurtransferase activity	GO:0016783	GE001747;GE006105;GE006902
Molecular Function	hydrolase activity	GO:0016787	GE000094;GE000118;GE000273;GE000315;GE000327;GE000335;GE000336;GE000340;GE000343;GE000366;GE000436;GE000438;GE000464;GE000497;GE000602;GE000625;GE000676;GE000699;GE000752;GE000804;GE000903;GE000929;GE000947;GE000949;GE000950;GE000982;GE001042;GE001133;GE001175;GE001176;GE001202;GE001205;GE001279;GE001424;GE001457;GE001471;GE001493;GE001542;GE001572;GE001581;GE001791;GE001830;GE001902;GE001943;GE0…
Molecular Function	hydrolase activity, acting on ester bonds	GO:0016788	GE004684;GE004690;GE006084;GE007750;GE008093
Molecular Function	phosphatase activity	GO:0016791	GE000350;GE000474;GE005874;GE008344
Molecular Function	hydrolase activity, acting on glycosyl bonds	GO:0016798	GE001835;GE001926;GE003465;GE006150
Molecular Function	hydrolase activity, hydrolyzing N-glycosyl compounds	GO:0016799	GE001196;GE005730;GE006654;GE006899;GE007300
Molecular Function	dipeptidase activity	GO:0016805	GE000765;GE002634;GE005468;GE007647
Molecular Function	hydrolase activity, acting on carbon-nitrogen (but not peptide) bonds	GO:0016810	GE000066;GE000348;GE000516;GE000593;GE000596;GE000667;GE000869;GE001111;GE001621;GE001908;GE002081;GE002247;GE002332;GE002560;GE002588;GE002687;GE002817;GE002829;GE003221;GE003420;GE003478;GE003948;GE004401;GE004607;GE004890;GE005062;GE005724;GE005843;GE006049;GE006282;GE007645
Molecular Function	hydrolase activity, acting on carbon-nitrogen (but not peptide) bonds, in linear amides	GO:0016811	GE002358;GE002810;GE003615;GE005703;GE007787;GE008231;GE008232
Molecular Function	hydrolase activity, acting on carbon-nitrogen (but not peptide) bonds, in linear amidines	GO:0016813	GE001055;GE007664
Molecular Function	hydrolase activity, acting on acid anhydrides	GO:0016817	GE002300
Molecular Function	hydrolase activity, acting on acid anhydrides, in phosphorus-containing anhydrides	GO:0016818	GE005465
Molecular Function	ATPase activity, coupled to transmembrane movement of substances	GO:0016820	GE002273;GE004688
Molecular Function	hydrolase activity, acting on acid carbon-carbon bonds, in ketonic substances	GO:0016823	GE001093;GE002719
Molecular Function	lyase activity	GO:0016829	GE000084;GE000423;GE000539;GE001284;GE001707;GE001802;GE001813;GE001826;GE002038;GE002042;GE002046;GE002118;GE002131;GE002377;GE002470;GE003007;GE003065;GE003175;GE003356;GE003584;GE003693;GE004112;GE004416;GE004570;GE004920;GE004954;GE005000;GE005253;GE005304;GE005806;GE005816;GE005880;GE006127;GE006182;GE006194;GE006199;GE006285;GE006504;GE006549;GE007165;GE007674;GE007814;GE008117;GE008331
Molecular Function	carbon-carbon lyase activity	GO:0016830	GE007981
Molecular Function	carboxy-lyase activity	GO:0016831	GE000537;GE003394;GE008389
Molecular Function	aldehyde-lyase activity	GO:0016832	GE003193;GE003280
Molecular Function	carbon-oxygen lyase activity	GO:0016835	GE003579;GE008003
Molecular Function	hydro-lyase activity	GO:0016836	GE000550
Molecular Function	carbon-oxygen lyase activity, acting on polysaccharides	GO:0016837	GE002056;GE006841
Molecular Function	sirohydrochlorin cobaltochelatase activity	GO:0016852	GE001361;GE002084;GE006406
Molecular Function	isomerase activity	GO:0016853	GE000053;GE000265;GE000453;GE000749;GE000977;GE001067;GE001071;GE001570;GE001642;GE001847;GE001897;GE001944;GE002076;GE002106;GE002150;GE002659;GE002933;GE002934;GE003192;GE003655;GE003771;GE004140;GE004673;GE005034;GE005509;GE005608;GE005899;GE006017;GE006081;GE006083;GE006085;GE006464;GE006701;GE006825;GE006829;GE006876;GE007296;GE007471;GE007599;GE008288;GE008390
Molecular Function	racemase and epimerase activity, acting on carbohydrates and derivatives	GO:0016857	GE003163;GE003990;GE005380;GE005668;GE005735
Molecular Function	intramolecular transferase activity	GO:0016866	GE005882
Molecular Function	intramolecular transferase activity, phosphotransferases	GO:0016868	GE007487
Molecular Function	intramolecular lyase activity	GO:0016872	GE001076
Molecular Function	ligase activity	GO:0016874	GE000169;GE000921;GE001048;GE001099;GE001381;GE001632;GE002285;GE002313;GE002329;GE002358;GE002903;GE003464;GE003514;GE003542;GE003833;GE003964;GE003994;GE004441;GE004542;GE004574;GE004813;GE004814;GE005506;GE005859;GE005940;GE006056;GE006111;GE006165;GE006290;GE006388;GE007116;GE007131;GE007357;GE007884;GE007916;GE007939;GE008218;GE008268
Molecular Function	ligase activity, forming carbon-nitrogen bonds	GO:0016879	GE000403;GE002365
Molecular Function	carbon-nitrogen ligase activity, with glutamine as amido-N-donor	GO:0016884	GE000328;GE001001;GE002376;GE002864;GE003614;GE004633;GE005696;GE005752
Molecular Function	ATPase activity	GO:0016887	GE000098;GE000248;GE000331;GE000332;GE000393;GE000405;GE000460;GE000508;GE000619;GE000630;GE000778;GE000811;GE000831;GE000855;GE000908;GE001095;GE001135;GE001158;GE001188;GE001200;GE001312;GE001313;GE001486;GE001577;GE001615;GE001760;GE001766;GE001799;GE001864;GE001865;GE001945;GE001985;GE001991;GE002104;GE002148;GE002170;GE002202;GE002263;GE002273;GE002357;GE002390;GE002737;GE002774;GE002820;GE0…
Molecular Function	exoribonuclease activity, producing 5'-phosphomonoesters	GO:0016896	GE001028
Molecular Function	oxidoreductase activity, acting on the CH-OH group of donors, quinone or similar compound as acceptor	GO:0016901	GE003940;GE005938;GE006090;GE006882
Molecular Function	chitosanase activity	GO:0016977	GE006280;GE007754
Molecular Function	sigma factor activity	GO:0016987	GE000112;GE000158;GE000301;GE000445;GE000473;GE000531;GE000883;GE000958;GE001172;GE001367;GE001517;GE001999;GE002002;GE002058;GE002074;GE002258;GE002451;GE002757;GE003035;GE003264;GE003434;GE003494;GE003529;GE003722;GE003761;GE004048;GE004071;GE004432;GE004530;GE004729;GE004783;GE004919;GE004930;GE004972;GE005029;GE005093;GE005100;GE005549;GE005593;GE005727;GE005818;GE006147;GE006591;GE006731;GE0…
Molecular Function	arginine deiminase activity	GO:0016990	GE003336;GE006523
Molecular Function	lipoate synthase activity	GO:0016992	GE001662
Molecular Function	precorrin-8X methylmutase activity	GO:0016993	GE002085
Molecular Function	precorrin-6A reductase activity	GO:0016994	GE005832
Molecular Function	cholesterol oxidase activity	GO:0016995	GE007621
Biological Process	cell wall macromolecule catabolic process	GO:0016998	GE002099;GE003365;GE006923
Biological Process	antibiotic metabolic process	GO:0016999	GE004225;GE006414
Biological Process	antibiotic biosynthetic process	GO:0017000	GE002289;GE003615;GE007787;GE008231;GE008232
Biological Process	antibiotic catabolic process	GO:0017001	GE003579
Biological Process	cytochrome complex assembly	GO:0017004	GE000518;GE000520;GE003148
Biological Process	protein flavinylation	GO:0017013	GE002438;GE005781
Biological Process	protein import	GO:0017038	GE000824
Molecular Function	6-phosphogluconolactonase activity	GO:0017057	GE001974
Molecular Function	S-methyl-5-thioadenosine phosphorylase activity	GO:0017061	GE007791
Molecular Function	nucleoside-triphosphatase activity	GO:0017111	GE000935
Biological Process	negative regulation of translation	GO:0017148	GE001256
Molecular Function	tRNA dihydrouridine synthase activity	GO:0017150	GE001333
Molecular Function	5-oxoprolinase (ATP-hydrolyzing) activity	GO:0017168	GE002627
Biological Process	peptidyl-glutamic acid carboxylation	GO:0017187	GE000038;GE004709
Biological Process	protein citrullination	GO:0018101	GE003336;GE006523
Biological Process	peptidyl-histidine phosphorylation	GO:0018106	GE000442;GE001275;GE001344;GE002415;GE003492;GE003883;GE005152;GE006557;GE006985;GE007121
Biological Process	heterocycle biosynthetic process	GO:0018130	GE002461
Biological Process	peptidyl-pyrromethane cofactor linkage	GO:0018160	GE000478;GE005384
Biological Process	protein-chromophore linkage	GO:0018298	GE003356
Biological Process	peptidyl-L-beta-methylthioaspartic acid biosynthetic process from peptidyl-aspartic acid	GO:0018339	GE006661
Biological Process	peptidyl-glutamine methylation	GO:0018364	GE007024
Molecular Function	formaldehyde dehydrogenase activity	GO:0018467	GE001928
Molecular Function	vanillate monooxygenase activity	GO:0018489	GE005963
Molecular Function	carbon-monoxide dehydrogenase (acceptor) activity	GO:0018492	GE002964
Molecular Function	(R)-6-hydroxynicotine oxidase activity	GO:0018530	GE005502
Molecular Function	catechol 1,2-dioxygenase activity	GO:0018576	GE003950;GE005811
Molecular Function	catechol 2,3-dioxygenase activity	GO:0018577	GE005776
Molecular Function	protocatechuate 3,4-dioxygenase activity	GO:0018578	GE005947;GE005948
Molecular Function	nitronate monooxygenase activity	GO:0018580	GE001282;GE001844;GE003306
Molecular Function	anthranilate 1,2-dioxygenase (deaminating, decarboxylating) activity	GO:0018618	GE003848
Molecular Function	(R)-limonene 1,2-monooxygenase activity	GO:0018635	GE008317
Molecular Function	4-hydroxybenzoate 3-monooxygenase activity	GO:0018659	GE000638;GE005691;GE007687
Molecular Function	pentachlorophenol monooxygenase activity	GO:0018677	GE001164;GE004913
Molecular Function	haloacetate dehalogenase activity	GO:0018785	GE002852
Molecular Function	4-hydroxybenzoate-CoA ligase activity	GO:0018859	GE003513
Cellular Component	molybdopterin synthase complex	GO:0019008	GE002131
Molecular Function	DNA N-glycosylase activity	GO:0019104	GE000339;GE002765
Molecular Function	hydrolase activity, acting on acid halide bonds, in C-halide compounds	GO:0019120	GE003664;GE004681
Molecular Function	choline monooxygenase activity	GO:0019133	GE002615
Molecular Function	glucosamine-1-phosphate N-acetyltransferase activity	GO:0019134	GE007726
Molecular Function	3-deoxy-manno-octulosonate-8-phosphatase activity	GO:0019143	GE007520
Molecular Function	aminobutyraldehyde dehydrogenase activity	GO:0019145	GE006726;GE006738
Molecular Function	glyoxalase III activity	GO:0019172	GE008067
Molecular Function	deaminase activity	GO:0019239	GE000676;GE006729
Biological Process	methylglyoxal catabolic process to D-lactate via S-lactoyl-glutathione	GO:0019243	GE008067
Biological Process	glycine biosynthetic process from serine	GO:0019264	GE004182;GE006921;GE007021;GE007567
Biological Process	UDP-N-acetylgalactosamine biosynthetic process	GO:0019277	GE000888
Biological Process	L-methionine salvage from S-adenosylmethionine	GO:0019284	GE000815;GE002334;GE002335;GE002336;GE002337;GE002341
Biological Process	isopentenyl diphosphate biosynthetic process, methylerythritol 4-phosphate pathway	GO:0019288	GE005879;GE006699;GE006701;GE007364;GE007747;GE008052;GE008053
Biological Process	siderophore biosynthetic process	GO:0019290	GE001038;GE003321;GE003323;GE006270;GE006616
Biological Process	D-ribose catabolic process	GO:0019303	GE001076
Biological Process	inositol catabolic process	GO:0019310	GE001093;GE001898;GE002711;GE002718;GE002719
Biological Process	hexose metabolic process	GO:0019318	GE001413
Biological Process	cysteine biosynthetic process via cystathionine	GO:0019343	GE007680
Biological Process	cysteine biosynthetic process	GO:0019344	GE003208;GE005508
Biological Process	siroheme biosynthetic process	GO:0019354	GE002462
Biological Process	nicotinate nucleotide salvage	GO:0019358	GE000921
Biological Process	sulfate assimilation, phosphoadenylyl sulfate reduction by phosphoadenylyl-sulfate reductase (thioredoxin)	GO:0019379	GE006398
Biological Process	sulfate reduction	GO:0019419	GE006400
Biological Process	acetyl-CoA biosynthetic process from acetate	GO:0019427	GE000346
Biological Process	removal of superoxide radicals	GO:0019430	GE001184;GE003867;GE007162;GE008373
Biological Process	triglyceride biosynthetic process	GO:0019432	GE005760
Biological Process	aromatic compound biosynthetic process	GO:0019438	GE002461;GE007898
Biological Process	aromatic compound catabolic process	GO:0019439	GE002615;GE002836;GE003841;GE003842;GE003848;GE004813;GE004814;GE005776;GE005948
Biological Process	tryptophan catabolic process to kynurenine	GO:0019441	GE000270;GE005343;GE007911
Biological Process	glycine decarboxylation via glycine cleavage system	GO:0019464	GE002652;GE006919;GE006920
Biological Process	L-lysine catabolic process to acetate	GO:0019475	GE002286
Biological Process	D-amino acid catabolic process	GO:0019478	GE008093
Biological Process	ectoine biosynthetic process	GO:0019491	GE002068;GE002069;GE002070
Biological Process	L-methionine salvage from methylthioadenosine	GO:0019509	GE000815;GE002334;GE002335;GE002336;GE002337;GE002341
Biological Process	lactate oxidation	GO:0019516	GE005677
Biological Process	L-threonine catabolic process to glycine	GO:0019518	GE005859;GE005860
Biological Process	protein metabolic process	GO:0019538	GE000435;GE003736
Biological Process	arginine catabolic process to ornithine	GO:0019547	GE003336;GE006523
Biological Process	glutamate catabolic process to 2-oxoglutarate	GO:0019551	GE000828
Biological Process	histidine catabolic process to glutamate and formamide	GO:0019556	GE007469;GE007662;GE007665
Biological Process	histidine catabolic process to glutamate and formate	GO:0019557	GE007469;GE007662;GE007665
Biological Process	glycerol catabolic process	GO:0019563	GE002344;GE002629
Biological Process	3,4-dihydroxybenzoate catabolic process	GO:0019619	GE005947;GE005949
Biological Process	urate catabolic process	GO:0019628	GE006283
Biological Process	aerobic electron transport chain	GO:0019646	GE001706
Biological Process	NAD metabolic process	GO:0019674	GE002174
Biological Process	photosynthesis, light reaction	GO:0019684	GE004741
Biological Process	hopanoid biosynthetic process	GO:0019746	GE005882
Biological Process	secondary metabolic process	GO:0019748	GE003612;GE006695
Biological Process	carboxylic acid metabolic process	GO:0019752	GE001857;GE003394;GE006059
Cellular Component	proteasome core complex, alpha-subunit complex	GO:0019773	GE002362
Cellular Component	proteasome core complex, beta-subunit complex	GO:0019774	GE002361
Molecular Function	ubiquitin-like protein transferase activity	GO:0019787	GE002365
Biological Process	quinolinate biosynthetic process	GO:0019805	GE000271;GE001695
Molecular Function	polyamine binding	GO:0019808	GE006725;GE006737
Molecular Function	oxygen binding	GO:0019825	GE001138;GE001628;GE007460;GE008343
Molecular Function	cation-transporting ATPase activity	GO:0019829	GE003018;GE007392
Biological Process	cytolysis	GO:0019835	GE003865;GE007432
Molecular Function	rRNA binding	GO:0019843	GE000381;GE000386;GE000687;GE000695;GE000696;GE000705;GE000706;GE000707;GE000708;GE000709;GE000710;GE000711;GE000712;GE000714;GE000715;GE000716;GE000717;GE000718;GE000719;GE000720;GE000721;GE000722;GE000724;GE000728;GE000730;GE001242;GE001271;GE002413;GE002514;GE006677;GE006751;GE006802;GE007026;GE008354;GE008355;GE008357
Biological Process	diaminopimelate biosynthetic process	GO:0019877	GE000300;GE001171;GE002001;GE002004;GE005399;GE006669;GE006674
Biological Process	second-messenger-mediated signaling	GO:0019932	GE000448
Biological Process	modification-dependent protein catabolic process	GO:0019941	GE002357;GE002358;GE002361;GE002362;GE002365
Molecular Function	heme binding	GO:0020037	GE000270;GE000280;GE000520;GE001138;GE001346;GE001481;GE001596;GE001628;GE001702;GE001707;GE002210;GE002385;GE002812;GE002889;GE002908;GE003261;GE003342;GE003366;GE004014;GE004015;GE004211;GE004395;GE005288;GE005327;GE005449;GE005550;GE005617;GE005662;GE006396;GE006449;GE006538;GE007108;GE007109;GE007198;GE007346;GE007460;GE007700;GE007951;GE008303;GE008343
Cellular Component	proteasome-activating nucleotidase complex	GO:0022623	GE002357
Cellular Component	cytosolic large ribosomal subunit	GO:0022625	GE000691;GE000710;GE000712;GE000713;GE000724
Cellular Component	cytosolic small ribosomal subunit	GO:0022627	GE000696;GE000709;GE000711;GE000731;GE008355
Molecular Function	transmembrane transporter activity	GO:0022857	GE000949;GE001940;GE003583;GE005038;GE005952;GE006020
Molecular Function	protein-N(PI)-phosphohistidine-fructose phosphotransferase system transporter activity	GO:0022877	GE000805;GE007797
Molecular Function	transmembrane transporter activity	GO:0022891	GE003184;GE006416;GE006795
Biological Process	electron transport chain	GO:0022900	GE001701;GE001702;GE002210;GE005550;GE007544
Biological Process	respiratory electron transport chain	GO:0022904	GE001709;GE002305;GE003155;GE005594
Biological Process	signal transduction by protein phosphorylation	GO:0023014	GE000155;GE000276;GE000278;GE000297;GE000419;GE000442;GE000507;GE000526;GE000645;GE000646;GE000817;GE001020;GE001177;GE001275;GE001344;GE001649;GE001692;GE001715;GE001736;GE002062;GE002152;GE002415;GE002761;GE002896;GE003162;GE003176;GE003189;GE003229;GE003331;GE003491;GE003492;GE003703;GE003734;GE003883;GE003939;GE003965;GE004017;GE004597;GE004622;GE004878;GE004924;GE004992;GE005040;GE005152;GE0…
Biological Process	metal ion transport	GO:0030001	GE001326;GE002089;GE003018;GE004979;GE005054;GE006299;GE007283
Molecular Function	L-malate dehydrogenase activity	GO:0030060	GE007579
Cellular Component	plasma membrane light-harvesting complex	GO:0030077	GE004741
Biological Process	protein repair	GO:0030091	GE006465;GE007454
Molecular Function	manganese ion binding	GO:0030145	GE001679;GE002536;GE002569;GE006076;GE006600;GE006817;GE007431;GE007592;GE008220;GE008292
Molecular Function	molybdenum ion binding	GO:0030151	GE000201;GE000609;GE001359;GE001872;GE002270;GE003191;GE003214;GE003667;GE003728;GE004059;GE004804;GE005336;GE006102;GE006532;GE006535;GE006924;GE007639
Biological Process	bacteriocin immunity	GO:0030153	GE004057
Biological Process	protein catabolic process	GO:0030163	GE000405;GE000905;GE000922;GE001803;GE007236
Molecular Function	pyridoxal phosphate binding	GO:0030170	GE000095;GE000260;GE000271;GE000286;GE000395;GE000514;GE000677;GE000751;GE001041;GE001412;GE001807;GE001857;GE001916;GE001992;GE002018;GE002069;GE002083;GE002426;GE002436;GE002595;GE002668;GE002748;GE002753;GE002781;GE002783;GE002890;GE003191;GE003214;GE003394;GE003667;GE003691;GE003798;GE003993;GE004059;GE004182;GE004194;GE004685;GE004696;GE004967;GE005336;GE005859;GE005877;GE006145;GE006233;GE0…
Molecular Function	enzyme regulator activity	GO:0030234	GE001300;GE006788
Biological Process	cellulose catabolic process	GO:0030245	GE000985;GE001022;GE001303;GE001896;GE002563;GE005025;GE005140;GE005432;GE005598;GE005654;GE006120;GE006122;GE006856;GE006976;GE007955
Molecular Function	carbohydrate binding	GO:0030246	GE000265;GE000747;GE000860;GE000862;GE001033;GE001413;GE001640;GE002056;GE002550;GE002636;GE002932;GE002933;GE002934;GE003192;GE003365;GE003440;GE003441;GE003504;GE005206;GE005224;GE005253;GE005331;GE005368;GE005537;GE005743;GE005761;GE005787;GE005985;GE005992;GE006006;GE006090;GE006188;GE006218;GE006341;GE006355;GE006363;GE006373;GE006510;GE006704;GE006712;GE006841;GE007673;GE007931;GE008002;GE0…
Molecular Function	polysaccharide binding	GO:0030247	GE001021;GE001571;GE003051;GE003940;GE004905;GE005025;GE005026;GE005061;GE005062;GE005432;GE006120;GE006122;GE006123;GE006511;GE007009;GE007955
Biological Process	lipid glycosylation	GO:0030259	GE001776;GE005552
Biological Process	chromosome condensation	GO:0030261	GE000887;GE006160;GE006822
Molecular Function	glyoxylate reductase (NADP) activity	GO:0030267	GE001002
Molecular Function	5-formyltetrahydrofolate cyclo-ligase activity	GO:0030272	GE007786
Cellular Component	outer membrane-bounded periplasmic space	GO:0030288	GE003188;GE006534;GE006750
Molecular Function	peptidase inhibitor activity	GO:0030414	GE006430
Molecular Function	kynureninase activity	GO:0030429	GE000271
Biological Process	sporulation resulting in formation of a cellular spore	GO:0030435	GE006768
Biological Process	hyphal growth	GO:0030448	GE002475
Biological Process	tRNA methylation	GO:0030488	GE002354;GE006751;GE006779
Molecular Function	pectate lyase activity	GO:0030570	GE002049;GE003298
Molecular Function	pectinesterase activity	GO:0030599	GE002046;GE002050;GE002051;GE008117
Molecular Function	1-deoxy-D-xylulose-5-phosphate reductoisomerase activity	GO:0030604	GE006701
Biological Process	D-alanine biosynthetic process	GO:0030632	GE000751
Biological Process	cellular phosphate ion homeostasis	GO:0030643	GE008058
Biological Process	beta-lactam antibiotic catabolic process	GO:0030655	GE005191
Molecular Function	acetoacetate-CoA ligase activity	GO:0030729	GE002637;GE004393
Molecular Function	dimethylhistidine N-methyltransferase activity	GO:0030745	GE005704
Molecular Function	precorrin-2 C20-methyltransferase activity	GO:0030788	GE002090
Molecular Function	precorrin-3B C17-methyltransferase activity	GO:0030789	GE002086
Molecular Function	trans-aconitate 2-methyltransferase activity	GO:0030798	GE007736
Molecular Function	potassium ion binding	GO:0030955	GE001861;GE003269;GE006965
Molecular Function	thiamine binding	GO:0030975	GE006750
Molecular Function	thiamine pyrophosphate binding	GO:0030976	GE000642;GE001056;GE001093;GE002719;GE004542;GE005342;GE005878;GE006077;GE006290;GE006331;GE006502;GE006878;GE007145
Biological Process	alpha-glucan biosynthetic process	GO:0030979	GE003458;GE006944
Molecular Function	cysteine desulfurase activity	GO:0031071	GE001992
Molecular Function	heat shock protein binding	GO:0031072	GE000239;GE001211;GE001281;GE007044
Biological Process	tRNA pseudouridine synthesis	GO:0031119	GE000734;GE006687
Molecular Function	serine 3-dehydrogenase activity	GO:0031132	GE000498
Cellular Component	spore wall	GO:0031160	GE002475
Biological Process	rRNA methylation	GO:0031167	GE006807;GE007748
Molecular Function	endo-1,4-beta-xylanase activity	GO:0031176	GE000700;GE002967;GE003051;GE004848;GE005061
Molecular Function	phosphopantetheine binding	GO:0031177	GE002313;GE003683;GE005845;GE008387
Molecular Function	arabinogalactan endo-1,4-beta-galactosidase activity	GO:0031218	GE003245
Biological Process	arabinan catabolic process	GO:0031222	GE001404;GE001410
Cellular Component	intrinsic component of plasma membrane	GO:0031226	GE006792
Cellular Component	protein acetyltransferase complex	GO:0031248	GE005753
Molecular Function	taurine-pyruvate aminotransferase activity	GO:0031299	GE004685
Biological Process	organic acid phosphorylation	GO:0031388	GE001712;GE006210
Cellular Component	gas vesicle	GO:0031411	GE006157;GE006158;GE006162;GE006163
Biological Process	gas vesicle organization	GO:0031412	GE006155;GE006157;GE006162
Molecular Function	cobalamin binding	GO:0031419	GE003829;GE003986;GE005234;GE005235;GE006198;GE006610;GE006971;GE007599
Biological Process	glycine betaine transport	GO:0031460	GE000908;GE002390;GE005679;GE007574
Cellular Component	tRNA (m1A) methyltransferase complex	GO:0031515	GE002354
Biological Process	transcription antitermination	GO:0031564	GE000679;GE006691
Cellular Component	cell division site	GO:0032153	GE001777;GE001778
Molecular Function	ubiquitin-like protein binding	GO:0032182	GE002357
Biological Process	methylation	GO:0032259	GE000119;GE000178;GE000363;GE000479;GE000511;GE000598;GE001218;GE001388;GE001391;GE001394;GE001478;GE001499;GE001565;GE001589;GE001616;GE001688;GE001762;GE001887;GE001924;GE001931;GE002086;GE002087;GE002088;GE002090;GE002173;GE002240;GE002265;GE002462;GE002547;GE002777;GE002953;GE002986;GE003267;GE003272;GE003345;GE003391;GE003639;GE003644;GE003687;GE003805;GE003826;GE003960;GE004003;GE004104;GE0…
Biological Process	molybdopterin cofactor biosynthetic process	GO:0032324	GE000048;GE002131;GE007784
Biological Process	alanine transport	GO:0032328	GE003110
Biological Process	DNA duplex unwinding	GO:0032508	GE000617;GE000885;GE001081;GE002500;GE002501;GE005261;GE006808;GE006948;GE007256;GE007257;GE007993;GE008080;GE008352;GE008418
Molecular Function	ribonucleoside binding	GO:0032549	GE000692
Biological Process	regulation of DNA-templated transcription, elongation	GO:0032784	GE000679;GE007445
Molecular Function	hydroperoxide reductase activity	GO:0032843	GE007385
Biological Process	tetrapyrrole biosynthetic process	GO:0033014	GE000479;GE000880
Biological Process	iron assimilation	GO:0033212	GE001596;GE008303
Cellular Component	TAT protein transport complex	GO:0033281	GE002372;GE002373;GE007290
Molecular Function	ectoine binding	GO:0033294	GE000999
Biological Process	cellular response to stress	GO:0033554	GE007138
Cellular Component	high-affinity iron permease complex	GO:0033573	GE001595
Molecular Function	formyl-CoA transferase activity	GO:0033608	GE002261;GE006078
Biological Process	oxalate catabolic process	GO:0033611	GE006078
Molecular Function	4-phosphoerythronate dehydrogenase activity	GO:0033711	GE006349
Molecular Function	1-pyrroline dehydrogenase activity	GO:0033737	GE006726;GE006738
Molecular Function	peptide-methionine (R)-S-oxide reductase activity	GO:0033743	GE006465
Molecular Function	3-oxoadipyl-CoA thiolase activity	GO:0033812	GE005946
Molecular Function	propanoyl-CoA C-acyltransferase activity	GO:0033814	GE001515;GE002632;GE003315
Molecular Function	diaminobutyrate acetyltransferase activity	GO:0033816	GE002068
Molecular Function	beta-ketoacyl-acyl-carrier-protein synthase II activity	GO:0033817	GE001432
Molecular Function	beta-ketoacyl-acyl-carrier-protein synthase III activity	GO:0033818	GE001434;GE003682;GE006098
Molecular Function	lipoyl(octanoyl) transferase activity	GO:0033819	GE001663;GE004267
Molecular Function	UMP kinase activity	GO:0033862	GE006763
Molecular Function	choloyl-CoA hydrolase activity	GO:0033882	GE001051
Molecular Function	mannosyl-glycoprotein endo-beta-N-acetylglucosaminidase activity	GO:0033925	GE005744
Molecular Function	4-alpha-D-(1->4)-alpha-D-glucanotrehalose trehalohydrolase activity	GO:0033942	GE006433
Molecular Function	cis-stilbene-oxide hydrolase activity	GO:0033961	GE003748;GE005161;GE005189;GE005268
Molecular Function	hydroxyisourate hydrolase activity	GO:0033971	GE006284
Molecular Function	diaminobutyrate decarboxylase activity	GO:0033983	GE001041;GE001857
Molecular Function	3alpha,7alpha,12alpha-trihydroxy-5beta-cholest-24-enoyl-CoA hydratase activity	GO:0033989	GE001523
Molecular Function	ectoine synthase activity	GO:0033990	GE002070
Molecular Function	germacradienol synthase activity	GO:0034004	GE006439
Molecular Function	5-(carboxyamino)imidazole ribonucleotide mutase activity	GO:0034023	GE007648
Molecular Function	5-(carboxyamino)imidazole ribonucleotide synthase activity	GO:0034028	GE007649
Biological Process	carbohydrate transmembrane transport	GO:0034219	GE000805;GE000930;GE000931;GE000932;GE001079;GE003604;GE005672;GE007797
Biological Process	ion transmembrane transport	GO:0034220	GE003248;GE003250;GE007792
Molecular Function	nicotinamide riboside transmembrane transporter activity	GO:0034257	GE002568
Biological Process	nicotinamide riboside transport	GO:0034258	GE002568
Biological Process	'de novo' NAD biosynthetic process from tryptophan	GO:0034354	GE000271
Biological Process	tRNA 3'-trailer cleavage, endonucleolytic	GO:0034414	GE001288
Molecular Function	phosphatidylcholine phospholipase C activity	GO:0034480	GE005958
Biological Process	cellular response to oxidative stress	GO:0034599	GE008374
Molecular Function	arginine binding	GO:0034618	GE002437
Biological Process	cellular nitrogen compound metabolic process	GO:0034641	GE006059
Biological Process	ionotropic glutamate receptor signaling pathway	GO:0035235	GE002078
Biological Process	protein O-linked mannosylation	GO:0035269	GE001059;GE008257
Biological Process	peptidyl-tyrosine dephosphorylation	GO:0035335	GE001316;GE007022;GE008339
Biological Process	gluconate transmembrane transport	GO:0035429	GE002308;GE007418;GE007813
Biological Process	phosphate ion transmembrane transport	GO:0035435	GE008141;GE008142;GE008144
Biological Process	nickel cation transmembrane transport	GO:0035444	GE000114;GE002255;GE006683;GE006684;GE007315
Molecular Function	cysteine-glucosaminylinositol ligase activity	GO:0035446	GE002327
Molecular Function	mycothiol synthase activity	GO:0035447	GE008122
Biological Process	vitamin transmembrane transport	GO:0035461	GE001684;GE002095;GE002096
Biological Process	oxidative single-stranded DNA demethylation	GO:0035552	GE003428
Biological Process	intracellular signal transduction	GO:0035556	GE007473
Molecular Function	N-acetylglucosaminylinositol deacetylase activity	GO:0035595	GE007311
Biological Process	sodium ion transmembrane transport	GO:0035725	GE000345;GE003138
Molecular Function	dinitrosyl-iron complex binding	GO:0035731	GE000330;GE000794;GE005028;GE005419;GE005836;GE005933;GE007182;GE007250;GE007371;GE007637
Biological Process	7,8-dihydroneopterin 3'-triphosphate biosynthetic process	GO:0035998	GE000406
Biological Process	tetrahydrofolate interconversion	GO:0035999	GE001754;GE004182;GE006921;GE007021;GE007567;GE007583;GE008571
Molecular Function	protein-glutamine N-methyltransferase activity	GO:0036009	GE007024
Molecular Function	3-ketosteroid 9-alpha-monooxygenase activity	GO:0036200	GE003688
Biological Process	RNA (guanine-N7)-methylation	GO:0036265	GE008176
Molecular Function	racemase activity, acting on amino acids and derivatives	GO:0036361	GE001004
Molecular Function	pyridoxal 5'-phosphate synthase (glutamine hydrolysing) activity	GO:0036381	GE002496;GE002497
Molecular Function	glycerol-3-phosphate dehydrogenase [NAD(P)+] activity	GO:0036439	GE006818
Biological Process	protein refolding	GO:0042026	GE007642;GE008015
Biological Process	alginic acid biosynthetic process	GO:0042121	GE004948
Biological Process	nitrate assimilation	GO:0042128	GE000201;GE001345;GE001346;GE001744;GE002304;GE003155;GE003282;GE005244
Molecular Function	fructose 1,6-bisphosphate 1-phosphatase activity	GO:0042132	GE007370
Biological Process	lipoprotein biosynthetic process	GO:0042158	GE001825;GE002687;GE003221
Molecular Function	cobyrinic acid a,c-diamide synthase activity	GO:0042242	GE002091
Biological Process	spore wall assembly	GO:0042244	GE002475
Biological Process	ribosome biogenesis	GO:0042254	GE000690;GE001244;GE002198
Biological Process	mature ribosome assembly	GO:0042256	GE001256
Biological Process	ribosomal small subunit biogenesis	GO:0042274	GE001302;GE006692;GE006780
Molecular Function	glutamate-1-semialdehyde 2,1-aminomutase activity	GO:0042286	GE000514;GE004967
Molecular Function	phosphate ion binding	GO:0042301	GE008144
Biological Process	cellular modified amino acid biosynthetic process	GO:0042398	GE002656;GE003599
Biological Process	ectoine catabolic process	GO:0042400	GE002071
Biological Process	melanin biosynthetic process	GO:0042438	GE003421;GE003422
Biological Process	arginine biosynthetic process via ornithine	GO:0042450	GE002445
Biological Process	cell wall modification	GO:0042545	GE002046;GE002050;GE002051;GE008117
Molecular Function	peptide deformylase activity	GO:0042586	GE002904;GE005688;GE007200
Cellular Component	periplasmic space	GO:0042597	GE003693;GE004954;GE005816;GE006549;GE006725;GE006737;GE008302
Molecular Function	ATPase activity, coupled to transmembrane movement of substances	GO:0042626	GE001062;GE001324;GE001368;GE001911;GE003000;GE003001;GE003653;GE003991;GE003992;GE004980;GE005203;GE005564;GE005771;GE005852;GE005853;GE006444;GE006935;GE006937;GE008321
Biological Process	D-xylose metabolic process	GO:0042732	GE002978
Biological Process	hydrogen peroxide catabolic process	GO:0042744	GE002889;GE006538
Biological Process	ATP synthesis coupled electron transport	GO:0042773	GE000609;GE000613;GE000614;GE000615;GE000616;GE000653;GE000654;GE000655;GE000656;GE007059
Biological Process	plasma membrane ATP synthesis coupled proton transport	GO:0042777	GE007011;GE007012;GE007013;GE007014;GE007015;GE007016;GE007018
Molecular Function	3'-tRNA processing endoribonuclease activity	GO:0042781	GE001288
Molecular Function	identical protein binding	GO:0042802	GE000359;GE002681
Molecular Function	protein homodimerization activity	GO:0042803	GE000238;GE005297
Biological Process	vitamin B6 biosynthetic process	GO:0042819	GE002496;GE002497
Biological Process	pyridoxal phosphate biosynthetic process	GO:0042823	GE000256;GE001631;GE002442;GE002496;GE002497;GE002671;GE002949;GE002992;GE003770;GE004049;GE005138;GE005486;GE005615;GE006337;GE007615;GE007897;GE007936;GE008254;GE008648
Molecular Function	peptidoglycan binding	GO:0042834	GE007339
Biological Process	D-glucarate catabolic process	GO:0042838	GE002031
Biological Process	L-alanine catabolic process	GO:0042853	GE002182
Biological Process	cysteine transport	GO:0042883	GE008321
Biological Process	xenobiotic transport	GO:0042908	GE001369;GE003006;GE005572;GE005573;GE006936;GE006938;GE008118
Biological Process	beta-ketoadipate pathway	GO:0042952	GE003958;GE005950
Molecular Function	ribosome binding	GO:0043022	GE000728;GE001272;GE006780;GE007361
Molecular Function	ribosomal large subunit binding	GO:0043023	GE007361
Biological Process	FtsZ-dependent cytokinesis	GO:0043093	GE001777;GE001778;GE001781;GE002216;GE006531
Biological Process	hypoxanthine salvage	GO:0043103	GE001289
Molecular Function	precorrin-2 dehydrogenase activity	GO:0043115	GE002462
Molecular Function	ATP-dependent 3'-5' DNA helicase activity	GO:0043140	GE000617
Molecular Function	ATP-dependent 5'-3' DNA helicase activity	GO:0043141	GE001081
Molecular Function	cation binding	GO:0043169	GE001639;GE001640;GE003455;GE003655;GE006947
Cellular Component	ATP-binding cassette (ABC) transporter complex	GO:0043190	GE000172;GE001079;GE001188;GE001315;GE001598;GE002273;GE002349;GE002350;GE002456;GE002679;GE002920;GE002938;GE003010;GE003604;GE004688;GE004982;GE005314;GE005434;GE005436;GE005512;GE005575;GE005669;GE005672;GE006680;GE006724;GE006748;GE006869;GE006914;GE007318;GE007320;GE007328;GE007759;GE008141;GE008144
Biological Process	daunorubicin transport	GO:0043215	GE000098;GE000393;GE001615;GE002263;GE007447;GE007957
Cellular Component	intracellular membrane-bounded organelle	GO:0043231	GE003429;GE003546
Biological Process	protein unfolding	GO:0043335	GE002357
Biological Process	urea catabolic process	GO:0043419	GE002876;GE002877;GE002878
Biological Process	anthranilate metabolic process	GO:0043420	GE000271
Molecular Function	ADP binding	GO:0043531	GE002181;GE005017;GE007441;GE007875
Molecular Function	sequence-specific DNA binding	GO:0043565	GE000043;GE000086;GE000105;GE000198;GE000243;GE000389;GE000502;GE000535;GE000540;GE000586;GE000910;GE000954;GE000963;GE001029;GE001207;GE001331;GE001511;GE001539;GE001553;GE001853;GE001914;GE002392;GE002530;GE002557;GE002587;GE002728;GE002743;GE002747;GE002785;GE002892;GE002916;GE002958;GE002959;GE003027;GE003196;GE003411;GE003611;GE003878;GE004160;GE004161;GE004215;GE004435;GE004436;GE004710;GE0…
Biological Process	maintenance of CRISPR repeat elements	GO:0043571	GE008483
Cellular Component	bacterial nucleoid	GO:0043590	GE000291
Molecular Function	2,3-diketo-5-methylthiopentyl-1-phosphate enolase activity	GO:0043715	GE002336
Molecular Function	2-hydroxy-3-keto-5-methylthiopentenyl-1-phosphate phosphatase activity	GO:0043716	GE002336
Molecular Function	deoxyribonuclease V activity	GO:0043737	GE005922
Molecular Function	phosphatidylinositol alpha-mannosyltransferase activity	GO:0043750	GE002494
Molecular Function	adenosylcobinamide kinase activity	GO:0043752	GE001686
Molecular Function	coenzyme F420-0 gamma-glutamyl ligase activity	GO:0043773	GE000790
Molecular Function	cinnamoyl-CoA:phenyllactate CoA-transferase activity	GO:0043785	GE002126
Molecular Function	hydrogenobyrinic acid a,c-diamide synthase (glutamine-hydrolysing) activity	GO:0043802	GE002091
Molecular Function	phospholactate guanylyltransferase activity	GO:0043814	GE006820
Molecular Function	precorrin-6A synthase (deacetylating) activity	GO:0043819	GE005830
Molecular Function	acireductone synthase activity	GO:0043874	GE002336
Molecular Function	crotonyl-CoA reductase activity	GO:0043880	GE005623;GE006197
Biological Process	asexual sporulation resulting in formation of a cellular spore	GO:0043936	GE002475
Biological Process	regulation of sporulation	GO:0043937	GE001956
Biological Process	protein transport by the Sec complex	GO:0043952	GE000678;GE000725;GE002503;GE002504
Biological Process	protein transport by the Tat complex	GO:0043953	GE002372;GE002373;GE007290
Biological Process	'de novo' UMP biosynthetic process	GO:0044205	GE000266;GE002532;GE002533;GE002535;GE002536;GE002537;GE002538
Biological Process	UMP salvage	GO:0044206	GE008241
Biological Process	'de novo' AMP biosynthetic process	GO:0044208	GE000282;GE002766
Biological Process	AMP salvage	GO:0044209	GE000726;GE002505
Biological Process	'de novo' CTP biosynthetic process	GO:0044210	GE002179;GE006763
Biological Process	cellular metabolic process	GO:0044237	GE002087;GE007980;GE008267
Biological Process	primary metabolic process	GO:0044238	GE000820
Biological Process	cellular biosynthetic process	GO:0044249	GE008389
Biological Process	cellular nitrogen compound biosynthetic process	GO:0044271	GE002461
Biological Process	small molecule metabolic process	GO:0044281	GE002461;GE007980
Molecular Function	L-aspartate:fumarate oxidoreductase activity	GO:0044318	GE000426
Cellular Component	organelle part	GO:0044422	GE006163
Cellular Component	membrane part	GO:0044425	GE005911
Cellular Component	cell part	GO:0044464	GE005911
Molecular Function	L-cystine L-cysteine-lyase (deaminating)	GO:0044540	GE008340
Molecular Function	7,8-didemethyl-8-hydroxy-5-deazariboflavin synthase activity	GO:0044689	GE007856
Biological Process	biological_process	GO:0044699	GE003149;GE006271;GE006614
Biological Process	biosynthetic process	GO:0044711	GE002461;GE007898
Biological Process	siderophore transmembrane transport	GO:0044718	GE001038;GE003321;GE003323;GE006270;GE006616
Biological Process	cellular process	GO:0044763	GE002461;GE007898;GE007980
Biological Process	transport	GO:0044765	GE006935
Biological Process	acetoin metabolic process	GO:0045149	GE000466
Molecular Function	antisigma factor binding	GO:0045152	GE000359;GE003490;GE003650;GE003922;GE004223;GE004749;GE004776;GE004931;GE005115;GE005148;GE007003;GE007659;GE007918
Molecular Function	electron transporter, transferring electrons within the cyclic electron transport pathway of photosynthesis activity	GO:0045156	GE004741
Biological Process	extracellular polysaccharide biosynthetic process	GO:0045226	GE004132
Cellular Component	tricarboxylic acid cycle enzyme complex	GO:0045239	GE004679;GE007374
Cellular Component	proton-transporting ATP synthase complex, catalytic core F(1)	GO:0045261	GE007011;GE007012;GE007013;GE007014;GE007015
Cellular Component	proton-transporting ATP synthase complex, coupling factor F(o)	GO:0045263	GE007016;GE007017;GE007018
Cellular Component	plasma membrane respiratory chain complex I	GO:0045272	GE000613
Cellular Component	succinate dehydrogenase complex	GO:0045281	GE007542
Molecular Function	acyl-[acyl-carrier-protein] desaturase activity	GO:0045300	GE005929
Molecular Function	diaminobutyrate-2-oxoglutarate transaminase activity	GO:0045303	GE002069
Molecular Function	aspartyl esterase activity	GO:0045330	GE002050;GE002051
Molecular Function	isopenicillin-N epimerase activity	GO:0045439	GE002075
Biological Process	cell redox homeostasis	GO:0045454	GE000517;GE001363;GE001678;GE001751;GE002622;GE002863;GE003070;GE004759;GE005462;GE005689;GE005690;GE006447;GE006485;GE006949;GE006969;GE007253;GE007484;GE008374
Molecular Function	naringenin 3-dioxygenase activity	GO:0045486	GE007934
Biological Process	pectin catabolic process	GO:0045490	GE002050;GE002051
Biological Process	xylan catabolic process	GO:0045493	GE000700;GE002054;GE002967;GE003051;GE003465;GE003689;GE005026;GE005061;GE005062
Biological Process	positive regulation of translation	GO:0045727	GE001272
Molecular Function	nutrient reservoir activity	GO:0045735	GE002698;GE002907
Biological Process	negative regulation of transcription, DNA-templated	GO:0045892	GE000130;GE000431;GE000476;GE001280;GE002065;GE002264;GE002279;GE003100;GE003476;GE003724;GE004200;GE004403;GE004409;GE004585;GE005406;GE006067;GE006611;GE006612;GE007526;GE007958;GE008255;GE008421
Biological Process	positive regulation of transcription, DNA-templated	GO:0045893	GE001962;GE002591;GE005966;GE007811
Biological Process	negative regulation of phosphate metabolic process	GO:0045936	GE008058
Molecular Function	precorrin-6Y C5,15-methyltransferase (decarboxylating) activity	GO:0046025	GE002460
Molecular Function	precorrin-4 C11-methyltransferase activity	GO:0046026	GE002088
Molecular Function	mannitol dehydrogenase activity	GO:0046029	GE004902
Biological Process	GMP metabolic process	GO:0046037	GE002540
Biological Process	GTP metabolic process	GO:0046039	GE001362
Biological Process	dUTP metabolic process	GO:0046080	GE006552
Biological Process	nucleobase catabolic process	GO:0046113	GE001926
Biological Process	glycerol-3-phosphate biosynthetic process	GO:0046167	GE006818
Biological Process	glycerol-3-phosphate catabolic process	GO:0046168	GE006818
Biological Process	3,4-dihydroxybenzoate metabolic process	GO:0046278	GE005966;GE007811
Biological Process	alkanesulfonate catabolic process	GO:0046306	GE003360
Molecular Function	gluconokinase activity	GO:0046316	GE002309;GE004801
Molecular Function	aminoglycoside 3-N-acetyltransferase activity	GO:0046353	GE001986
Biological Process	L-arabinose metabolic process	GO:0046373	GE001405;GE002429;GE002966;GE003299;GE003689;GE005286;GE005786
Biological Process	D-amino acid metabolic process	GO:0046416	GE005907
Biological Process	chorismate metabolic process	GO:0046417	GE001854;GE007617
Molecular Function	4-hydroxy-3-methylbut-2-en-1-yl diphosphate synthase activity	GO:0046429	GE005879;GE006699
Biological Process	heterocycle metabolic process	GO:0046483	GE006059
Biological Process	glyoxylate metabolic process	GO:0046487	GE006289
Molecular Function	S-methyl-5-thioribose kinase activity	GO:0046522	GE002341
Molecular Function	S-methyl-5-thioribose-1-phosphate isomerase activity	GO:0046523	GE000815;GE002334
Molecular Function	2,3-bisphosphoglycerate-dependent phosphoglycerate mutase activity	GO:0046538	GE008064
Molecular Function	alpha-L-arabinofuranosidase activity	GO:0046556	GE001405;GE002429;GE002966;GE003299;GE003689;GE005286;GE005786;GE006374
Molecular Function	arabinan endo-1,5-alpha-L-arabinosidase activity	GO:0046558	GE001404;GE001410
Molecular Function	methylthioribulose 1-phosphate dehydratase activity	GO:0046570	GE002335
Molecular Function	ribonuclease T1 activity	GO:0046589	GE006258
Biological Process	tetrahydrofolate metabolic process	GO:0046653	GE002616
Biological Process	tetrahydrofolate biosynthetic process	GO:0046654	GE000406;GE000409;GE000411;GE007299
Biological Process	folic acid biosynthetic process	GO:0046656	GE000409;GE000411;GE007299
Biological Process	response to antibiotic	GO:0046677	GE000695;GE001986;GE002279;GE002591;GE002695;GE003579;GE004403;GE004409;GE004585;GE005191;GE005218;GE006067;GE007526;GE007755;GE007756
Biological Process	response to arsenic-containing substance	GO:0046685	GE005597
Biological Process	response to copper ion	GO:0046688	GE008302
Biological Process	GDP metabolic process	GO:0046710	GE002540
Biological Process	viral entry into host cell	GO:0046718	GE000325
Molecular Function	4-amino-4-deoxychorismate synthase activity	GO:0046820	GE000022;GE003512
Biological Process	carbohydrate phosphorylation	GO:0046835	GE001077;GE001699;GE001738;GE002832;GE002901;GE002977;GE003078;GE004733;GE005774;GE005988;GE006962;GE007740;GE007799
Biological Process	phosphatidylinositol phosphorylation	GO:0046854	GE003784;GE006221;GE006560;GE007218
Molecular Function	metal ion binding	GO:0046872	GE000065;GE000088;GE000114;GE000170;GE000270;GE000292;GE000330;GE000339;GE000346;GE000411;GE000428;GE000449;GE000455;GE000481;GE000608;GE000676;GE000727;GE000749;GE000790;GE000794;GE000886;GE000911;GE000935;GE000982;GE001035;GE001047;GE001055;GE001083;GE001106;GE001184;GE001230;GE001260;GE001323;GE001326;GE001337;GE001346;GE001419;GE001455;GE001604;GE001605;GE001616;GE001628;GE001662;GE001695;GE0…
Molecular Function	metal ion transmembrane transporter activity	GO:0046873	GE002089;GE005054;GE006299;GE007283
Biological Process	tetrahydrofolylpolyglutamate biosynthetic process	GO:0046901	GE001228;GE001774
Molecular Function	transferase activity, transferring acyl groups, acyl groups converted into alkyl on transfer	GO:0046912	GE003946;GE004546
Molecular Function	transition metal ion binding	GO:0046914	GE007930
Molecular Function	triphosphoribosyl-dephospho-CoA synthase activity	GO:0046917	GE008295
Molecular Function	proton-transporting ATP synthase activity, rotational mechanism	GO:0046933	GE007011;GE007012;GE007013;GE007014;GE007015;GE007016;GE007018
Biological Process	nucleotide phosphorylation	GO:0046939	GE000366;GE000726;GE002196;GE004616;GE006763
Molecular Function	proton-transporting ATPase activity, rotational mechanism	GO:0046961	GE007011;GE007013;GE007014
Molecular Function	protein heterodimerization activity	GO:0046982	GE004594
Molecular Function	protein dimerization activity	GO:0046983	GE000155;GE000276;GE000278;GE000300;GE000419;GE000526;GE000645;GE000646;GE000732;GE001171;GE001177;GE001225;GE001327;GE001649;GE001692;GE001736;GE002062;GE002152;GE002433;GE002761;GE003165;GE003176;GE003703;GE003734;GE003965;GE004017;GE004191;GE004511;GE004597;GE004924;GE004992;GE005152;GE006002;GE006225;GE006256;GE006586;GE006852;GE007007;GE007725;GE007836;GE007880;GE007930
Molecular Function	oxidoreductase activity, acting on X-H and Y-H to form an X-Y bond	GO:0046992	GE000592
Molecular Function	L-lysine 6-monooxygenase (NADPH) activity	GO:0047091	GE001040;GE001858;GE005851
Molecular Function	diaminobutyrate-pyruvate transaminase activity	GO:0047307	GE002069
Molecular Function	polyphosphate-glucose phosphotransferase activity	GO:0047330	GE007363
Molecular Function	diphosphate-fructose-6-phosphate 1-phosphotransferase activity	GO:0047334	GE001738;GE002901;GE006962
Molecular Function	glucose-1-phosphate cytidylyltransferase activity	GO:0047343	GE004959
Molecular Function	CDP-glycerol glycerophosphotransferase activity	GO:0047355	GE000829;GE000845
Molecular Function	undecaprenyl-phosphate galactose phosphotransferase activity	GO:0047360	GE004947
Molecular Function	acylglycerol lipase activity	GO:0047372	GE001734
Molecular Function	phosphonoacetate hydrolase activity	GO:0047400	GE006082
Molecular Function	phthalyl amidase activity	GO:0047418	GE005037
Molecular Function	N-acyl-D-amino-acid deacylase activity	GO:0047420	GE007867
Molecular Function	N-acyl-D-glutamate deacylase activity	GO:0047421	GE007423
Molecular Function	nucleoside-triphosphate diphosphatase activity	GO:0047429	GE000935
Molecular Function	5-dehydro-4-deoxyglucarate dehydratase activity	GO:0047448	GE002031
Molecular Function	(1,4)-alpha-D-glucan 1-alpha-D-glucosylmutase activity	GO:0047470	GE006428
Molecular Function	maltose alpha-D-glucosyltransferase activity	GO:0047471	GE006945
Molecular Function	3-carboxy-cis,cis-muconate cycloisomerase activity	GO:0047472	GE005949
Molecular Function	phenylacetate-CoA ligase activity	GO:0047475	GE003310
Molecular Function	UDP-N-acetylmuramoyl-tripeptide-D-alanyl-D-alanine ligase activity	GO:0047480	GE001772
Molecular Function	2-hydroxyglutarate dehydrogenase activity	GO:0047545	GE008175
Molecular Function	2-oxoglutarate synthase activity	GO:0047553	GE000643
Molecular Function	3-oxoadipate enol-lactonase activity	GO:0047570	GE003780;GE005950;GE006245
Molecular Function	4-carboxymuconolactone decarboxylase activity	GO:0047575	GE005950
Molecular Function	acetoacetate decarboxylase activity	GO:0047602	GE005213
Molecular Function	acyl-CoA hydrolase activity	GO:0047617	GE001051;GE002995;GE003541
Molecular Function	ADP-ribose diphosphatase activity	GO:0047631	GE007828
Molecular Function	alkanal monooxygenase (FMN-linked) activity	GO:0047646	GE006999
Molecular Function	aryl-alcohol dehydrogenase (NADP+) activity	GO:0047681	GE007967
Molecular Function	cephalosporin-C deacetylase activity	GO:0047739	GE003278
Molecular Function	chlorophyllase activity	GO:0047746	GE003790;GE005349
Molecular Function	dimethylglycine dehydrogenase activity	GO:0047865	GE006032
Molecular Function	GDP-mannose 6-dehydrogenase activity	GO:0047919	GE004948
Molecular Function	glycerol-3-phosphate dehydrogenase [NAD(P)+] activity	GO:0047952	GE006818
Molecular Function	mRNA 5'-UTR binding	GO:0048027	GE000731
Molecular Function	monosaccharide binding	GO:0048029	GE001076
Biological Process	heme O biosynthetic process	GO:0048034	GE001979
Molecular Function	cofactor binding	GO:0048037	GE002734;GE006075;GE006079;GE006570;GE007591;GE007903
Molecular Function	quinone binding	GO:0048038	GE000417;GE000603;GE000604;GE000605;GE000606;GE000610;GE000611;GE000613;GE000616;GE000647;GE000648;GE000650;GE000651;GE000653;GE000656;GE003940;GE005938;GE006090;GE006425;GE006426;GE006882
Biological Process	Golgi vesicle transport	GO:0048193	GE002809;GE005925;GE007846
Molecular Function	threonine-phosphate decarboxylase activity	GO:0048472	GE002096
Cellular Component	signal recognition particle	GO:0048500	GE006786
Molecular Function	L-arabinonate dehydratase activity	GO:0050020	GE002039
Molecular Function	lactate 2-monooxygenase activity	GO:0050040	GE005588
Molecular Function	L-gulonolactone oxidase activity	GO:0050105	GE006563
Molecular Function	inositol 2-dehydrogenase activity	GO:0050112	GE001898;GE002709;GE002711;GE006254
Molecular Function	myo-inosose-2 dehydratase activity	GO:0050114	GE001089;GE002712
Molecular Function	N-carbamoylputrescine amidase activity	GO:0050126	GE006231;GE006234
Molecular Function	NADH dehydrogenase (quinone) activity	GO:0050136	GE000417;GE000606;GE000611;GE000651;GE000653
Molecular Function	propionate-CoA ligase activity	GO:0050218	GE002797
Molecular Function	pyruvate, phosphate dikinase activity	GO:0050242	GE001337;GE003859
Molecular Function	sulfite reductase (ferredoxin) activity	GO:0050311	GE006396
Molecular Function	tryptophan 2-monooxygenase activity	GO:0050361	GE002561
Molecular Function	undecaprenyl-diphosphatase activity	GO:0050380	GE002695
Molecular Function	ureidoglycolate lyase activity	GO:0050385	GE000977;GE004391
Molecular Function	formimidoylglutamate deiminase activity	GO:0050416	GE007663
Molecular Function	imidazolonepropionase activity	GO:0050480	GE007662
Molecular Function	undecaprenyldiphospho-muramoylpentapeptide beta-N-acetylglucosaminyltransferase activity	GO:0050511	GE001776
Molecular Function	4-(cytidine 5'-diphospho)-2-C-methyl-D-erythritol kinase activity	GO:0050515	GE007747
Molecular Function	2-C-methyl-D-erythritol 4-phosphate cytidylyltransferase activity	GO:0050518	GE008053
Molecular Function	2-phosphosulfolactate phosphatase activity	GO:0050532	GE003746
Molecular Function	N-carbamoyl-L-amino-acid hydrolase activity	GO:0050538	GE007664
Molecular Function	glutaminyl-tRNA synthase (glutamine-hydrolyzing) activity	GO:0050567	GE006891;GE006893;GE006894
Molecular Function	2,5-didehydrogluconate reductase activity	GO:0050580	GE006116
Molecular Function	xylitol oxidase activity	GO:0050582	GE006350
Molecular Function	flavin adenine dinucleotide binding	GO:0050660	GE000036;GE000070;GE000133;GE000202;GE000480;GE000674;GE000769;GE000895;GE000913;GE001045;GE001050;GE001134;GE001293;GE001333;GE001346;GE001363;GE001514;GE001678;GE001749;GE001751;GE001839;GE001840;GE002215;GE002280;GE002295;GE002574;GE002582;GE002612;GE002622;GE002770;GE002834;GE002863;GE002866;GE002906;GE002918;GE002919;GE002963;GE003015;GE003073;GE003107;GE003260;GE003301;GE003834;GE003858;GE0…
Molecular Function	NADP binding	GO:0050661	GE000300;GE000477;GE001171;GE001248;GE001346;GE001610;GE001958;GE001976;GE002834;GE003545;GE003993;GE004717;GE004969;GE005006;GE006010;GE006101;GE006408;GE006674;GE007031;GE007775
Molecular Function	coenzyme binding	GO:0050662	GE000470;GE000476;GE000835;GE001650;GE001666;GE002030;GE002886;GE003163;GE003593;GE003990;GE003997;GE004209;GE004961;GE005059;GE005121;GE005250;GE005382;GE005894;GE006952;GE007239;GE007264;GE007741
Biological Process	regulation of catalytic activity	GO:0050790	GE000238;GE001300;GE006788
Biological Process	regulation of cellular process	GO:0050794	GE004143;GE008267
Molecular Function	thymidylate synthase (FAD) activity	GO:0050797	GE006670
Molecular Function	cobalt ion binding	GO:0050897	GE006263;GE006610
Biological Process	dimethylallyl diphosphate biosynthetic process	GO:0050992	GE005896;GE007364
Molecular Function	pullulanase activity	GO:0051060	GE001640
Molecular Function	adenosylcobinamide-GDP ribazoletransferase activity	GO:0051073	GE001680
Molecular Function	unfolded protein binding	GO:0051082	GE000237;GE000239;GE001211;GE001225;GE001281;GE006136;GE006809;GE007044;GE007642;GE008015
Molecular Function	chaperone binding	GO:0051087	GE000238
Biological Process	DNA ligation involved in DNA repair	GO:0051103	GE002914;GE003437;GE005941
Molecular Function	cobaltochelatase activity	GO:0051116	GE002094
Biological Process	glucose 6-phosphate metabolic process	GO:0051156	GE001731;GE003439;GE006096;GE006252;GE006351
Biological Process	cofactor biosynthetic process	GO:0051188	GE000539;GE001686
Biological Process	protein insertion into membrane	GO:0051205	GE000976;GE008380
Molecular Function	dioxygenase activity	GO:0051213	GE000522;GE001186;GE001282;GE001284;GE001356;GE001844;GE001927;GE001990;GE002621;GE002707;GE002732;GE002824;GE002837;GE002838;GE002842;GE003195;GE003306;GE003377;GE003428;GE003475;GE003733;GE003830;GE003955;GE003956;GE003960;GE003961;GE004390;GE005037;GE005168;GE005347;GE005600;GE005614;GE006017;GE006389;GE006628;GE007546;GE007805;GE008396
Biological Process	protein polymerization	GO:0051258	GE001778
Biological Process	protein complex oligomerization	GO:0051259	GE002437
Molecular Function	sirohydrochlorin ferrochelatase activity	GO:0051266	GE002084
Molecular Function	NAD binding	GO:0051287	GE000300;GE000417;GE000606;GE000608;GE000768;GE000886;GE001002;GE001171;GE001739;GE001806;GE001958;GE002138;GE002433;GE003182;GE003545;GE004191;GE004948;GE006289;GE006349;GE006674;GE006818;GE006861;GE006875;GE006880;GE007155;GE007632
Biological Process	cell division	GO:0051301	GE000018;GE000028;GE000552;GE000674;GE000855;GE000856;GE000888;GE000914;GE001222;GE001231;GE001235;GE001771;GE001772;GE001773;GE001774;GE001775;GE001776;GE001783;GE002186;GE002914;GE003609;GE004991;GE005924;GE006466;GE006663;GE006792;GE006805;GE007123;GE007757;GE007820;GE008334
Biological Process	chromosome separation	GO:0051304	GE002186
Biological Process	ectoine transport	GO:0051470	GE000999
Molecular Function	ectoine transmembrane transporter activity	GO:0051471	GE000999
Molecular Function	iron-sulfur cluster binding	GO:0051536	GE000236;GE000896;GE001237;GE001277;GE001359;GE001546;GE001696;GE001834;GE001918;GE001993;GE002190;GE002270;GE003560;GE003799;GE003986;GE004695;GE005880;GE006190;GE007288;GE007947
Molecular Function	2 iron, 2 sulfur cluster binding	GO:0051537	GE000255;GE001345;GE001708;GE001990;GE002284;GE002615;GE002621;GE002673;GE002782;GE002812;GE002836;GE002964;GE003014;GE003024;GE003326;GE003429;GE003688;GE003830;GE003841;GE003842;GE003848;GE003960;GE003961;GE004275;GE004761;GE005097;GE005323;GE005454;GE005713;GE005963;GE005965;GE006320;GE006325;GE007335;GE007545
Molecular Function	3 iron, 4 sulfur cluster binding	GO:0051538	GE007364;GE007545
Molecular Function	4 iron, 4 sulfur cluster binding	GO:0051539	GE000330;GE000339;GE000446;GE000455;GE000541;GE000592;GE000604;GE000608;GE000609;GE000611;GE000648;GE000651;GE000794;GE001260;GE001346;GE001662;GE001695;GE001872;GE002131;GE002782;GE002835;GE003728;GE005028;GE005419;GE005836;GE005879;GE005933;GE006103;GE006104;GE006396;GE006512;GE006532;GE006630;GE006661;GE006699;GE006751;GE006825;GE006922;GE007182;GE007250;GE007305;GE007371;GE007545;GE007637;GE0…
Biological Process	defense response to virus	GO:0051607	GE008483
Molecular Function	4-hydroxy-3-methylbut-2-en-1-yl diphosphate reductase activity	GO:0051745	GE007364
Biological Process	response to redox state	GO:0051775	GE000476
Biological Process	positive regulation of cell division	GO:0051781	GE002475
Molecular Function	peroxiredoxin activity	GO:0051920	GE000517;GE001917;GE002694;GE003517;GE003665;GE004929;GE005016;GE005099;GE005400;GE005950;GE006226;GE006245;GE007384;GE007385;GE007570
Molecular Function	UDP-N-acetyl-D-glucosamine:N-acetylmuramoyl-L-alanyl-D-glutamyl-meso-2,6-diaminopimelyl-D-alanyl-D-alanine-diphosphoundecaprenol 4-beta-N-acetylglucosaminlytransferase activity	GO:0051991	GE001776
Molecular Function	UDP-N-acetylmuramoyl-L-alanyl-D-glutamyl-meso-2,6-diaminopimelyl-D-alanyl-D-alanine:undecaprenyl-phosphate transferase activity	GO:0051992	GE001773;GE003609
Molecular Function	tRNA dimethylallyltransferase activity	GO:0052381	GE006625
Molecular Function	germacrene-D synthase activity	GO:0052577	GE006439
Molecular Function	(S)-limonene 1,2-monooxygenase activity	GO:0052601	GE008317
Molecular Function	coenzyme F420-0:L-glutamate ligase activity	GO:0052618	GE000790
Molecular Function	coenzyme F420-1:gamma-L-glutamate ligase activity	GO:0052619	GE000790
Biological Process	F420-0 metabolic process	GO:0052645	GE000790
Molecular Function	L-leucine transaminase activity	GO:0052654	GE002470;GE006860
Molecular Function	L-valine transaminase activity	GO:0052655	GE002470;GE006860
Molecular Function	L-isoleucine transaminase activity	GO:0052656	GE002470;GE006860
Molecular Function	guanine phosphoribosyltransferase activity	GO:0052657	GE000404
Molecular Function	carboxylic ester hydrolase activity	GO:0052689	GE001568;GE005531
Molecular Function	raffinose alpha-galactosidase activity	GO:0052692	GE003440;GE005873
Biological Process	ergothioneine biosynthetic process	GO:0052699	GE005701;GE005702;GE005703;GE005704
Molecular Function	tRNA-specific adenosine-34 deaminase activity	GO:0052717	GE008244
Molecular Function	pyruvate dehydrogenase (quinone) activity	GO:0052737	GE006331
Molecular Function	ADP-dependent NAD(P)H-hydrate dehydratase activity	GO:0052855	GE000749
Biological Process	1-deoxy-D-xylulose 5-phosphate biosynthetic process	GO:0052865	GE005878;GE006502
Molecular Function	tRNA (guanine(37)-N(1))-methyltransferase activity	GO:0052906	GE006779
Molecular Function	16S rRNA (adenine(1518)-N(6)/adenine(1519)-N(6))-dimethyltransferase activity	GO:0052908	GE007748
Molecular Function	CTP:tRNA cytidylyltransferase activity	GO:0052927	GE008367
Molecular Function	CTP:3'-cytidine-tRNA cytidylyltransferase activity	GO:0052928	GE008367
Molecular Function	ATP:3'-cytidine-cytidine-tRNA adenylyltransferase activity	GO:0052929	GE008367
Cellular Component	ATP-binding cassette (ABC) transporter complex, substrate-binding subunit-containing	GO:0055052	GE001023;GE001374;GE002022;GE003398;GE004373;GE005142;GE005991;GE006354;GE006416
Biological Process	copper ion homeostasis	GO:0055070	GE007994
Biological Process	iron ion homeostasis	GO:0055072	GE000172;GE006748
Biological Process	transmembrane transport	GO:0055085	GE000064;GE000077;GE000172;GE000268;GE000361;GE000366;GE000441;GE000465;GE000512;GE000637;GE000672;GE000866;GE000879;GE000902;GE000949;GE001054;GE001062;GE001154;GE001315;GE001324;GE001330;GE001332;GE001368;GE001445;GE001473;GE001513;GE001516;GE001587;GE001617;GE001620;GE001713;GE001790;GE001814;GE001894;GE001911;GE001929;GE001939;GE001940;GE001963;GE002033;GE002089;GE002098;GE002130;GE002142;GE0…
Biological Process	oxidation-reduction process	GO:0055114	GE000003;GE000036;GE000040;GE000041;GE000044;GE000045;GE000050;GE000059;GE000060;GE000070;GE000076;GE000133;GE000145;GE000159;GE000201;GE000202;GE000255;GE000256;GE000270;GE000280;GE000300;GE000390;GE000417;GE000424;GE000426;GE000462;GE000477;GE000479;GE000480;GE000482;GE000498;GE000503;GE000504;GE000517;GE000518;GE000522;GE000537;GE000546;GE000584;GE000585;GE000592;GE000601;GE000603;GE000604;GE0…
Biological Process	L-proline biosynthetic process	GO:0055129	GE000462;GE001246;GE001248
Biological Process	copper ion export	GO:0060003	GE001083;GE005232
Biological Process	regulation of proteasomal protein catabolic process	GO:0061136	GE000053
Molecular Function	obsolete cyclic pyranopterin monophosphate synthase activity	GO:0061597	GE002131;GE005880
Biological Process	glycolytic process through fructose-6-phosphate	GO:0061615	GE001738;GE002901;GE006962
Molecular Function	N(6)-L-threonylcarbamoyladenine synthase activity	GO:0061711	GE000757
Biological Process	intracellular protein transmembrane transport	GO:0065002	GE000678;GE000725;GE000824;GE002503;GE002504
Molecular Function	metalloaminopeptidase activity	GO:0070006	GE000727;GE001605;GE005176
Molecular Function	rRNA (adenine-C2-)-methyltransferase activity	GO:0070040	GE006751
Molecular Function	rRNA (guanine-N7-)-methyltransferase activity	GO:0070043	GE008378
Molecular Function	RNA polymerase binding	GO:0070063	GE007445
Biological Process	protein initiator methionine removal	GO:0070084	GE000727;GE001605;GE005176
Molecular Function	large ribosomal subunit rRNA binding	GO:0070180	GE000686;GE000690
Molecular Function	small ribosomal subunit rRNA binding	GO:0070181	GE000731;GE001302
Molecular Function	phosphatidylinositol-4-phosphate binding	GO:0070273	GE002809;GE005925;GE007846
Molecular Function	N-acylphosphatidylethanolamine-specific phospholipase D activity	GO:0070290	GE001792
Molecular Function	aromatase activity	GO:0070330	GE004014;GE004015;GE005662;GE007198
Molecular Function	NADPH binding	GO:0070402	GE006701
Molecular Function	NAD+ binding	GO:0070403	GE002422;GE003828;GE005214;GE006214;GE007004
Cellular Component	respiratory chain	GO:0070469	GE001702;GE002210;GE005550
Biological Process	rRNA base methylation	GO:0070475	GE001768;GE006751
Biological Process	rRNA (guanine-N7)-methylation	GO:0070476	GE008378
Biological Process	protein pupylation	GO:0070490	GE002365
Molecular Function	(S)-2-(5-amino-1-(5-phospho-D-ribosyl)imidazole-4-carboxamido)succinate AMP-lyase (fumarate-forming) activity	GO:0070626	GE002766
Molecular Function	rRNA (cytosine-2'-O-)-methyltransferase activity	GO:0070677	GE007752
Biological Process	hydrogen sulfide biosynthetic process	GO:0070814	GE006398;GE006399;GE006401
Biological Process	trans-translation	GO:0070929	GE000858
Molecular Function	coenzyme F420 binding	GO:0070967	GE001610
Biological Process	demethylation	GO:0070988	GE005963
Biological Process	'de novo' L-methionine biosynthetic process	GO:0071266	GE000300;GE001171
Molecular Function	rRNA (cytosine-N4-)-methyltransferase activity	GO:0071424	GE001768
Biological Process	cell wall organization or biogenesis	GO:0071554	GE000110
Biological Process	cell wall organization	GO:0071555	GE000674;GE000888;GE001771;GE001772;GE001773;GE001774;GE001776;GE002634;GE002695;GE003415;GE003609;GE006466;GE006817;GE007726
Biological Process	organic substance metabolic process	GO:0071704	GE002087;GE007980
Biological Process	nitrogen compound transport	GO:0071705	GE000907
Biological Process	potassium ion transmembrane transport	GO:0071805	GE003269;GE003270;GE003271;GE004405;GE006542;GE006543
Biological Process	protein transmembrane transport	GO:0071806	GE001961;GE003628
Biological Process	DNA biosynthetic process	GO:0071897	GE000002;GE000367;GE000375;GE001270;GE001796;GE001873;GE002117;GE002232;GE002650;GE002914;GE004038;GE004227;GE004366;GE005646;GE005994;GE006362;GE006567;GE007279;GE008221;GE008567
Molecular Function	FAD binding	GO:0071949	GE000601;GE000638;GE001164;GE002685;GE003175;GE003419;GE003515;GE003543;GE003597;GE003669;GE003725;GE003740;GE004147;GE004392;GE004404;GE004624;GE004913;GE005444;GE005691;GE005812;GE005907;GE006641;GE007353;GE007527;GE007687
Biological Process	conversion of methionyl-tRNA to N-formyl-methionyl-tRNA	GO:0071951	GE002546
Biological Process	ammonium transmembrane transport	GO:0072488	GE001301;GE006789
Biological Process	divalent inorganic cation transport	GO:0072511	GE006683;GE006684;GE007315
Biological Process	pyridine-containing compound biosynthetic process	GO:0072525	GE007898
Biological Process	establishment of integrated proviral latency	GO:0075713	GE000325
Molecular Function	L-phenylalanine:2-oxoglutarate aminotransferase activity	GO:0080130	GE001412;GE001807;GE008324
Molecular Function	L-cysteine desulfhydrase activity	GO:0080146	GE008340
Biological Process	negative regulation of ribosome biogenesis	GO:0090071	GE001256
Biological Process	C-5 methylation of cytosine	GO:0090116	GE000966
Biological Process	nucleic acid phosphodiester bond hydrolysis	GO:0090305	GE000002;GE000025;GE000339;GE000375;GE000965;GE000968;GE001058;GE001067;GE001071;GE001089;GE001155;GE001196;GE001732;GE001745;GE001796;GE001862;GE001873;GE001907;GE001934;GE001945;GE001953;GE002011;GE002160;GE002232;GE002352;GE002360;GE002484;GE002499;GE002519;GE002648;GE002741;GE002742;GE003074;GE003821;GE003881;GE004031;GE004527;GE005139;GE005839;GE005922;GE006083;GE006091;GE006243;GE006363;GE0…
Biological Process	RNA phosphodiester bond hydrolysis	GO:0090501	GE000933;GE001240
Biological Process	RNA phosphodiester bond hydrolysis, endonucleolytic	GO:0090502	GE001292;GE001530;GE002551;GE005053;GE005535;GE006258;GE006600;GE006668;GE006802
Biological Process	RNA phosphodiester bond hydrolysis, exonucleolytic	GO:0090503	GE001028;GE005053;GE006668;GE006676
Biological Process	cell septum assembly	GO:0090529	GE001778;GE001781;GE002216;GE002475;GE006531
Biological Process	L-kynurenine catabolic process	GO:0097053	GE000271
Biological Process	selenocysteinyl-tRNA(Sec) biosynthetic process	GO:0097056	GE008305
Molecular Function	organic cyclic compound binding	GO:0097159	GE008479
Molecular Function	sulfur carrier activity	GO:0097163	GE006105
Biological Process	N-acetylmuramic acid catabolic process	GO:0097173	GE008003
Biological Process	1,6-anhydro-N-acetyl-beta-muramic acid catabolic process	GO:0097175	GE005953
Biological Process	self proteolysis	GO:0097264	GE006360
Molecular Function	phenylacetyl-CoA 1,2-epoxidase activity	GO:0097266	GE003020
Biological Process	mannosylation	GO:0097502	GE000259;GE002213;GE003503;GE003759;GE007438;GE007753
Biological Process	cation transmembrane transport	GO:0098655	GE000124;GE000803;GE001729;GE002730;GE003018;GE003413;GE005022;GE005610;GE005895;GE007392
Biological Process	anion transmembrane transport	GO:0098656	GE001729
Biological Process	cellular oxidant detoxification	GO:0098869	GE000517;GE000938;GE001449;GE001596;GE001917;GE002694;GE002889;GE003366;GE003517;GE003665;GE004395;GE004929;GE005016;GE005099;GE005400;GE005613;GE005950;GE006137;GE006226;GE006245;GE006538;GE007117;GE007384;GE007385;GE007570;GE007842;GE008303
Molecular Function	scopolin beta-glucosidase activity	GO:0102483	GE000860;GE001022;GE001303;GE001429;GE002723;GE005140;GE005654;GE006856
Biological Process	doxorubicin transport	GO:1900753	GE000098;GE000393;GE001615;GE002263;GE007447;GE007957
Biological Process	actinorhodin biosynthetic process	GO:1901112	GE002475
Biological Process	carbohydrate derivative biosynthetic process	GO:1901137	GE000747;GE001033
Biological Process	organic cyclic compound metabolic process	GO:1901360	GE006059
Biological Process	organic cyclic compound biosynthetic process	GO:1901362	GE002461
Molecular Function	heterocyclic compound binding	GO:1901363	GE008479
Biological Process	organonitrogen compound metabolic process	GO:1901564	GE006059
Biological Process	organonitrogen compound biosynthetic process	GO:1901566	GE002461
Biological Process	organic hydroxy compound biosynthetic process	GO:1901617	GE007898
Biological Process	polyamine transmembrane transport	GO:1902047	GE005437;GE006724
Biological Process	cellular response to salt	GO:1902075	GE002475
Biological Process	sulfate transmembrane transport	GO:1902358	GE000347;GE001341;GE001522;GE002511;GE002762;GE004277;GE005273;GE006472;GE007447;GE007760;GE008309
Biological Process	L-alpha-amino acid transmembrane transport	GO:1902475	GE008189
Biological Process	proton transmembrane transport	GO:1902600	GE000125;GE001199;GE001701;GE001702;GE001703;GE001706;GE001789;GE002210;GE003135;GE005086;GE005550;GE007176;GE007788
Biological Process	magnesium ion transmembrane transport	GO:1903830	GE001390;GE001923;GE002323;GE003273
Biological Process	regulation of anion transmembrane transport	GO:1903959	GE003679
Biological Process	purine nucleobase transmembrane transport	GO:1904823	GE002059;GE006318;GE007972
Cellular Component	primosome complex	GO:1990077	GE001364;GE002544;GE008352
Cellular Component	divisome complex	GO:1990586	GE002475
