# Supplementary material for: Genome-Wide Insights into Streptomyces Novel Species Qhu-G9 and Its Potential for Enhancing Salt Tolerance and Growth in Avena sativa L. and Onobrychis viciifolia Scop
Source: Plants (Basel). 2025 Jul 10;14(14):2135. doi: 10.3390/plants14142135 (PMC12298133; doi:10.3390/plants14142135)
Supplement: Supplementary file 1 [file plants-14-02135-s001.zip › Table S6 KEGG pathway enrichment analysis based on the whole-genome sequence of Qhu-G9.xlsx]

## Sheet: Sheet1
Table S6 KEGG pathway enrichment analysis based on the whole-genome sequence of Qhu-G9.
KEGG_pathway level 1	KEGG_pathway level 2	kegg_pathway	kegg_pathway_id	gene_list
Metabolism	Carbohydrate metabolism	Glycolysis / Gluconeogenesis	ko00010	GE000044;GE000045;GE000046;GE000059;GE000060;GE000061;GE000265;GE000267;GE000346;GE000390;GE000585;GE000642;GE000643;GE001014;GE001148;GE001257;GE001413;GE001447;GE001524;GE001530;GE001675;GE001678;GE001731;GE001738;GE001861;GE001958;GE001959;GE001960;GE001964;GE002275;GE002814;GE002863;GE002901;GE002972;GE003078;GE003193;GE003364;GE003545;GE003832;GE003837;GE003850;GE003851;GE003852;GE004384;GE0…
Metabolism	Carbohydrate metabolism	Citrate cycle (TCA cycle)	ko00020	GE000044;GE000045;GE000046;GE000059;GE000060;GE000061;GE000642;GE000643;GE001082;GE001447;GE001675;GE001677;GE001678;GE002863;GE003232;GE003850;GE003851;GE003852;GE003946;GE004384;GE004546;GE005689;GE005713;GE005714;GE005715;GE006075;GE006076;GE006512;GE007145;GE007334;GE007335;GE007373;GE007374;GE007431;GE007484;GE007542;GE007543;GE007544;GE007545;GE007579;GE007591;GE007592;GE007935
Metabolism	Carbohydrate metabolism	Pentose phosphate pathway	ko00030	GE000003;GE000267;GE001077;GE001195;GE001532;GE001738;GE001964;GE001974;GE001976;GE001977;GE001978;GE002309;GE002549;GE002832;GE002901;GE003193;GE003280;GE004801;GE005024;GE005259;GE005767;GE006008;GE006009;GE006010;GE006012;GE006013;GE006166;GE006464;GE006962;GE007370;GE007421;GE007491;GE007727;GE008391
Metabolism	Carbohydrate metabolism	Pentose and glucuronate interconversions	ko00040	GE000084;GE000390;GE000585;GE000768;GE001370;GE002042;GE002046;GE002049;GE002050;GE002275;GE002549;GE002814;GE002977;GE002978;GE003297;GE003364;GE005304;GE005673;GE005675;GE005774;GE007492;GE007785;GE008117
Metabolism	Carbohydrate metabolism	Fructose and mannose metabolism	ko00051	GE000267;GE000788;GE000799;GE000802;GE000805;GE001195;GE001738;GE001946;GE001960;GE002100;GE002642;GE002901;GE002978;GE003193;GE004733;GE004948;GE005025;GE005432;GE005673;GE005675;GE005734;GE005736;GE005738;GE006464;GE006962;GE007370;GE007487;GE007797;GE007799
Metabolism	Carbohydrate metabolism	Galactose metabolism	ko00052	GE000265;GE000470;GE000835;GE001373;GE001413;GE001419;GE001638;GE001731;GE001738;GE001852;GE001970;GE002636;GE002901;GE003078;GE003244;GE003505;GE004371;GE004845;GE005024;GE005363;GE005873;GE005894;GE005971;GE005992;GE006218;GE006252;GE006308;GE006355;GE006707;GE006962;GE007106;GE007740;GE007741;GE007742;GE007785;GE008028;GE008030
Metabolism	Carbohydrate metabolism	Ascorbate and aldarate metabolism	ko00053	GE000390;GE000585;GE000768;GE002030;GE002031;GE002275;GE002814;GE003364;GE005259;GE005736;GE005805;GE005806;GE007492;GE007812;GE007814
Metabolism	Lipid metabolism	Fatty acid biosynthesis	ko00061	GE000546;GE000548;GE001047;GE001273;GE001380;GE001432;GE001434;GE001435;GE001525;GE001726;GE001841;GE002113;GE002138;GE002139;GE002293;GE002677;GE002678;GE003307;GE003589;GE003682;GE003833;GE003994;GE004110;GE004111;GE004149;GE004150;GE004151;GE004152;GE004155;GE004415;GE005033;GE005758;GE005929;GE006058;GE006098;GE006111;GE007481;GE008229
Metabolism	Lipid metabolism	Fatty acid degradation	ko00071	GE000390;GE000547;GE000548;GE000585;GE001273;GE001482;GE001515;GE001524;GE001726;GE001843;GE001847;GE002215;GE002275;GE002293;GE002295;GE002814;GE003307;GE003312;GE003315;GE003364;GE003831;GE003833;GE003837;GE003994;GE004014;GE005212;GE005215;GE005662;GE005914;GE005915;GE006111;GE006497;GE006990;GE007492;GE007682;GE007908;GE007938
Metabolism	Lipid metabolism	Synthesis and degradation of ketone bodies	ko00072	GE000547;GE001046;GE001482;GE001843;GE002840;GE002841;GE003315;GE003831;GE003847;GE005213;GE005915;GE005944;GE005945;GE006990;GE007682
Metabolism	Metabolism of cofactors and vitamins	Ubiquinone and other terpenoid-quinone biosynthesis	ko00130	GE000537;GE000538;GE000539;GE000541;GE000550;GE000592;GE000598;GE000640;GE000911;GE004996;GE006017;GE006069;GE006087;GE006729;GE007980;GE007981
Metabolism	Energy metabolism	Oxidative phosphorylation	ko00190	GE000361;GE000400;GE000417;GE000603;GE000604;GE000605;GE000606;GE000607;GE000608;GE000609;GE000610;GE000611;GE000612;GE000613;GE000614;GE000615;GE000616;GE000647;GE000648;GE000650;GE000651;GE000652;GE000653;GE000654;GE000655;GE000656;GE001701;GE001702;GE001706;GE001707;GE001708;GE001709;GE001983;GE002210;GE003660;GE005550;GE005594;GE005713;GE005714;GE005715;GE006103;GE006167;GE007011;GE007012;GE0…
Metabolism	Amino acid metabolism	Arginine biosynthesis	ko00220	GE000432;GE000828;GE001548;GE001629;GE001653;GE001658;GE002376;GE002377;GE002400;GE002433;GE002434;GE002435;GE002436;GE002444;GE002445;GE002876;GE002877;GE002878;GE003255;GE003336;GE003343;GE004191;GE004192;GE004193;GE004194;GE005297;GE005849;GE005868;GE006171;GE006172;GE006275;GE006522;GE006523;GE007425
Metabolism	Nucleotide metabolism	Purine metabolism	ko00230	GE000002;GE000282;GE000367;GE000375;GE000404;GE000452;GE000676;GE000692;GE000693;GE000726;GE000732;GE000935;GE001230;GE001270;GE001289;GE001362;GE001542;GE001699;GE001796;GE001859;GE001861;GE001873;GE001895;GE002117;GE002180;GE002489;GE002505;GE002506;GE002540;GE002541;GE002553;GE002766;GE002876;GE002877;GE002878;GE002962;GE002964;GE003014;GE003015;GE003016;GE003052;GE003165;GE003378;GE004511;GE0…
Metabolism	Nucleotide metabolism	Pyrimidine metabolism	ko00240	GE000002;GE000196;GE000266;GE000366;GE000367;GE000375;GE000523;GE000667;GE000692;GE000693;GE000732;GE001230;GE001270;GE001545;GE001796;GE001859;GE001873;GE001926;GE002117;GE002179;GE002196;GE002333;GE002531;GE002532;GE002533;GE002535;GE002536;GE002537;GE002538;GE002541;GE002829;GE002834;GE003165;GE003867;GE004511;GE005489;GE006230;GE006231;GE006234;GE006423;GE006552;GE006567;GE006610;GE006670;GE0…
Metabolism	Amino acid metabolism	Alanine, aspartate and glutamate metabolism	ko00250	GE000282;GE000395;GE000426;GE000747;GE000828;GE001033;GE001548;GE001629;GE001653;GE001658;GE001833;GE001834;GE001918;GE002182;GE002400;GE002444;GE002445;GE002532;GE002535;GE002536;GE002766;GE002912;GE003254;GE003255;GE003343;GE003989;GE004679;GE004694;GE004696;GE004952;GE005297;GE005868;GE006233;GE006275;GE006717;GE006865;GE007425;GE007622;GE008203
Metabolism	Metabolism of terpenoids and polyketides	Tetracycline biosynthesis	ko00253	GE001047;GE001380;GE007481
Metabolism	Amino acid metabolism	Glycine, serine and threonine metabolism	ko00260	GE000299;GE000300;GE001014;GE001041;GE001171;GE001257;GE001530;GE001678;GE001712;GE001822;GE001823;GE001857;GE002068;GE002069;GE002070;GE002071;GE002146;GE002652;GE002863;GE003065;GE003832;GE003993;GE004182;GE004691;GE005299;GE005405;GE005689;GE005859;GE005860;GE005907;GE006014;GE006203;GE006210;GE006425;GE006617;GE006726;GE006738;GE006875;GE006919;GE006920;GE006921;GE006922;GE007021;GE007029;GE0…
Metabolism	Biosynthesis of other secondary metabolites	Monobactam biosynthesis	ko00261	GE000299;GE000300;GE001171;GE001311;GE002004;GE002038;GE004416;GE006182;GE006400;GE006401;GE006402;GE006669;GE006674
Metabolism	Amino acid metabolism	Cysteine and methionine metabolism	ko00270	GE000178;GE000263;GE000299;GE000300;GE000806;GE000815;GE000927;GE000966;GE001171;GE001218;GE001908;GE002334;GE002335;GE002336;GE002337;GE002341;GE002347;GE002470;GE002543;GE002748;GE002953;GE003208;GE005372;GE005508;GE005701;GE006377;GE006391;GE006565;GE006860;GE006922;GE007031;GE007039;GE007066;GE007175;GE007452;GE007579;GE007680;GE007791;GE008101;GE008340;GE008393;GE008673
Metabolism	Amino acid metabolism	Valine, leucine and isoleucine degradation	ko00280	GE000390;GE000547;GE000585;GE001046;GE001047;GE001048;GE001094;GE001381;GE001482;GE001515;GE001678;GE001843;GE001847;GE002275;GE002295;GE002470;GE002637;GE002720;GE002814;GE002840;GE002841;GE002863;GE003182;GE003312;GE003315;GE003364;GE003829;GE003831;GE004393;GE005212;GE005234;GE005235;GE005341;GE005689;GE005914;GE005915;GE005944;GE005945;GE006497;GE006717;GE006860;GE006971;GE006990;GE006991;GE0…
Metabolism	Metabolism of terpenoids and polyketides	Geraniol degradation	ko00281	GE001046;GE001515;GE001847;GE002865;GE003312;GE005212;GE005914;GE006497;GE006702;GE007938
Metabolism	Amino acid metabolism	Valine, leucine and isoleucine biosynthesis	ko00290	GE000455;GE001056;GE001306;GE002039;GE002470;GE003576;GE004201;GE004542;GE005299;GE006077;GE006275;GE006824;GE006825;GE006857;GE006860;GE006861;GE006876;GE006877;GE006878;GE007425;GE007448;GE008393
Metabolism	Amino acid metabolism	Lysine biosynthesis	ko00300	GE000260;GE000299;GE000300;GE001171;GE001311;GE001771;GE001772;GE002001;GE002004;GE002038;GE003320;GE003802;GE004416;GE006031;GE006182;GE006623;GE006669;GE006674;GE007031;GE007032;GE007301;GE007666
Metabolism	Amino acid metabolism	Lysine degradation	ko00310	GE000390;GE000547;GE000585;GE001482;GE001677;GE001843;GE001847;GE002215;GE002275;GE002814;GE002912;GE003312;GE003315;GE003364;GE003831;GE004694;GE005212;GE005215;GE005914;GE005915;GE006031;GE006990;GE007145;GE007492;GE007622;GE007682;GE007938
Metabolism	Biosynthesis of other secondary metabolites	Penicillin and cephalosporin biosynthesis	ko00311	GE003278;GE005191;GE005193;GE005277;GE005907;GE007787;GE008232
Metabolism	Amino acid metabolism	Arginine and proline metabolism	ko00330	GE000263;GE000390;GE000462;GE000523;GE000585;GE000667;GE001055;GE001246;GE001248;GE001891;GE002275;GE002814;GE002864;GE002890;GE003364;GE003614;GE005004;GE005696;GE005752;GE005877;GE005907;GE006033;GE006171;GE006172;GE006390;GE006865;GE006866;GE007492
Metabolism	Biosynthesis of other secondary metabolites	Carbapenem biosynthesis	ko00332	GE001246;GE001248
Metabolism	Amino acid metabolism	Histidine metabolism	ko00340	GE000390;GE000585;GE001806;GE001807;GE001808;GE001810;GE001811;GE001813;GE001816;GE002083;GE002275;GE002571;GE002572;GE002814;GE003364;GE004112;GE005702;GE005703;GE005704;GE005801;GE007218;GE007469;GE007492;GE007662;GE007665;GE007674;GE008324
Metabolism	Amino acid metabolism	Tyrosine metabolism	ko00350	GE000624;GE000911;GE001124;GE001524;GE001642;GE001807;GE001944;GE002083;GE002267;GE002813;GE002830;GE002912;GE003421;GE003837;GE004694;GE005634;GE006017;GE006425;GE007622;GE007908;GE008324
Metabolism	Amino acid metabolism	Phenylalanine metabolism	ko00360	GE000041;GE000911;GE001807;GE001847;GE002083;GE002401;GE002422;GE002621;GE002813;GE002864;GE003020;GE003021;GE003022;GE003023;GE003024;GE003310;GE003312;GE003515;GE003614;GE003828;GE003861;GE004392;GE005212;GE005634;GE005696;GE005752;GE006017;GE006425;GE006538;GE006641;GE007004;GE007296;GE007904;GE007938;GE008324
Metabolism	Xenobiotics biodegradation and metabolism	Chlorocyclohexane and chlorobenzene degradation	ko00361	GE003376;GE003551;GE003664;GE004472;GE004681;GE005776;GE005811;GE005812
Metabolism	Xenobiotics biodegradation and metabolism	Benzoate degradation	ko00362	GE000041;GE000547;GE000638;GE001482;GE001515;GE001843;GE001847;GE002215;GE002422;GE003312;GE003315;GE003828;GE003831;GE003955;GE003956;GE003958;GE005034;GE005212;GE005215;GE005691;GE005776;GE005777;GE005778;GE005779;GE005811;GE005914;GE005915;GE005947;GE005948;GE005949;GE005950;GE006245;GE006497;GE006990;GE007004;GE007682;GE007687;GE007938
Metabolism	Xenobiotics biodegradation and metabolism	Fluorobenzoate degradation	ko00364	GE003376;GE004472;GE005811
Metabolism	Amino acid metabolism	Tryptophan metabolism	ko00380	GE000270;GE000271;GE000390;GE000547;GE000585;GE001482;GE001843;GE001847;GE002215;GE002275;GE002561;GE002814;GE002864;GE002889;GE003312;GE003315;GE003364;GE003366;GE003614;GE003831;GE004014;GE005212;GE005215;GE005662;GE005696;GE005752;GE005914;GE005915;GE006538;GE006990;GE007145;GE007492;GE007682;GE007938
Metabolism	Amino acid metabolism	Phenylalanine, tyrosine and tryptophan biosynthesis	ko00400	GE001710;GE001741;GE001807;GE001811;GE001817;GE001821;GE001822;GE001823;GE001854;GE001942;GE002083;GE002193;GE002194;GE002521;GE002523;GE002524;GE002525;GE004106;GE004107;GE004108;GE004537;GE006018;GE007214;GE007617;GE008304;GE008324
Metabolism	Biosynthesis of other secondary metabolites	Novobiocin biosynthesis	ko00401	GE001807;GE002083;GE002194;GE008324
Metabolism	Metabolism of other amino acids	beta-Alanine metabolism	ko00410	GE000263;GE000286;GE000390;GE000395;GE000425;GE000585;GE001094;GE001847;GE002275;GE002295;GE002720;GE002814;GE003312;GE003364;GE004696;GE005212;GE005770;GE005914;GE006230;GE006231;GE006233;GE006234;GE006425;GE006717;GE007492;GE007938
Metabolism	Metabolism of other amino acids	Taurine and hypotaurine metabolism	ko00430	GE000286;GE000395;GE000828;GE001186;GE002182;GE003475;GE003733;GE006222;GE006237;GE006963;GE006964
Metabolism	Metabolism of other amino acids	Phosphonate and phosphinate metabolism	ko00440	GE008389;GE008390
Metabolism	Metabolism of other amino acids	Selenocompound metabolism	ko00450	GE000088;GE001992;GE002347;GE002748;GE002834;GE002953;GE003804;GE003867;GE005489;GE006400;GE006401;GE006402;GE007452;GE008340;GE008373
Metabolism	Metabolism of other amino acids	Cyanoamino acid metabolism	ko00460	GE000860;GE001022;GE001303;GE001429;GE002723;GE004182;GE004372;GE005140;GE005654;GE006222;GE006237;GE006712;GE006856;GE006921;GE007021;GE007567
Metabolism	Metabolism of other amino acids	D-Glutamine and D-glutamate metabolism	ko00471	GE001774;GE003218;GE003255;GE005868;GE006466
Metabolism	Metabolism of other amino acids	D-Arginine and D-ornithine metabolism	ko00472	GE005907
Metabolism	Metabolism of other amino acids	D-Alanine metabolism	ko00473	GE000751;GE006817
Metabolism	Metabolism of other amino acids	Glutathione metabolism	ko00480	GE000003;GE000263;GE001168;GE001181;GE001679;GE001856;GE001976;GE002627;GE003232;GE003623;GE005701;GE005767;GE006010;GE006013;GE006222;GE006237;GE007842
Metabolism	Carbohydrate metabolism	Starch and sucrose metabolism	ko00500	GE000735;GE000768;GE000860;GE000985;GE001022;GE001161;GE001303;GE001373;GE001377;GE001429;GE001638;GE001639;GE001731;GE001896;GE001946;GE001964;GE001970;GE002046;GE002050;GE002563;GE002636;GE002723;GE003078;GE003455;GE003457;GE003458;GE004371;GE004372;GE004732;GE004733;GE004845;GE004959;GE005024;GE005048;GE005140;GE005598;GE005654;GE005762;GE005763;GE005817;GE005971;GE006012;GE006120;GE006252;GE0…
Metabolism	Glycan biosynthesis and metabolism	Other glycan degradation	ko00511	GE000894;GE001037;GE001609;GE002932;GE003233;GE003441;GE003777;GE005743;GE005750;GE005751;GE005985;GE005992;GE006107;GE006218;GE006355;GE006495;GE007540
Metabolism	Carbohydrate metabolism	Amino sugar and nucleotide sugar metabolism	ko00520	GE000470;GE000674;GE000743;GE000747;GE000768;GE000788;GE000799;GE000802;GE000835;GE000888;GE000894;GE000930;GE000931;GE000932;GE001033;GE001037;GE001066;GE001405;GE001731;GE001835;GE001946;GE001964;GE002581;GE002642;GE002929;GE003078;GE004733;GE004948;GE004959;GE005024;GE005751;GE005762;GE005817;GE005894;GE006012;GE006252;GE006514;GE007009;GE007185;GE007186;GE007363;GE007487;GE007519;GE007540;GE0…
Metabolism	Biosynthesis of other secondary metabolites	Streptomycin biosynthesis	ko00521	GE001731;GE001898;GE002709;GE002711;GE003078;GE003608;GE003784;GE004085;GE004130;GE004132;GE004966;GE005024;GE006088;GE006252;GE006254;GE006560;GE008028;GE008364
Metabolism	Metabolism of terpenoids and polyketides	Polyketide sugar unit biosynthesis	ko00523	GE003163;GE003608;GE004130;GE004132;GE004138;GE004141;GE004142;GE004966;GE005250
Metabolism	Biosynthesis of other secondary metabolites	Acarbose and validamycin biosynthesis	ko00525	GE004130;GE004132;GE005920
Metabolism	Glycan biosynthesis and metabolism	Peptidoglycan biosynthesis	ko00550	GE000062;GE000401;GE000674;GE000859;GE000888;GE001234;GE001770;GE001771;GE001772;GE001773;GE001774;GE001776;GE002695;GE003045;GE003258;GE003609;GE003882;GE004074;GE004648;GE004880;GE004968;GE006153;GE006466;GE006514;GE006718;GE006817;GE007124;GE007555;GE008146;GE008369
Metabolism	Lipid metabolism	Glycerolipid metabolism	ko00561	GE000390;GE000585;GE001712;GE001735;GE002197;GE002275;GE002344;GE002374;GE002449;GE002629;GE002814;GE002884;GE003294;GE003295;GE003364;GE005363;GE005873;GE006210;GE007492
Metabolism	Carbohydrate metabolism	Inositol phosphate metabolism	ko00562	GE001089;GE001090;GE001092;GE001093;GE001094;GE001898;GE001960;GE002709;GE002711;GE002712;GE002716;GE002718;GE002719;GE002720;GE003784;GE004085;GE005171;GE005958;GE006088;GE006254;GE006560;GE008364
Metabolism	Lipid metabolism	Glycerophospholipid metabolism	ko00564	GE001735;GE001932;GE002197;GE002343;GE002374;GE002449;GE002450;GE002492;GE002593;GE002641;GE002884;GE003062;GE005422;GE005891;GE005958;GE006202;GE006203;GE006660;GE006761;GE006818;GE007631;GE008286
Metabolism	Lipid metabolism	Ether lipid metabolism	ko00565	GE005958
Metabolism	Lipid metabolism	Arachidonic acid metabolism	ko00590	GE007842
Metabolism	Lipid metabolism	alpha-Linolenic acid metabolism	ko00592	GE001515;GE006497
Metabolism	Lipid metabolism	Sphingolipid metabolism	ko00600	GE001609;GE005363;GE005873;GE005992;GE006107;GE006218;GE006355
Metabolism	Carbohydrate metabolism	Pyruvate metabolism	ko00620	GE000044;GE000045;GE000046;GE000059;GE000060;GE000061;GE000346;GE000390;GE000547;GE000585;GE000642;GE000643;GE000886;GE001047;GE001306;GE001337;GE001380;GE001447;GE001482;GE001675;GE001678;GE001739;GE001843;GE001861;GE002275;GE002814;GE002863;GE002972;GE003315;GE003364;GE003715;GE003831;GE003846;GE003850;GE003851;GE003852;GE003859;GE004201;GE004384;GE005689;GE005915;GE006267;GE006294;GE006331;GE0…
Metabolism	Xenobiotics biodegradation and metabolism	Dioxin degradation	ko00621	GE005034;GE006055
Metabolism	Xenobiotics biodegradation and metabolism	Xylene degradation	ko00622	GE002813;GE002836;GE002837;GE005034;GE005634;GE005776
Metabolism	Xenobiotics biodegradation and metabolism	Toluene degradation	ko00623	GE002813;GE003376;GE004472;GE005634;GE005811
Metabolism	Xenobiotics biodegradation and metabolism	Polycyclic aromatic hydrocarbon degradation	ko00624	GE003955;GE003956;GE006055
Metabolism	Xenobiotics biodegradation and metabolism	Chloroalkane and chloroalkene degradation	ko00625	GE000390;GE000585;GE001524;GE001928;GE002275;GE002814;GE003364;GE003551;GE003664;GE003837;GE004681;GE007492;GE007908
Metabolism	Xenobiotics biodegradation and metabolism	Naphthalene degradation	ko00626	GE001524;GE003837;GE006055;GE007908
Metabolism	Xenobiotics biodegradation and metabolism	Aminobenzoate degradation	ko00627	GE001585;GE001792;GE001847;GE002752;GE002864;GE003312;GE003542;GE003543;GE003614;GE003955;GE003956;GE004014;GE004122;GE005212;GE005332;GE005662;GE005696;GE005752;GE006798;GE007938
Metabolism	Carbohydrate metabolism	Glyoxylate and dicarboxylate metabolism	ko00630	GE000547;GE000913;GE001047;GE001082;GE001482;GE001532;GE001548;GE001629;GE001653;GE001658;GE001678;GE001712;GE001843;GE002305;GE002400;GE002652;GE002863;GE002889;GE003315;GE003343;GE003366;GE003829;GE003831;GE003946;GE004084;GE004182;GE004546;GE004609;GE004610;GE004612;GE005234;GE005235;GE005689;GE005915;GE006102;GE006198;GE006210;GE006267;GE006288;GE006290;GE006512;GE006919;GE006920;GE006921;GE0…
Metabolism	Xenobiotics biodegradation and metabolism	Nitrotoluene degradation	ko00633	GE006320
Metabolism	Carbohydrate metabolism	Propanoate metabolism	ko00640	GE000346;GE000547;GE001047;GE001094;GE001380;GE001482;GE001678;GE001843;GE001847;GE002295;GE002720;GE002797;GE002863;GE003312;GE003315;GE003829;GE003831;GE004696;GE005212;GE005213;GE005234;GE005235;GE005689;GE005914;GE005915;GE006075;GE006076;GE006233;GE006294;GE006717;GE006963;GE006964;GE006971;GE006990;GE006991;GE007475;GE007481;GE007484;GE007591;GE007592;GE007599;GE007682;GE007938;GE007941
Metabolism	Xenobiotics biodegradation and metabolism	Styrene degradation	ko00643	GE000624;GE001846;GE002267;GE002401;GE002864;GE003614;GE005696;GE005752;GE005776
Metabolism	Carbohydrate metabolism	Butanoate metabolism	ko00650	GE000041;GE000395;GE000547;GE000642;GE000643;GE001003;GE001046;GE001056;GE001482;GE001843;GE001846;GE001847;GE002422;GE002637;GE002840;GE002841;GE002912;GE003312;GE003315;GE003828;GE003831;GE003847;GE004393;GE004542;GE004694;GE004696;GE005212;GE005623;GE005713;GE005714;GE005715;GE005914;GE005915;GE005944;GE005945;GE006077;GE006197;GE006233;GE006717;GE006877;GE006878;GE006990;GE007004;GE007334;GE0…
Metabolism	Carbohydrate metabolism	C5-Branched dibasic acid metabolism	ko00660	GE001056;GE004542;GE005778;GE006075;GE006076;GE006077;GE006824;GE006825;GE006861;GE006877;GE006878;GE007591;GE007592
Metabolism	Metabolism of cofactors and vitamins	One carbon pool by folate	ko00670	GE001754;GE002347;GE002546;GE004182;GE005850;GE006670;GE006919;GE006921;GE007021;GE007567;GE007583;GE007586;GE007587;GE007786;GE007921;GE008571
Metabolism	Energy metabolism	Methane metabolism	ko00680	GE000267;GE000346;GE000790;GE000791;GE001014;GE001257;GE001524;GE001530;GE001738;GE001928;GE002146;GE002305;GE002901;GE003193;GE003715;GE003746;GE003832;GE003846;GE004182;GE006014;GE006102;GE006294;GE006320;GE006820;GE006875;GE006921;GE006962;GE006963;GE006964;GE007021;GE007370;GE007567;GE007579;GE007697;GE007731;GE007856;GE007908;GE007952;GE008064;GE008344;GE008395
Metabolism	Metabolism of cofactors and vitamins	Thiamine metabolism	ko00730	GE001747;GE001749;GE001753;GE005878;GE006502;GE006813;GE006814;GE006904;GE008331
Metabolism	Metabolism of cofactors and vitamins	Riboflavin metabolism	ko00740	GE000504;GE001124;GE002567;GE002569;GE002570;GE003360;GE003421;GE006034;GE006468;GE006685;GE008183
Metabolism	Metabolism of cofactors and vitamins	Vitamin B6 metabolism	ko00750	GE002496;GE002497;GE007030;GE007343;GE007898;GE007936;GE007952;GE008018
Metabolism	Metabolism of cofactors and vitamins	Nicotinate and nicotinamide metabolism	ko00760	GE000426;GE000427;GE000920;GE000921;GE001003;GE001254;GE001621;GE001695;GE002174;GE002912;GE004694;GE004969;GE004970;GE005462;GE006266;GE006659;GE007254;GE007486;GE007622;GE008121
Metabolism	Metabolism of cofactors and vitamins	Pantothenate and CoA biosynthesis	ko00770	GE000425;GE000428;GE000455;GE000745;GE000748;GE001056;GE001616;GE001883;GE002039;GE002470;GE002542;GE003576;GE004153;GE004199;GE004542;GE005770;GE006077;GE006101;GE006230;GE006231;GE006234;GE006408;GE006806;GE006860;GE006876;GE006877;GE006878;GE008393
Metabolism	Metabolism of cofactors and vitamins	Biotin metabolism	ko00780	GE000546;GE001432;GE001525;GE001841;GE002113;GE002138;GE002139;GE002677;GE002678;GE002780;GE002781;GE002782;GE002783;GE003589;GE004110;GE004111;GE004150;GE004151;GE004152;GE004415;GE004804;GE005033;GE005758;GE007474;GE008229
Metabolism	Metabolism of cofactors and vitamins	Lipoic acid metabolism	ko00785	GE001662;GE001663;GE004267
Metabolism	Metabolism of cofactors and vitamins	Folate biosynthesis	ko00790	GE000022;GE000406;GE000408;GE000409;GE000411;GE001228;GE001546;GE001585;GE001792;GE002131;GE002469;GE002752;GE003512;GE005332;GE007238;GE007299;GE007783
Metabolism	Xenobiotics biodegradation and metabolism	Atrazine degradation	ko00791	GE002376;GE002377;GE002876;GE002877;GE002878
Metabolism	Metabolism of cofactors and vitamins	Porphyrin and chlorophyll metabolism	ko00860	GE000477;GE000478;GE000479;GE000481;GE000514;GE000880;GE001604;GE001680;GE001684;GE001686;GE001743;GE001983;GE002084;GE002085;GE002086;GE002087;GE002088;GE002090;GE002091;GE002092;GE002093;GE002094;GE002095;GE002096;GE002460;GE002461;GE002462;GE003993;GE004967;GE005384;GE005830;GE005832;GE006483;GE006488;GE006561;GE006828;GE007005
Metabolism	Metabolism of terpenoids and polyketides	Terpenoid backbone biosynthesis	ko00900	GE000547;GE000628;GE001322;GE001482;GE001843;GE003315;GE003831;GE004569;GE004572;GE005050;GE005094;GE005543;GE005878;GE005879;GE005883;GE005896;GE005915;GE006502;GE006699;GE006701;GE006990;GE007171;GE007364;GE007389;GE007682;GE007747;GE008052;GE008053
Metabolism	Metabolism of terpenoids and polyketides	Limonene and pinene degradation	ko00903	GE000390;GE000585;GE001847;GE002275;GE002798;GE002814;GE003312;GE003364;GE005212;GE005914;GE007492;GE007938
Metabolism	Metabolism of terpenoids and polyketides	Carotenoid biosynthesis	ko00906	GE005090;GE005092;GE005095;GE005096;GE005681;GE005885
Metabolism	Metabolism of terpenoids and polyketides	Sesquiterpenoid and triterpenoid biosynthesis	ko00909	GE005882;GE006439;GE007198;GE007199
Metabolism	Energy metabolism	Nitrogen metabolism	ko00910	GE000347;GE000828;GE000879;GE001282;GE001342;GE001345;GE001346;GE001347;GE001359;GE001548;GE001629;GE001653;GE001658;GE001767;GE001833;GE001834;GE001918;GE002400;GE003185;GE003343;GE004278;GE005411;GE005868;GE006471
Metabolism	Energy metabolism	Sulfur metabolism	ko00920	GE000504;GE000927;GE001186;GE001188;GE001189;GE001190;GE003009;GE003010;GE003011;GE003208;GE003360;GE003361;GE003475;GE003733;GE005508;GE006391;GE006396;GE006398;GE006399;GE006400;GE006401;GE006402;GE006565;GE007452;GE007610;GE007901;GE008101
Metabolism	Xenobiotics biodegradation and metabolism	Caprolactam degradation	ko00930	GE001847;GE002066;GE002798;GE003312;GE005212;GE005259;GE005914;GE007938
Genetic Information Processing	Translation	Aminoacyl-tRNA biosynthesis	ko00970	GE000075;GE000088;GE000412;GE000463;GE000488;GE000490;GE001001;GE001227;GE001262;GE001327;GE001683;GE001784;GE002135;GE002416;GE002417;GE002487;GE002510;GE002518;GE002546;GE004067;GE004633;GE005850;GE006696;GE006828;GE006891;GE006893;GE006894;GE007033;GE007563;GE008051;GE008305
Metabolism	Xenobiotics biodegradation and metabolism	Steroid degradation	ko00984	GE001481;GE005401;GE005441;GE007621;GE007884
Metabolism	Lipid metabolism	Biosynthesis of unsaturated fatty acids	ko01040	GE000546;GE001051;GE001525;GE001841;GE002113;GE002138;GE002677;GE002678;GE002995;GE003541;GE004415;GE005033;GE005758;GE005914;GE005929;GE007732;GE008229
Metabolism	Metabolism of terpenoids and polyketides	Biosynthesis of siderophore group nonribosomal peptides	ko01053	GE004813;GE005841
Metabolism	Metabolism of terpenoids and polyketides	Biosynthesis of vancomycin group antibiotics	ko01055	GE004138
Metabolism	Metabolism of terpenoids and polyketides	Biosynthesis of type II polyketide products	ko01057	GE005214
Metabolism	Global and overview maps	Metabolic pathways	ko01100	GE000002;GE000003;GE000041;GE000044;GE000045;GE000046;GE000059;GE000060;GE000061;GE000062;GE000178;GE000196;GE000260;GE000263;GE000265;GE000266;GE000267;GE000270;GE000271;GE000282;GE000286;GE000299;GE000300;GE000346;GE000366;GE000367;GE000375;GE000390;GE000395;GE000404;GE000406;GE000408;GE000409;GE000411;GE000417;GE000425;GE000426;GE000427;GE000428;GE000432;GE000455;GE000462;GE000470;GE000477;GE0…
Metabolism	Global and overview maps	Biosynthesis of secondary metabolites	ko01110	GE000003;GE000044;GE000045;GE000046;GE000059;GE000060;GE000061;GE000265;GE000267;GE000299;GE000300;GE000346;GE000390;GE000395;GE000404;GE000425;GE000432;GE000455;GE000462;GE000477;GE000478;GE000479;GE000481;GE000514;GE000537;GE000538;GE000539;GE000541;GE000547;GE000550;GE000585;GE000592;GE000598;GE000628;GE000640;GE000726;GE000788;GE000799;GE000802;GE000860;GE000880;GE000913;GE000927;GE001014;GE0…
Metabolism	Global and overview maps	Microbial metabolism in diverse environments	ko01120	GE000003;GE000041;GE000044;GE000045;GE000046;GE000059;GE000060;GE000061;GE000260;GE000265;GE000267;GE000299;GE000300;GE000346;GE000390;GE000395;GE000547;GE000585;GE000624;GE000638;GE000642;GE000643;GE000790;GE000791;GE000805;GE000913;GE000927;GE001003;GE001014;GE001041;GE001047;GE001082;GE001089;GE001090;GE001092;GE001093;GE001171;GE001195;GE001257;GE001311;GE001337;GE001345;GE001346;GE001347;GE0…
Metabolism	Global and overview maps	Biosynthesis of antibiotics	ko01130	GE000003;GE000044;GE000045;GE000046;GE000059;GE000060;GE000061;GE000265;GE000267;GE000299;GE000300;GE000346;GE000390;GE000432;GE000455;GE000462;GE000547;GE000585;GE000642;GE000643;GE000726;GE000743;GE000747;GE000913;GE000927;GE001014;GE001033;GE001047;GE001056;GE001082;GE001171;GE001195;GE001230;GE001246;GE001248;GE001257;GE001311;GE001380;GE001413;GE001447;GE001482;GE001515;GE001524;GE001530;GE0…
Metabolism	Global and overview maps	Carbon metabolism	ko01200	GE000003;GE000044;GE000045;GE000046;GE000059;GE000060;GE000061;GE000267;GE000346;GE000547;GE000642;GE000643;GE000886;GE000927;GE001014;GE001047;GE001082;GE001094;GE001195;GE001257;GE001337;GE001380;GE001447;GE001482;GE001524;GE001530;GE001532;GE001675;GE001677;GE001678;GE001731;GE001738;GE001754;GE001843;GE001861;GE001928;GE001958;GE001959;GE001960;GE001964;GE001974;GE001976;GE001977;GE001978;GE0…
Metabolism	Global and overview maps	2-Oxocarboxylic acid metabolism	ko01210	GE000299;GE000300;GE000432;GE000455;GE001056;GE001082;GE001171;GE001306;GE002039;GE002069;GE002433;GE002434;GE002435;GE002436;GE002470;GE003232;GE003576;GE003946;GE004191;GE004192;GE004193;GE004194;GE004201;GE004542;GE004546;GE005849;GE006077;GE006275;GE006512;GE006617;GE006824;GE006825;GE006857;GE006860;GE006861;GE006876;GE006877;GE006878;GE007425;GE007935;GE008393
Metabolism	Global and overview maps	Fatty acid metabolism	ko01212	GE000546;GE000547;GE000548;GE001047;GE001273;GE001380;GE001432;GE001434;GE001435;GE001482;GE001515;GE001525;GE001726;GE001841;GE001843;GE001847;GE002113;GE002138;GE002139;GE002293;GE002295;GE002677;GE002678;GE003307;GE003312;GE003315;GE003589;GE003682;GE003831;GE003833;GE003994;GE004110;GE004111;GE004149;GE004150;GE004151;GE004152;GE004155;GE004415;GE005033;GE005212;GE005758;GE005914;GE005915;GE0…
Metabolism	Global and overview maps	Degradation of aromatic compounds	ko01220	GE000638;GE001524;GE001642;GE002066;GE002621;GE002798;GE002813;GE002836;GE002837;GE003515;GE003837;GE003958;GE004392;GE005034;GE005259;GE005634;GE005691;GE005776;GE005811;GE005812;GE005947;GE005948;GE005949;GE005950;GE006055;GE006245;GE006641;GE007687;GE007908
Metabolism	Global and overview maps	Biosynthesis of amino acids	ko01230	GE000260;GE000267;GE000299;GE000300;GE000432;GE000455;GE000462;GE000927;GE001014;GE001056;GE001082;GE001171;GE001195;GE001246;GE001248;GE001257;GE001306;GE001311;GE001530;GE001548;GE001629;GE001653;GE001658;GE001710;GE001738;GE001741;GE001806;GE001807;GE001808;GE001810;GE001811;GE001813;GE001816;GE001817;GE001821;GE001822;GE001823;GE001833;GE001834;GE001854;GE001861;GE001918;GE001942;GE001958;GE0…
Environmental Information Processing	Membrane transport	ABC transporters	ko02010	GE000170;GE000171;GE000172;GE000246;GE000760;GE000761;GE000762;GE000831;GE000832;GE000846;GE000847;GE000848;GE000855;GE000856;GE000863;GE000864;GE000865;GE000891;GE000892;GE000893;GE000906;GE000907;GE000908;GE000909;GE001023;GE001024;GE001025;GE001043;GE001076;GE001078;GE001079;GE001188;GE001189;GE001190;GE001191;GE001324;GE001325;GE001326;GE001414;GE001415;GE001416;GE001486;GE001487;GE001527;GE0…
Environmental Information Processing	Signal transduction	Two-component system	ko02020	GE000001;GE000506;GE000507;GE000547;GE000816;GE000817;GE000886;GE001300;GE001482;GE001519;GE001520;GE001548;GE001585;GE001619;GE001629;GE001653;GE001658;GE001792;GE001826;GE001843;GE001983;GE002400;GE002634;GE002752;GE003004;GE003186;GE003187;GE003188;GE003229;GE003269;GE003270;GE003271;GE003315;GE003343;GE003566;GE003831;GE003881;GE004126;GE004127;GE004621;GE004622;GE004878;GE004948;GE005040;GE0…
Cellular Processes	Cellular community - prokaryotes	Quorum sensing	ko02024	GE000084;GE000395;GE000548;GE000678;GE000725;GE000804;GE000824;GE000905;GE000976;GE001273;GE001312;GE001313;GE001314;GE001315;GE001726;GE001740;GE001741;GE001817;GE001864;GE001865;GE001866;GE001867;GE001868;GE001961;GE002042;GE002046;GE002049;GE002202;GE002293;GE002349;GE002350;GE002502;GE002679;GE002920;GE002921;GE002922;GE002935;GE002936;GE002937;GE002938;GE003297;GE003307;GE003628;GE003833;GE0…
Cellular Processes	Cell motility	Bacterial chemotaxis	ko02030	GE003605;GE003840
Environmental Information Processing	Membrane transport	Phosphotransferase system (PTS)	ko02060	GE000805;GE000930;GE000931;GE000932;GE002639;GE007797
Genetic Information Processing	Translation	Ribosome	ko03010	GE000381;GE000382;GE000383;GE000384;GE000386;GE000668;GE000686;GE000687;GE000690;GE000691;GE000695;GE000696;GE000704;GE000705;GE000706;GE000707;GE000708;GE000709;GE000710;GE000711;GE000712;GE000713;GE000714;GE000715;GE000716;GE000717;GE000718;GE000719;GE000720;GE000721;GE000722;GE000723;GE000724;GE000729;GE000730;GE000731;GE000733;GE000741;GE000742;GE001242;GE001243;GE001271;GE001881;GE002412;GE0…
Genetic Information Processing	Folding, sorting and degradation	RNA degradation	ko03018	GE000237;GE000617;GE001240;GE001738;GE002901;GE003259;GE004058;GE005053;GE006136;GE006597;GE006668;GE006676;GE006962;GE007028;GE007642;GE007697;GE008015;GE008133;GE008367;GE008395
Genetic Information Processing	Transcription	RNA polymerase	ko03020	GE000692;GE000693;GE000732;GE002541;GE003165;GE004511
Genetic Information Processing	Replication and repair	DNA replication	ko03030	GE000002;GE000367;GE000375;GE001130;GE001270;GE001364;GE001796;GE001873;GE002117;GE002914;GE003573;GE005535;GE006423;GE006600;GE006896;GE007069;GE008221;GE008352;GE008356;GE008435
Genetic Information Processing	Folding, sorting and degradation	Proteasome	ko03050	GE002357;GE002361;GE002362
Genetic Information Processing	Folding, sorting and degradation	Protein export	ko03060	GE000128;GE000678;GE000725;GE000804;GE000824;GE000976;GE001786;GE001961;GE002372;GE002373;GE002502;GE002503;GE002504;GE003096;GE003628;GE006774;GE006775;GE006776;GE006777;GE006786;GE006792;GE007290;GE008380
Environmental Information Processing	Membrane transport	Bacterial secretion system	ko03070	GE000128;GE000678;GE000725;GE000824;GE000976;GE001961;GE002372;GE002373;GE002502;GE002503;GE002504;GE003096;GE003628;GE006786;GE006792;GE007290;GE008380
Genetic Information Processing	Replication and repair	Base excision repair	ko03410	GE000339;GE000375;GE000446;GE001196;GE001745;GE001873;GE002163;GE002680;GE002765;GE002914;GE003032;GE003573;GE005730;GE006216;GE006243;GE006339;GE006654;GE006801;GE006896;GE007297;GE007777
Genetic Information Processing	Replication and repair	Nucleotide excision repair	ko03420	GE000375;GE001873;GE001934;GE001945;GE001953;GE002914;GE003573;GE004817;GE006896;GE007252;GE007256;GE007602;GE007709;GE007991;GE008418
Genetic Information Processing	Replication and repair	Mismatch repair	ko03430	GE000002;GE000367;GE001130;GE001270;GE001796;GE002117;GE002914;GE003573;GE006423;GE006896;GE007069;GE007252;GE007256;GE007366;GE007367;GE007602;GE008221;GE008356;GE008418;GE008435
Genetic Information Processing	Replication and repair	Homologous recombination	ko03440	GE000002;GE000004;GE000292;GE000367;GE000375;GE001081;GE001130;GE001270;GE001321;GE001796;GE001873;GE002117;GE002499;GE002500;GE002501;GE002544;GE006423;GE006646;GE006808;GE007069;GE008221;GE008356;GE008435
Genetic Information Processing	Replication and repair	Non-homologous end-joining	ko03450	GE003437;GE006165;GE007115;GE007116
Genetic Information Processing	Folding, sorting and degradation	Sulfur relay system	ko04122	GE001546;GE001748;GE002131;GE006565;GE006902;GE006904;GE007238;GE007262;GE007783;GE008101
