# Supplementary material for: Genome-Wide Insights into Streptomyces Novel Species Qhu-G9 and Its Potential for Enhancing Salt Tolerance and Growth in Avena sativa L. and Onobrychis viciifolia Scop
Source: Plants (Basel). 2025 Jul 10;14(14):2135. doi: 10.3390/plants14142135 (PMC12298133; doi:10.3390/plants14142135)
Supplement: Supplementary file 1 [file plants-14-02135-s001.zip › Table S7 Plant growth-promoting genes identified in the Qhu-G9 genome.xlsx]

## Sheet: Sheet1
Table S7 Plant growth-promoting genes identified in the Qhu-G9 genome.
Properties	Gene name	Gene annotation	E.C. number	length_bp
Nitrogen metabolism
	glnD	Bifunctional uridylyltransferase/uridylyl-removing enzyme		2448
	glnA_1	Glutamine synthetase	6.3.1.2	1362
	glnA_2	Glutamine synthetase	6.3.1.2	1410
	ytrB	ABC transporter ATP-binding protein YtrB		945
	yxdL_1	ABC transporter ATP-binding protein YxdL		792
	yknY_1	putative ABC transporter ATP-binding protein YknY	3.6.3.-	702
		putative ABC transporter ATP-binding protein		1734
	yheS_1	putative ABC transporter ATP-binding protein YheS		1599
	ylmA	putative ABC transporter ATP-binding protein YlmA	3.6.3.-	810
		putative ABC transporter ATP-binding protein		1791
		putative ABC transporter ATP-binding protein		1770
	ytrB	ABC transporter ATP-binding protein YtrB		945
		putative ABC transporter ATP-binding protein		708
	yheS_2	putative ABC transporter ATP-binding protein YheS		1689
	yejF	putative ABC transporter ATP-binding protein YejF		1536
	ramA_2	ABC transporter ATP-binding protein RamA		1818
		putative ABC transporter ATP-binding protein		1935
		putative ABC transporter ATP-binding protein		1872
	ybiT_1	putative ABC transporter ATP-binding protein YbiT		1632
	ybiT_2	putative ABC transporter ATP-binding protein YbiT		1620
	ytrE_1	ABC transporter ATP-binding protein YtrE		696
	ytrE_2	ABC transporter ATP-binding protein YtrE		738
		putative ABC transporter ATP-binding protein		1035
		putative ABC transporter ATP-binding protein		1794
	yknY_2	putative ABC transporter ATP-binding protein YknY	3.6.3.-	684
		putative ABC transporter ATP-binding protein		771
	yxdL_2	ABC transporter ATP-binding protein YxdL		765
	gdhA	Glutamate dehydrogenase	1.4.1.3	1191
	sbnB	N-((2S)-2-amino-2-carboxyethyl)-L-glutamate dehydrogenase	1.5.1.51	1068
	gdh	NAD-specific glutamate dehydrogenase	1.4.1.2	4932
Hormone synthesis
IAA production
	trpS_2	Tryptophan--tRNA ligase	6.1.1.2	1014
	trpS_1	Tryptophan--tRNA ligase	6.1.1.2	999
	trpD	Anthranilate phosphoribosyltransferase	2.4.2.18	1065
	trpE	Anthranilate synthase component 1	4.1.3.27	1500
	iaaM	Tryptophan 2-monooxygenase	1.13.12.3	1707
	trpG	Anthranilate synthase component 2	4.1.3.27	639
Sulfur metabolism
	cysK2	S-sulfocysteine synthase	2.5.1.-	1092
Chemotaxis
	rcsC_6	Sensor histidine kinase RcsC	2.7.13.3	1821
	dcuS_1	Sensor histidine kinase DcuS	2.7.13.3	1647
	desK	Sensor histidine kinase DesK	2.7.13.3	1152
	rcsC_7	Sensor histidine kinase RcsC	2.7.13.3	1371
	rcsC_8	Sensor histidine kinase RcsC	2.7.13.3	5487
	dcuS_2	Sensor histidine kinase DcuS	2.7.13.3	1791
	pdtaS	putative sensor histidine kinase pdtaS	2.7.13.3	1467
	tcrY_1	putative sensor histidine kinase TcrY	2.7.13.3	1446
	tcrY_2	putative sensor histidine kinase TcrY	2.7.13.3	1617
	dosT_2	Oxygen sensor histidine kinase response regulator DosT	2.7.13.3	1581
	rcsC_1	Sensor histidine kinase RcsC	2.7.13.3	4179
	dosT_1	Oxygen sensor histidine kinase response regulator DosT	2.7.13.3	1659
	rcsC_2	Sensor histidine kinase RcsC	2.7.13.3	1623
	btsS	Sensor histidine kinase BtsS	2.7.13.3	1215
	resE	Sensor histidine kinase ResE	2.7.13.3	675
	dpiB	Sensor histidine kinase DpiB	2.7.13.3	1662
	rcsC_3	Sensor histidine kinase RcsC	2.7.13.3	2076
	rcsC_4	Sensor histidine kinase RcsC	2.7.13.3	4281
	rcsC_5	Sensor histidine kinase RcsC	2.7.13.3	1551
	lnrJ	Sensor histidine kinase LnrJ	2.7.13.3	1128
	licH_1	putative 6-phospho-beta-glucosidase	3.2.1.86	1266
	bglA_1	Beta-glucosidase A	3.2.1.21	1335
	bglA_2	Beta-glucosidase A	3.2.1.21	1359
		Glucan endo-1,3-beta-glucosidase	3.2.1.39	1227
	licH_2	putative 6-phospho-beta-glucosidase	3.2.1.86	1338
ACC production
	acdS	1-aminocyclopropane-1-carboxylate deaminase	3.5.99.7	1017
Siderophore
	efeU	Ferrous iron permease EfeU		858
	efeN	putative deferrochelatase/peroxidase EfeN	1.11.1.-	1374
	efeO	Iron uptake system component EfeO		1152
Nitrogen generation
	glnQ_2	Glutamine transport ATP-binding protein GlnQ	3.6.3.-	810
	glnQ_3	Glutamine transport ATP-binding protein GlnQ		744
	glnQ_4	Glutamine transport ATP-binding protein GlnQ		777
	glnH	ABC transporter glutamine-binding protein GlnH		846
	glnM	putative glutamine ABC transporter permease protein GlnM		669
	glnQ_5	Glutamine transport ATP-binding protein GlnQ	3.6.3.-	804
	glnQ_1	Glutamine transport ATP-binding protein GlnQ	3.6.3.-	831
Phosphate solubiliza tion and uptake
	pstP	PP2C-family Ser/Thr phosphatase	3.1.3.16	1587
	phnF	putative transcriptional regulator PhnF		729
